# Supplementary material for: Comparative and pharmacological investigation of bEVs from eight Lactobacillales strains
Source: Sci Rep. 2025 Jul 26;15:27263. doi: 10.1038/s41598-025-12873-z (PMC12297607; doi:10.1038/s41598-025-12873-z)
Supplement: Supplementary file 1 — Supplementary Material 1 [file 41598_2025_12873_MOESM1_ESM.xlsx]

## Sheet: ST1_KEGG
Supplementary Table 1. KEGG pathway analysis of bEV-induced DEGs
Singnaling pathway			L. salivarius	S. thermophilus	Lc. lactis	L. fermentum	L. rhamnosus	L. paracasei	L. acidophilus	L. plantarum
Metabolism	Energy metabolism	Oxidative phosphorylation		8.04368e-13			1.08146e-06			8.29185e-19
Metabolism	Lipid metabolism	Steroid hormone biosynthesis	0.000485194				0.000130963
Metabolism	Lipid metabolism	Glycerophospholipid metabolism					9.08776e-07
Metabolism	Lipid metabolism	Ether lipid metabolism					2.69035e-05
Metabolism	Lipid metabolism	Linoleic acid metabolism					0.000745484
Metabolism	Amino acid metabolism	Glycine, serine and threonine metabolism			0.000630181	0.000299252
Metabolism	Xenobiotics biodegradation and metabolism	Metabolism of xenobiotics by cytochrome P450		0.000236335	6.5168e-05		0.000645196			0.000919351
Metabolism	Xenobiotics biodegradation and metabolism	Drug metabolism - cytochrome P450	0.000160593
Metabolism	Xenobiotics biodegradation and metabolism	Drug metabolism - other enzymes					0.000764383
Genetic Information Processing	Transcription	Spliceosome					2.74588e-05			2.63894e-06
Genetic Information Processing	Translation	Ribosome	8.89354e-05	5.34689e-07			1.64706e-07		4.31734e-05	7.55485e-06
Environmental Information Processing	Signal transduction	MAPK signaling pathway	9.52549e-05			0.000485313	4.80301e-09	1.95447e-06		8.27495e-07
Environmental Information Processing	Signal transduction	ErbB signaling pathway						7.02829e-06
Environmental Information Processing	Signal transduction	Ras signaling pathway			7.60399e-05	5.3861e-07	4.16691e-07	1.0964e-11		0.000464147
Environmental Information Processing	Signal transduction	Rap1 signaling pathway						2.09819e-05
Environmental Information Processing	Signal transduction	Wnt signaling pathway			5.44739e-08			1.60099e-06
Environmental Information Processing	Signal transduction	TGF-beta signaling pathway			0.000261189	0.000536939	0.000542896	4.90587e-08
Environmental Information Processing	Signal transduction	Apelin signaling pathway						0.000463651
Environmental Information Processing	Signal transduction	JAK-STAT signaling pathway				0.00019483		0.000494025	0.000183318
Environmental Information Processing	Signal transduction	NF-kappa B signaling pathway				0.000921746
Environmental Information Processing	Signal transduction	HIF-1 signaling pathway			2.16813e-05
Environmental Information Processing	Signal transduction	FoxO signaling pathway	5.40713e-05					6.16831e-05		3.67881e-05
Environmental Information Processing	Signal transduction	Calcium signaling pathway				0.000969747		0.00033304	0.000100236
Environmental Information Processing	Signal transduction	Phosphatidylinositol signaling system						0.000692704
Environmental Information Processing	Signal transduction	Phospholipase D signaling pathway					0.000297955
Environmental Information Processing	Signal transduction	Sphingolipid signaling pathway	0.000136471					0.000131432
Environmental Information Processing	Signal transduction	PI3K-Akt signaling pathway	1.46056e-06		8.09914e-08	8.96275e-08	7.07905e-05	2.83712e-09		5.66927e-05
Environmental Information Processing	Signal transduction	AMPK signaling pathway						5.29093e-06
Environmental Information Processing	Signal transduction	mTOR signaling pathway			0.000431927	9.1896e-08		0.000290882
Environmental Information Processing	Signaling molecules and interaction	Neuroactive ligand-receptor interaction	9.36766e-06	1.12635e-13	2.31117e-06	1.00437e-11	6.65279e-10	6.14577e-09	2.06117e-14	1.21068e-07
Environmental Information Processing	Signaling molecules and interaction	Cytokine-cytokine receptor interaction			2.90651e-07	1.03997e-07	1.4265e-05	2.05881e-06	3.36374e-07
Environmental Information Processing	Signaling molecules and interaction	Viral protein interaction with cytokine and cytokine receptor				0.00073039				0.000268885
Environmental Information Processing	Signaling molecules and interaction	Cell adhesion molecules						7.24765e-05		0.000821984
Cellular Processes	Transport and catabolism	Endocytosis								0.000104436
Cellular Processes	Transport and catabolism	Phagosome					1.09521e-06	1.10758e-05		0.000617084
Cellular Processes	Cell growth and death	Apoptosis					0.000135006
Cellular Processes	Cell growth and death	Necroptosis			0.000501878		7.76527e-08		0.000125405	1.73994e-05
Cellular Processes	Cell growth and death	p53 signaling pathway					0.000411524
Cellular Processes	Cellular community - eukaryotes	Focal adhesion					0.000464409	5.17392e-05
Cellular Processes	Cellular community - eukaryotes	Gap junction					0.00030701
Cellular Processes	Cellular community - eukaryotes	Signaling pathways regulating pluripotency of stem cells	0.000536633		0.000214984		0.000817523	5.68673e-06
Cellular Processes	Cell motility	Regulation of actin cytoskeleton						0.000693229
Organismal Systems	Immune system	Hematopoietic cell lineage						0.000792944
Organismal Systems	Immune system	Neutrophil extracellular trap formation		2.33161e-12	2.54289e-07	0.000134031	5.75513e-17	2.2577e-10	5.05806e-08	4.66819e-19
Organismal Systems	Immune system	Toll-like receptor signaling pathway	4.78957e-05		1.43404e-05	2.49671e-05
Organismal Systems	Immune system	NOD-like receptor signaling pathway	0.000918303		0.000450537	4.48891e-06	0.000708751		5.94174e-06
Organismal Systems	Immune system	Natural killer cell mediated cytotoxicity	9.36986e-06		1.96287e-05	0.000768633		6.16831e-05	1.14153e-08	0.000615275
Organismal Systems	Immune system	Antigen processing and presentation	0.000265186							5.17267e-06
Organismal Systems	Immune system	Th1 and Th2 cell differentiation								4.47725e-06
Organismal Systems	Immune system	Th17 cell differentiation	0.000367985							0.000500375
Organismal Systems	Immune system	B cell receptor signaling pathway						3.548e-05
Organismal Systems	Immune system	Fc epsilon RI signaling pathway	0.000796736					0.000391535
Organismal Systems	Immune system	Fc gamma R-mediated phagocytosis					0.00063248	3.5321e-06
Organismal Systems	Immune system	Chemokine signaling pathway			0.000150523	3.18753e-05		7.20139e-06
Organismal Systems	Endocrine system	Insulin secretion						0.00030717
Organismal Systems	Endocrine system	Insulin signaling pathway						0.000413312
Organismal Systems	Endocrine system	Adipocytokine signaling pathway				0.000556391		0.000428416
Organismal Systems	Endocrine system	GnRH signaling pathway					9.43893e-05
Organismal Systems	Endocrine system	Ovarian steroidogenesis					3.12303e-05
Organismal Systems	Endocrine system	Relaxin signaling pathway	0.000251177		9.18368e-05
Organismal Systems	Endocrine system	Melanogenesis			0.000396648
Organismal Systems	Endocrine system	Renin secretion			0.000199919
Organismal Systems	Circulatory system	Cardiac muscle contraction		1.4763e-05					2.29481e-05	2.46162e-06
Organismal Systems	Circulatory system	Vascular smooth muscle contraction			0.00012608		0.000117217	2.76016e-06
Organismal Systems	Digestive system	Pancreatic secretion					0.000910235
Organismal Systems	Digestive system	Bile secretion	9.62093e-05	1.80732e-05
Organismal Systems	Digestive system	Carbohydrate digestion and absorption						0.000315851
Organismal Systems	Digestive system	Cholesterol metabolism		1.05476e-06
Organismal Systems	Nervous system	Glutamatergic synapse		0.000697873
Organismal Systems	Nervous system	GABAergic synapse			0.000947891
Organismal Systems	Nervous system	Cholinergic synapse						0.000421513
Organismal Systems	Nervous system	Dopaminergic synapse	0.000298126
Organismal Systems	Nervous system	Serotonergic synapse				0.000322316
Organismal Systems	Nervous system	Retrograde endocannabinoid signaling	2.95723e-05	3.17298e-06	0.000283854					1.55841e-06
Organismal Systems	Nervous system	Neurotrophin signaling pathway						0.000615469
Organismal Systems	Sensory system	Olfactory transduction	1.23853e-19	2.06938e-13	2.61445e-24	4.15499e-20	5.98129e-14	2.00242e-16	4.91305e-19	2.54946e-11
Organismal Systems	Sensory system	Taste transduction			0.000772883	5.9077e-07				3.18811e-07
Organismal Systems	Development and regeneration	Axon guidance			9.07734e-05			1.72372e-05
Organismal Systems	Development and regeneration	Osteoclast differentiation						0.000239341
Organismal Systems	Environmental adaptation	Thermogenesis		2.81361e-11	1.57264e-07		3.13584e-07		0.000260801	1.85105e-15

## Sheet: ST2_CMap
Supplementary Table 2. Connectivity mapping of bEV to approved drugs
ID	Name	Description									ATC classification
			L. fermentum	L. paracasei	L. rhamnosus	L. plantarum	Lc. lactis	L. acidophilus	S. thermophilus	L. salivarius	Code	Level 1	Level 2	Level 3	Level 4
BRD-A25143711	hydrocortisone	corticosteroid agonist, glucocorticoid receptor agonist, immunosuppressant, interleukin receptor antagonist	99.92	98.75	99.13	77.8	95.52	0	92.75	-77.45	A01AC03	ALIMENTARY TRACT AND METABOLISM	STOMATOLOGICAL PREPARATIONS	STOMATOLOGICAL PREPARATIONS	Corticosteroids for local oral treatment
BRD-K89055274	alverine	smooth muscle relaxant	-89.45	54.26	98.89	97.1	-45.01	0	61.7	-74.33	A03AX08	ALIMENTARY TRACT AND METABOLISM	DRUGS FOR FUNCTIONAL GASTROINTESTINAL DISORDERS	DRUGS FOR FUNCTIONAL GASTROINTESTINAL DISORDERS	Other drugs for functional gastrointestinal disorders
BRD-A47829399	artesunate	DNA synthesis inhibitor	8.94	36.07	98.82	37.36	99.51	-27.47	88.19	0	P01BE03	ANTIPARASITIC PRODUCTS, INSECTICIDES AND REPELLENTS	ANTIPROTOZOALS	ANTIMALARIALS	Artemisinin and derivatives, plain
BRD-A67799922	phenoxybenzamine	adrenergic receptor antagonist	45.78	33.13	98.28	87.23	64.52	39.56	52.39	96.5	C04AX02	CARDIOVASCULAR SYSTEM	PERIPHERAL VASODILATORS	PERIPHERAL VASODILATORS	Other peripheral vasodilators
BRD-K39120595	bithionol	autotaxin inhibitor	0	90.1	98.21	43.63	98.33	0	91	34.23	D10AB01	DERMATOLOGICALS	ANTI-ACNE PREPARATIONS	ANTI-ACNE PREPARATIONS FOR TOPICAL USE	Preparations containing sulfur
BRD-K34157611	cimetidine	histamine receptor antagonist, histamine receptor inhibitor	32.24	0	97.85	88.86	0	74.75	41.08	61.27	A02BA01	ALIMENTARY TRACT AND METABOLISM	DRUGS FOR ACID RELATED DISORDERS	DRUGS FOR PEPTIC ULCER AND GASTRO-OESOPHAGEAL REFLUX DISEASE (GORD)	H2-receptor antagonists
BRD-A55393291	testosterone	androgen receptor (AR) agonist, androgen receptor agonist, testosterone receptor agonist	-56.56	36.14	96.76	78.08	27.03	80.06	82.79	-40.39	G03BA03	GENITO URINARY SYSTEM AND SEX HORMONES	SEX HORMONES AND MODULATORS OF THE GENITAL SYSTEM	ANDROGENS	3-oxoandrosten (4) derivatives
BRD-A79803969	memantine	glutamate receptor antagonist, glutamate release inhibitor	0	0	96.61	63.25	0	-30.31	45.69	0	N06DX01	NERVOUS SYSTEM	PSYCHOANALEPTICS	ANTI-DEMENTIA DRUGS	Other anti-dementia drugs
BRD-K49810818	sorafenib	RAF inhibitor, FLT3 inhibitor, KIT inhibitor, PDGFR tyrosine kinase receptor inhibitor, RET tyrosine kinase inhibitor, VEGFR inhibitor, angiogenesis inhibitor, VEGFR antagonist	97.63	0	96.46	62.52	0	0	86.04	0	L01EX02	ANTINEOPLASTIC AND IMMUNOMODULATING AGENTS	ANTINEOPLASTIC AGENTS	PROTEIN KINASE INHIBITORS	Other protein kinase inhibitors
BRD-K62012036	acitretin	retinoid receptor agonist, microbial collagenase inhibitor, protein synthesis inhibitor	91.21	75.95	96.15	93.09	0	0	88.28	98.64	D05BB02	DERMATOLOGICALS	ANTIPSORIATICS	ANTIPSORIATICS FOR SYSTEMIC USE	Retinoids for treatment of psoriasis
BRD-K97514127	vinorelbine	tubulin inhibitor, apoptosis stimulant, microtubule inhibitor, mitosis inhibitor, mitotic inhibitor, tubulin polymerisation inhibitor, vinca alkaloid	0	0	95.25	59.1	0	93.27	98.33	93.67	L01CA04	ANTINEOPLASTIC AND IMMUNOMODULATING AGENTS	ANTINEOPLASTIC AGENTS	PLANT ALKALOIDS AND OTHER NATURAL PRODUCTS	Vinca alkaloids and analogues
BRD-K53987533	fluphenazine	dopamine receptor antagonist, acetylcholine receptor ligand, dopamine receptor, histamine receptor antagonist, serotonin receptor antagonist	89.06	94.71	94.35	85.81	99.46	0	0	0	N05AB02	NERVOUS SYSTEM	PSYCHOLEPTICS	ANTIPSYCHOTICS	Phenothiazines with piperazine structure
BRD-A97454584	nadolol	adrenergic receptor antagonist	0	0	94.29	78.37	0	79.96	98.82	95.32	C07AA12	CARDIOVASCULAR SYSTEM	BETA BLOCKING AGENTS	BETA BLOCKING AGENTS	Beta blocking agents, non-selective
BRD-K54472332	elvitegravir	HIV integrase inhibitor, HIV inhibitor	0	98.55	94.1	64.02	94.9	98.33	99.94	90.02	J05AJ02	ANTIINFECTIVES FOR SYSTEMIC USE	ANTIVIRALS FOR SYSTEMIC USE	DIRECT ACTING ANTIVIRALS	Integrase inhibitors
BRD-K08619574	thioproperazine	dopamine receptor antagonist	88.81	67.5	93.56	0	88.98	-80.96	0	0	N05AB08	NERVOUS SYSTEM	PSYCHOLEPTICS	ANTIPSYCHOTICS	Phenothiazines with piperazine structure
BRD-A91555231	norepinephrine	adrenergic receptor agonist, DNA inhibitor, free radical scavenger	77.83	0	93.42	77.5	0	60.54	0	54.42	C01CA03	CARDIOVASCULAR SYSTEM	CARDIAC THERAPY	CARDIAC STIMULANTS EXCL. CARDIAC GLYCOSIDES	Adrenergic and dopaminergic agents
BRD-K23478508	digoxin	ATPase inhibitor, ROR antagonist	-46.29	0	93.06	-97.94	0	0	0	52.15	C01AA05	CARDIOVASCULAR SYSTEM	CARDIAC THERAPY	CARDIAC GLYCOSIDES	Digitalis glycosides
BRD-K62200014	anagrelide	phosphodiesterase inhibitor	95.67	98.72	92.87	43.14	21.54	56.69	99.72	97.99	L01XX35	ANTINEOPLASTIC AND IMMUNOMODULATING AGENTS	ANTINEOPLASTIC AGENTS	OTHER ANTINEOPLASTIC AGENTS	Other antineoplastic agents
BRD-K50938287	sumatriptan	serotonin receptor agonist	0	0	92.82	86.64	0	91.8	98.62	69.04	N02CC01	NERVOUS SYSTEM	ANALGESICS	ANTIMIGRAINE PREPARATIONS	Selective serotonin (5HT1) agonists
BRD-A70649075	sulconazole	sterol demethylase inhibitor, cell wall synthesis inhibitor	0	76.99	92.57	32.81	0	-64.49	47.9	0	D01AC09	DERMATOLOGICALS	ANTIFUNGALS FOR DERMATOLOGICAL USE	ANTIFUNGALS FOR TOPICAL USE	Imidazole and triazole derivatives
BRD-K91301684	noscapine	bradykinin receptor antagonist, tubulin polymerization inhibitor, apoptosis stimulant, microtubule inhibitor, tubulin inhibitor	60.97	0	92.24	69	0	54.72	47.27	98.78	R05DA07	RESPIRATORY SYSTEM	COUGH AND COLD PREPARATIONS	COUGH SUPPRESSANTS, EXCL. COMBINATIONS WITH EXPECTORANTS	Opium alkaloids and derivatives
BRD-A63445921	nicardipine	calcium channel blocker, L-type calcium channel blocker	0	0	92.17	0	82.94	88.61	91.22	80.77	C08CA04	CARDIOVASCULAR SYSTEM	CALCIUM CHANNEL BLOCKERS	SELECTIVE CALCIUM CHANNEL BLOCKERS WITH MAINLY VASCULAR EFFECTS	Dihydropyridine derivatives
BRD-K89708791	rifaximin	50S ribosomal subunit inhibitor, DNA directed DNA polymerase inhibitor, PXR agonist, RNA synthesis inhibitor	0	0	92.05	0	0	0	78.9	99.79	A07AA11	ALIMENTARY TRACT AND METABOLISM	ANTIDIARRHEALS, INTESTINAL ANTIINFLAMMATORY/ANTIINFECTIVE AGENTS	INTESTINAL ANTIINFECTIVES	Antibiotics
BRD-K30020243	aliskiren	renin inhibitor, peptidase inhibitor, protease inhibitor	85.33	0	91.62	0	51.71	13.22	15.78	0	C09XA02	CARDIOVASCULAR SYSTEM	AGENTS ACTING ON THE RENIN-ANGIOTENSIN SYSTEM	OTHER AGENTS ACTING ON THE RENIN-ANGIOTENSIN SYSTEM	Renin-inhibitors
BRD-A16311756	profenamine	butyrylcholinesterase inhibitors, cholinergic receptor antagonist, glutamate receptor antagonist	0	0	91.61	0	0	96.91	88.98	0	N04AA05	NERVOUS SYSTEM	ANTI-PARKINSON DRUGS	ANTICHOLINERGIC AGENTS	Tertiary amines
BRD-A82371568	clofarabine	ribonucleoside reductase inhibitor, DNA polymerase inhibitor, DNA repair enzyme inhibitor, DNA synthesis inhibitor, ribonucleotide reductase inhibitor	47.47	98.85	91.48	-49.13	37.56	81.47	88.06	46.15	L01BB06	ANTINEOPLASTIC AND IMMUNOMODULATING AGENTS	ANTINEOPLASTIC AGENTS	ANTIMETABOLITES	Purine analogues
BRD-K48722258	dilazep	adenosine reuptake inhibitor, calcium channel antagonist, platelet aggregation inhibitor	0	36.46	91.06	32.36	49.6	86.47	98.2	94.59	C01DX10	CARDIOVASCULAR SYSTEM	CARDIAC THERAPY	VASODILATORS USED IN CARDIAC DISEASES	Other vasodilators used in cardiac diseases
BRD-K66198023	losartan	angiotensin receptor antagonist	0	0	91.04	0	0	0	73.5	0	C09CA01	CARDIOVASCULAR SYSTEM	AGENTS ACTING ON THE RENIN-ANGIOTENSIN SYSTEM	ANGIOTENSIN II RECEPTOR BLOCKERS (ARBs), PLAIN	Angiotensin II receptor blockers (ARBs), plain
BRD-K77695569	tiabendazole	quinol-fumarate reductase inhibitor	36.25	-26.33	90.96	26.97	-11.06	0	0	-65.93	D01AC06	DERMATOLOGICALS	ANTIFUNGALS FOR DERMATOLOGICAL USE	ANTIFUNGALS FOR TOPICAL USE	Imidazole and triazole derivatives
BRD-K82109576	vincristine	tubulin inhibitor, microtubule inhibitor, microtubule polymerization inhibitor, tubulin polymerisation inhibitor, vinca alkaloid	0	0	90.94	69.67	0	0	79.78	0	L01CA02	ANTINEOPLASTIC AND IMMUNOMODULATING AGENTS	ANTINEOPLASTIC AGENTS	PLANT ALKALOIDS AND OTHER NATURAL PRODUCTS	Vinca alkaloids and analogues
BRD-K79131256	albendazole	tubulin inhibitor, acetylcholinesterase inhibitor, microtubule inhibitor	-31.81	0	90.73	4.71	-25.74	-30.66	-29.45	33.2	P02CA03	ANTIPARASITIC PRODUCTS, INSECTICIDES AND REPELLENTS	ANTHELMINTICS	ANTINEMATODAL AGENTS	Benzimidazole derivatives
BRD-A00546892	biperiden	anticholinergic	52.68	-50.14	90.68	74.86	0	-50.45	0	-64.42	N04AA02	NERVOUS SYSTEM	ANTI-PARKINSON DRUGS	ANTICHOLINERGIC AGENTS	Tertiary amines
BRD-K03406345	azacitidine	DNA methyltransferase inhibitor, antimetabolite, DNA methylase inhibitor, DNA synthesis inhibitor, RNA synthesis inhibitor	0	69.86	90.4	87.2	86.38	93.42	90.97	0	L01BC07	ANTINEOPLASTIC AND IMMUNOMODULATING AGENTS	ANTINEOPLASTIC AGENTS	ANTIMETABOLITES	Pyrimidine analogues
BRD-K35960502	niclosamide	DNA replication inhibitor, STAT inhibitor	0	0	90.13	11.43	18.54	0	72.43	0	P02DA01	ANTIPARASITIC PRODUCTS, INSECTICIDES AND REPELLENTS	ANTHELMINTICS	ANTICESTODALS	Salicylic acid derivatives
BRD-A23226398	estradiol	estrogen receptor agonist	0	0	89.96	0	69.08	0	0	70.78	G03CA03	GENITO URINARY SYSTEM AND SEX HORMONES	SEX HORMONES AND MODULATORS OF THE GENITAL SYSTEM	ESTROGENS	Natural and semisynthetic estrogens, plain
BRD-K72222507	quinapril	angiotensin converting enzyme inhibitor	0	37.01	89.85	0	15.31	0	79.61	0	C09AA06	CARDIOVASCULAR SYSTEM	AGENTS ACTING ON THE RENIN-ANGIOTENSIN SYSTEM	ACE INHIBITORS, PLAIN	ACE inhibitors, plain
BRD-K86003836	flubendazole	acetylcholinesterase inhibitor, microtubule inhibitor, tubulin inhibitor	0	0	89.42	75.38	0	0	84.31	-61.67	P02CA05	ANTIPARASITIC PRODUCTS, INSECTICIDES AND REPELLENTS	ANTHELMINTICS	ANTINEMATODAL AGENTS	Benzimidazole derivatives
BRD-K50866992	tropisetron	serotonin receptor antagonist, polarization inhibitor, sodium channel blocker	58.43	0	89.25	0	89.43	61.07	47.86	-76.15	A04AA03	ALIMENTARY TRACT AND METABOLISM	ANTIEMETICS AND ANTINAUSEANTS	ANTIEMETICS AND ANTINAUSEANTS	Serotonin (5HT3) antagonists
BRD-K74763371	bosentan	endothelin receptor antagonist	0	74.74	88.82	96.36	0	97.4	71.01	89.17	C02KX01	CARDIOVASCULAR SYSTEM	ANTIHYPERTENSIVES	OTHER ANTIHYPERTENSIVES	Antihypertensives for pulmonary arterial hypertension
BRD-K79092138	nitrofural	POXB inhibitor	0	37.49	87.87	84.5	74.95	-68.9	59.54	37.19	B05CA03	BLOOD AND BLOOD FORMING ORGANS	BLOOD SUBSTITUTES AND PERFUSION SOLUTIONS	IRRIGATING SOLUTIONS	Antiinfectives
BRD-A87848830	bimatoprost	prostanoid receptor agonist	0	72.16	87.77	0	89.43	0	94.01	0	S01EE03	SENSORY ORGANS	OPHTHALMOLOGICALS	ANTIGLAUCOMA PREPARATIONS AND MIOTICS	Prostaglandin analogues
BRD-K35458079	edaravone	free radical scavenger	96.93	59.87	87.7	0	93.59	0	90.44	0	N07XX14	NERVOUS SYSTEM	OTHER NERVOUS SYSTEM DRUGS	OTHER NERVOUS SYSTEM DRUGS	Other nervous system drugs
BRD-A34205397	suloctidil	adrenergic receptor antagonist, platelet aggregation inhibitor, vasodilator	0	0	87.68	0	0	0	0	-64.06	C04AX19	CARDIOVASCULAR SYSTEM	PERIPHERAL VASODILATORS	PERIPHERAL VASODILATORS	Other peripheral vasodilators
BRD-A44008656	doxylamine	histamine receptor antagonist	0	36.3	87.66	65.75	-52.55	60.57	52.33	54.72	R06AA09	RESPIRATORY SYSTEM	ANTIHISTAMINES FOR SYSTEMIC USE	ANTIHISTAMINES FOR SYSTEMIC USE	Aminoalkyl ethers
BRD-K49404994	levetiracetam	acetylcholine receptor agonist, N-type calcium channel blocker, synaptic vesicle glycoprotein ligand	85.78	49.79	87.48	0	0	0	98.72	0	N03AX14	NERVOUS SYSTEM	ANTIEPILEPTICS	ANTIEPILEPTICS	Other antiepileptics
BRD-A71816415	pravastatin	HMGCR inhibitor	94.93	0	87.22	0	0	81.12	47.52	-86.84	C10AA03	CARDIOVASCULAR SYSTEM	LIPID MODIFYING AGENTS	LIPID MODIFYING AGENTS, PLAIN	HMG CoA reductase inhibitors
BRD-K76810206	nicergoline	adrenergic receptor antagonist	0	0	87.1	0	64.29	0	74.95	-79.79	C04AE02	CARDIOVASCULAR SYSTEM	PERIPHERAL VASODILATORS	PERIPHERAL VASODILATORS	Ergot alkaloids
BRD-A28856712	tetryzoline	adrenergic receptor agonist	13.84	0	86.96	0	0	-32.9	20.59	0	R01AA06	RESPIRATORY SYSTEM	NASAL PREPARATIONS	DECONGESTANTS AND OTHER NASAL PREPARATIONS FOR TOPICAL USE	Sympathomimetics, plain
BRD-K89626439	sirolimus	mTOR inhibitor, CCR expression inhibitor, cell cycle inhibitor, proteasome inhibitor, protein kinase inhibitor, T cell inhibitor	0	0	86.7	95.82	50.45	0	0	-55.73	L04AA10	ANTINEOPLASTIC AND IMMUNOMODULATING AGENTS	IMMUNOSUPPRESSANTS	IMMUNOSUPPRESSANTS	Selective immunosuppressants
BRD-K95763993	trapidil	calcium channel antagonist, PDGFR tyrosine kinase receptor inhibitor, platelet aggregation inhibitor, protein kinase activator	0	0	86.6	75.01	0	0	45.98	0	C01DX11	CARDIOVASCULAR SYSTEM	CARDIAC THERAPY	VASODILATORS USED IN CARDIAC DISEASES	Other vasodilators used in cardiac diseases
BRD-K17306061	aprepitant	tachykinin antagonist	0	0	86.11	78.72	0	88.76	71.26	0	A04AD12	ALIMENTARY TRACT AND METABOLISM	ANTIEMETICS AND ANTINAUSEANTS	ANTIEMETICS AND ANTINAUSEANTS	Other antiemetics
BRD-K18895904	olanzapine	dopamine receptor antagonist, serotonin receptor antagonist	-66.84	0	85.59	64.53	0	95.15	0	78.85	N05AH03	NERVOUS SYSTEM	PSYCHOLEPTICS	ANTIPSYCHOTICS	Diazepines, oxazepines, thiazepines and oxepines
BRD-A36471396	biperiden	anticholinergic	0	0	84.88	84.25	0	79.65	0	66.74	N04AA02	NERVOUS SYSTEM	ANTI-PARKINSON DRUGS	ANTICHOLINERGIC AGENTS	Tertiary amines
BRD-A02759312	betaxolol	adrenergic receptor antagonist	33.6	67.09	84.34	23.77	74.6	0	26.83	0	C07AB05	CARDIOVASCULAR SYSTEM	BETA BLOCKING AGENTS	BETA BLOCKING AGENTS	Beta blocking agents, selective
BRD-K40530731	hyoscyamine	acetylcholine receptor inhibitor	0	46.78	83.91	84.66	0	96.09	89.34	0	A03BA03	ALIMENTARY TRACT AND METABOLISM	DRUGS FOR FUNCTIONAL GASTROINTESTINAL DISORDERS	BELLADONNA AND DERIVATIVES, PLAIN	Belladonna alkaloids, tertiary amines
BRD-K36927236	glibenclamide	sulfonylurea, ATP channel blocker, ATP-sensitive potassium channel antagonist, biguanide, gluconeogenesis inhibitor, insulin secretagogue, insulin sensitizer, TRPA1 agonist	-56.98	0	83.89	4.62	6.66	-32.27	24.24	38.83	A10BB01	ALIMENTARY TRACT AND METABOLISM	DRUGS USED IN DIABETES	BLOOD GLUCOSE LOWERING DRUGS, EXCL. INSULINS	Sulfonylureas
BRD-K99369265	sirolimus	mTOR inhibitor, CCR expression inhibitor, cell cycle inhibitor, proteasome inhibitor, protein kinase inhibitor, T cell inhibitor	0	-25.86	83.54	90.19	0	0	82.72	64.79	L04AA10	ANTINEOPLASTIC AND IMMUNOMODULATING AGENTS	IMMUNOSUPPRESSANTS	IMMUNOSUPPRESSANTS	Selective immunosuppressants
BRD-A45140972	meclocycline	tetracycline antibiotic	0	0	83.5	70.41	0	0	0	0	D10AF04	DERMATOLOGICALS	ANTI-ACNE PREPARATIONS	ANTI-ACNE PREPARATIONS FOR TOPICAL USE	Antiinfectives for treatment of acne
BRD-K70487031	flupentixol	dopamine receptor antagonist	81.66	0	82.81	0	0	98.88	97.42	98.27	N05AF01	NERVOUS SYSTEM	PSYCHOLEPTICS	ANTIPSYCHOTICS	Thioxanthene derivatives
BRD-A75144621	digoxin	ATPase inhibitor, ROR antagonist	42.79	22.45	82.57	-45.33	0	52.59	0	-19.03	C01AA05	CARDIOVASCULAR SYSTEM	CARDIAC THERAPY	CARDIAC GLYCOSIDES	Digitalis glycosides
BRD-K32164935	tolazamide	ATP channel blocker	10.46	96.07	82.52	-0.82	5.26	-60.03	11.03	3.8	A10BB05	ALIMENTARY TRACT AND METABOLISM	DRUGS USED IN DIABETES	BLOOD GLUCOSE LOWERING DRUGS, EXCL. INSULINS	Sulfonylureas
BRD-A15493168	tetracycline	30S ribosomal protein inhibitor, 30S ribosomal subunit inhibitor, protein arginine deiminase inhibitor	0	0	82.4	0	0	-70.19	72.81	0	A01AB13	ALIMENTARY TRACT AND METABOLISM	STOMATOLOGICAL PREPARATIONS	STOMATOLOGICAL PREPARATIONS	Antiinfectives and antiseptics for local oral treatment
BRD-K97158071	droperidol	dopamine receptor antagonist, dopamine receptor	25.69	46.97	82.08	-15.22	8.87	18.99	-24.48	18.47	N05AD08	NERVOUS SYSTEM	PSYCHOLEPTICS	ANTIPSYCHOTICS	Butyrophenone derivatives
BRD-A62035778	scopolamine	acetylcholine receptor antagonist	0	-66.35	81.79	89.59	0	74.62	94.82	0	A04AD01	ALIMENTARY TRACT AND METABOLISM	ANTIEMETICS AND ANTINAUSEANTS	ANTIEMETICS AND ANTINAUSEANTS	Other antiemetics
BRD-K37848908	ceforanide	cell wall synthesis inhibitor, penicillin binding protein inhibitor	0	74.3	81.28	89.25	0	-47.19	81.14	0	J01DC11	ANTIINFECTIVES FOR SYSTEMIC USE	ANTIBACTERIALS FOR SYSTEMIC USE	OTHER BETA-LACTAM ANTIBACTERIALS	Second-generation cephalosporins
BRD-K46862739	metyrapone	cytochrome P450 inhibitor, 11-beta hydroxysteroid dehydrogenase inhibitor, mineralocorticoid receptor antagonist	0	0	80.68	-22.69	0	73.42	43.89	59.61	V04CD01	VARIOUS	DIAGNOSTIC AGENTS	OTHER DIAGNOSTIC AGENTS	Tests for pituitary function
BRD-K37516142	idebenone	calcium channel modulator, reducing agent	0	0	79.96	0	0	-34.12	0	0	N06BX13	NERVOUS SYSTEM	PSYCHOANALEPTICS	PSYCHOSTIMULANTS, AGENTS USED FOR ADHD AND NOOTROPICS	Other psychostimulants and nootropics
BRD-K33453211	levocabastine	histamine receptor antagonist	90.3	0	79.87	-94.87	95.95	0	0	91.45	R01AC02	RESPIRATORY SYSTEM	NASAL PREPARATIONS	DECONGESTANTS AND OTHER NASAL PREPARATIONS FOR TOPICAL USE	Antiallergic agents, excl. corticosteroids
BRD-K48367671	febuxostat	xanthine oxidase inhibitor	-67.46	-74.7	79.52	76.6	0	0	0	0	M04AA03	MUSCULO-SKELETAL SYSTEM	ANTIGOUT PREPARATIONS	ANTIGOUT PREPARATIONS	Preparations inhibiting uric acid production
BRD-A76528577	vincristine	tubulin inhibitor, microtubule inhibitor, microtubule polymerization inhibitor, tubulin polymerisation inhibitor, vinca alkaloid	0	0	78.9	0	0	0	0	59.92	L01CA02	ANTINEOPLASTIC AND IMMUNOMODULATING AGENTS	ANTINEOPLASTIC AGENTS	PLANT ALKALOIDS AND OTHER NATURAL PRODUCTS	Vinca alkaloids and analogues
BRD-A78303415	hyoscyamine	acetylcholine receptor inhibitor	0	0	77.83	-15.17	0	64.37	50.27	0	A03BA03	ALIMENTARY TRACT AND METABOLISM	DRUGS FOR FUNCTIONAL GASTROINTESTINAL DISORDERS	BELLADONNA AND DERIVATIVES, PLAIN	Belladonna alkaloids, tertiary amines
BRD-A36217750	sulfinpyrazone	platelet aggregation inhibitor	0	0	77.2	68.05	35.72	21.43	95.23	19.12	M04AB02	MUSCULO-SKELETAL SYSTEM	ANTIGOUT PREPARATIONS	ANTIGOUT PREPARATIONS	Preparations increasing uric acid excretion
BRD-K70505054	ranitidine	histamine receptor antagonist	0	0	76.44	56.04	89.78	73.83	68.45	0	A02BA02	ALIMENTARY TRACT AND METABOLISM	DRUGS FOR ACID RELATED DISORDERS	DRUGS FOR PEPTIC ULCER AND GASTRO-OESOPHAGEAL REFLUX DISEASE (GORD)	H2-receptor antagonists
BRD-K13356952	methazolamide	carbonic anhydrase inhibitor, insulin sensitizer	38.27	0	76.4	76.97	0	0	66.85	0	S01EC05	SENSORY ORGANS	OPHTHALMOLOGICALS	ANTIGLAUCOMA PREPARATIONS AND MIOTICS	Carbonic anhydrase inhibitors
BRD-K91315211	betahistine	histamine receptor agonist, histamine receptor antagonist	0	0	76.27	84.63	-85.76	-90.7	63.67	0	N07CA01	NERVOUS SYSTEM	OTHER NERVOUS SYSTEM DRUGS	ANTIVERTIGO PREPARATIONS	Antivertigo preparations
BRD-K97440753	dihydroergocristine	adrenergic receptor antagonist, prolactin inhibitor, adrenergic receptor partial agonist, dopamine receptor agonist, dopamine receptor partial agonist, dopamine receptor partial antagonist, serotonin receptor antagonist	0	0	76.13	95.24	0	93.33	52.37	91.73	C04AE04	CARDIOVASCULAR SYSTEM	PERIPHERAL VASODILATORS	PERIPHERAL VASODILATORS	Ergot alkaloids
BRD-K30816563	ranitidine	histamine receptor antagonist	0	-39.35	75.77	64.7	0	62.54	78.92	54.44	A02BA02	ALIMENTARY TRACT AND METABOLISM	DRUGS FOR ACID RELATED DISORDERS	DRUGS FOR PEPTIC ULCER AND GASTRO-OESOPHAGEAL REFLUX DISEASE (GORD)	H2-receptor antagonists
BRD-K65261396	tacrolimus	calcineurin inhibitor, FK506-binding protein inhibitor, immunosuppressant, insulin expression inhibitor, interleukin receptor antagonist, macrolide calcineurin inhibitor, rotamase inhibitor, T cell inhibitor	47.65	0	75.65	0	-56.1	0	26.06	0	D11AH01	DERMATOLOGICALS	OTHER DERMATOLOGICAL PREPARATIONS	OTHER DERMATOLOGICAL PREPARATIONS	Agents for dermatitis, excluding corticosteroids
BRD-K50720187	flupirtine	glutamate receptor antagonist, apoptosis inhibitor, opioid receptor agonist, potassium channel agonist	64.72	0	75.35	93.23	0	82.57	69.91	89.93	N02BG07	NERVOUS SYSTEM	ANALGESICS	OTHER ANALGESICS AND ANTIPYRETICS	Other analgesics and antipyretics
BRD-K79759031	artesunate	DNA synthesis inhibitor	99.22	56.8	75.32	0	85.82	0	98.15	89.2	P01BE03	ANTIPARASITIC PRODUCTS, INSECTICIDES AND REPELLENTS	ANTIPROTOZOALS	ANTIMALARIALS	Artemisinin and derivatives, plain
BRD-K74141488	naftifine	squalene epoxidase inhibitor, steroid sulfatase inhibitor	0	43.12	75.08	92.99	84.95	0	0	0	D01AE22	DERMATOLOGICALS	ANTIFUNGALS FOR DERMATOLOGICAL USE	ANTIFUNGALS FOR TOPICAL USE	Other antifungals for topical use
BRD-A35519318	benidipine	calcium channel blocker, L-type calcium channel blocker	0	0	74.96	0	-65.38	99.09	95.51	66.61	C08CA15	CARDIOVASCULAR SYSTEM	CALCIUM CHANNEL BLOCKERS	SELECTIVE CALCIUM CHANNEL BLOCKERS WITH MAINLY VASCULAR EFFECTS	Dihydropyridine derivatives
BRD-A08187463	racecadotril	enkephalinase inhibitor, membrane metalloendopeptidase inhibitor, neprilysin inhibitor	0	-59.67	74.7	0	48.24	-54.82	29.26	0	A07XA04	ALIMENTARY TRACT AND METABOLISM	ANTIDIARRHEALS, INTESTINAL ANTIINFLAMMATORY/ANTIINFECTIVE AGENTS	OTHER ANTIDIARRHEALS	Other antidiarrheals
BRD-A97479839	piperidolate	acetylcholine receptor antagonist	-67.01	0	74.09	45.44	-16.7	-49.79	-20.96	15.17	A03AA30	ALIMENTARY TRACT AND METABOLISM	DRUGS FOR FUNCTIONAL GASTROINTESTINAL DISORDERS	DRUGS FOR FUNCTIONAL GASTROINTESTINAL DISORDERS	Synthetic anticholinergics, esters with tertiary amino group
BRD-A11170096	pravastatin	HMGCR inhibitor	0	0	73.98	0	0	79.4	0	0	C10AA03	CARDIOVASCULAR SYSTEM	LIPID MODIFYING AGENTS	LIPID MODIFYING AGENTS, PLAIN	HMG CoA reductase inhibitors
BRD-A06352418	terfenadine	histamine receptor antagonist	45.92	89.4	73.81	50.1	92.58	36.55	0	75.3	R06AX12	RESPIRATORY SYSTEM	ANTIHISTAMINES FOR SYSTEMIC USE	ANTIHISTAMINES FOR SYSTEMIC USE	Other antihistamines for systemic use
BRD-K08273968	griseofulvin	microtubule inhibitor, microtubule stabilizing agent, mitosis inhibitor	0	0	73.38	0	0	62.8	96.24	0	D01AA08	DERMATOLOGICALS	ANTIFUNGALS FOR DERMATOLOGICAL USE	ANTIFUNGALS FOR TOPICAL USE	Antibiotics
BRD-K59753975	vindesine	tubulin inhibitor, microtubule inhibitor, vinca alkaloid	0	0	73.36	0	0	0	0	0	L01CA03	ANTINEOPLASTIC AND IMMUNOMODULATING AGENTS	ANTINEOPLASTIC AGENTS	PLANT ALKALOIDS AND OTHER NATURAL PRODUCTS	Vinca alkaloids and analogues
BRD-A88774919	doxycycline	metalloproteinase inhibitor, 30S ribosomal protein inhibitor, matrix metalloprotease inhibitor, protein arginine deiminase inhibitor	0	0	72.94	0	0	-77.74	0	0	A01AB22	ALIMENTARY TRACT AND METABOLISM	STOMATOLOGICAL PREPARATIONS	STOMATOLOGICAL PREPARATIONS	Antiinfectives and antiseptics for local oral treatment
BRD-A79768653	sirolimus	mTOR inhibitor, CCR expression inhibitor, cell cycle inhibitor, proteasome inhibitor, protein kinase inhibitor, T cell inhibitor	8.35	0	72.81	59.21	-7.54	-65.06	-8.36	-32.38	L04AA10	ANTINEOPLASTIC AND IMMUNOMODULATING AGENTS	IMMUNOSUPPRESSANTS	IMMUNOSUPPRESSANTS	Selective immunosuppressants
BRD-A92177080	betamethasone	corticosteroid agonist, glucocorticoid receptor agonist	46.88	58.37	72.57	33.63	28.53	17.6	47.15	-54.37	A07EA04	ALIMENTARY TRACT AND METABOLISM	ANTIDIARRHEALS, INTESTINAL ANTIINFLAMMATORY/ANTIINFECTIVE AGENTS	INTESTINAL ANTIINFLAMMATORY AGENTS	Corticosteroids acting locally
BRD-K16508793	diazepam	benzodiazepine receptor agonist, GABA benzodiazepine site receptor agonist	76.21	45.28	72.43	99.93	-54.99	0	-78.04	-51.19	N05BA01	NERVOUS SYSTEM	PSYCHOLEPTICS	ANXIOLYTICS	Benzodiazepine derivatives
BRD-K48168960	propylthiouracil	thyroperoxidase inhibitor	0	-45.97	72.24	0	0	0	0	46.41	H03BA02	SYSTEMIC HORMONAL PREPARATIONS, EXCL. SEX HORMONES AND INSULINS	THYROID THERAPY	ANTITHYROID PREPARATIONS	Thiouracils
BRD-K56614220	clofazimine	GK0582 inhibitor	0	0	72.01	0	0	52.66	50.42	0	J04BA01	ANTIINFECTIVES FOR SYSTEMIC USE	ANTIMYCOBACTERIALS	DRUGS FOR TREATMENT OF LEPRA	Drugs for treatment of lepra
BRD-A71459254	cymarin	ATPase inhibitor	0	0	71.86	-92.61	68.25	0	0	0	C01AC03	CARDIOVASCULAR SYSTEM	CARDIAC THERAPY	CARDIAC GLYCOSIDES	Strophanthus glycosides
BRD-K46018455	bezafibrate	PPAR receptor agonist, 11-beta hydroxysteroid dehydrogenase expression inhibitor, 11-beta hydroxysteroid dehydrogenase inhibitor, lipase clearing factor inhibitor	0	0	71.56	95.74	0	93.82	83.95	0	C10AB02	CARDIOVASCULAR SYSTEM	LIPID MODIFYING AGENTS	LIPID MODIFYING AGENTS, PLAIN	Fibrates
BRD-A22380646	pantoprazole	ATPase inhibitor	-57.31	52.33	71.37	0	-25.65	20.87	22.85	0	A02BC02	ALIMENTARY TRACT AND METABOLISM	DRUGS FOR ACID RELATED DISORDERS	DRUGS FOR PEPTIC ULCER AND GASTRO-OESOPHAGEAL REFLUX DISEASE (GORD)	Proton pump inhibitors
BRD-K20338176	cefaclor	cell wall synthesis inhibitor	0	-74.24	71.23	-29.85	-90.45	-62.18	0	57.14	J01DC04	ANTIINFECTIVES FOR SYSTEMIC USE	ANTIBACTERIALS FOR SYSTEMIC USE	OTHER BETA-LACTAM ANTIBACTERIALS	Second-generation cephalosporins
BRD-K40645748	mefloquine	acidifying agent non gastric, adenosine receptor antagonist, calmodulin antagonist, hemoglobin antagonist, pannexin inhibitor	0	92.52	71.23	56.94	0	-65.05	0	-38.6	P01BC02	ANTIPARASITIC PRODUCTS, INSECTICIDES AND REPELLENTS	ANTIPROTOZOALS	ANTIMALARIALS	Methanolquinolines
BRD-K46137903	prednicarbate	corticosteroid agonist, immunosuppressant, phospholipase activator	91.52	88.58	71.18	-20.46	57.27	63.54	99.28	-18.41	D07AC18	DERMATOLOGICALS	CORTICOSTEROIDS, DERMATOLOGICAL PREPARATIONS	CORTICOSTEROIDS, PLAIN	Corticosteroids, potent (group III)
BRD-K08924299	palonosetron	serotonin receptor antagonist	72.99	87.27	71.01	0	0	78.81	97.54	76.7	A04AA05	ALIMENTARY TRACT AND METABOLISM	ANTIEMETICS AND ANTINAUSEANTS	ANTIEMETICS AND ANTINAUSEANTS	Serotonin (5HT3) antagonists
BRD-K42693031	glimepiride	insulin secretagogue, ATP channel blocker, ATP-sensitive potassium channel antagonist, insulinotropin agonist, sulfonylurea	0	0	68.86	0	0	60.84	68.39	53.48	A10BB12	ALIMENTARY TRACT AND METABOLISM	DRUGS USED IN DIABETES	BLOOD GLUCOSE LOWERING DRUGS, EXCL. INSULINS	Sulfonylureas
BRD-A38749782	fludrocortisone	glucocorticoid receptor agonist, mineralocorticoid receptor agonist	93.56	80.03	68.84	46.14	82.57	54.74	-26.47	26.4	H02AA02	SYSTEMIC HORMONAL PREPARATIONS, EXCL. SEX HORMONES AND INSULINS	CORTICOSTEROIDS FOR SYSTEMIC USE	CORTICOSTEROIDS FOR SYSTEMIC USE, PLAIN	Mineralocorticoids
BRD-K05977355	fluconazole	cell wall synthesis inhibitor, sterol demethylase inhibitor	70.44	68.93	68.55	90.52	81.99	-64.22	17.25	-82.85	D01AC15	DERMATOLOGICALS	ANTIFUNGALS FOR DERMATOLOGICAL USE	ANTIFUNGALS FOR TOPICAL USE	Imidazole and triazole derivatives
BRD-A87445400	yohimbine	adrenergic receptor antagonist	0	0	68.4	87.72	-87.91	0	78.59	-50.16	G04BE04	GENITO URINARY SYSTEM AND SEX HORMONES	UROLOGICALS	UROLOGICALS	Drugs used in erectile dysfunction
BRD-K29582115	ziprasidone	dopamine receptor antagonist, serotonin receptor antagonist, norepinephrine reuptake inhibitor, serotonin receptor agonist, serotonin reuptake inhibitor	0	85.28	68.23	78.62	0	0	44.73	0	N05AE04	NERVOUS SYSTEM	PSYCHOLEPTICS	ANTIPSYCHOTICS	Indole derivatives
BRD-A53952395	prilocaine	anesthetic	0	87.3	67.96	97.94	96.4	0	98.27	0	N01BB04	NERVOUS SYSTEM	ANESTHETICS	ANESTHETICS, LOCAL	Amides
BRD-A80017228	bendroflumethiazide	sodium/potassium/chloride transporter inhibitor, thiazide diuretic	6.29	0	67.58	83.68	0	34.42	76.81	89.36	C03AA01	CARDIOVASCULAR SYSTEM	DIURETICS	LOW-CEILING DIURETICS, THIAZIDES	Thiazides, plain
BRD-K49671696	ketanserin	serotonin receptor antagonist, collagen stimulant	0	0	67.1	57.53	0	0	36.07	0	C02KD01	CARDIOVASCULAR SYSTEM	ANTIHYPERTENSIVES	OTHER ANTIHYPERTENSIVES	Serotonin antagonists
BRD-A29260609	acebutolol	adrenergic receptor antagonist	0	-78.32	66.75	95.19	-63.68	0	0	0	C07AB04	CARDIOVASCULAR SYSTEM	BETA BLOCKING AGENTS	BETA BLOCKING AGENTS	Beta blocking agents, selective
BRD-A51410489	yohimbine	adrenergic receptor antagonist	0	0	66.73	43.86	0	0	91.57	0	G04BE04	GENITO URINARY SYSTEM AND SEX HORMONES	UROLOGICALS	UROLOGICALS	Drugs used in erectile dysfunction
BRD-K97564742	mepyramine	histamine receptor antagonist	0	0	66.67	84.38	0	0	61	0	D04AA02	DERMATOLOGICALS	ANTIPRURITICS, INCL. ANTIHISTAMINES, ANESTHETICS, ETC.	ANTIPRURITICS, INCL. ANTIHISTAMINES, ANESTHETICS, ETC.	Antihistamines for topical use
BRD-K37798499	etoposide	topoisomerase inhibitor, cell cycle inhibitor, DNA inhibitor, DNA intercalating drug, DNA repair enzyme inhibitor	0	70.17	65.79	0	32.99	0	0	0	L01CB01	ANTINEOPLASTIC AND IMMUNOMODULATING AGENTS	ANTINEOPLASTIC AGENTS	PLANT ALKALOIDS AND OTHER NATURAL PRODUCTS	Podophyllotoxin derivatives
BRD-K10974103	diloxanide	unidentified pharmacological activity	-33.67	-12.84	65.69	20.96	0	-26.2	-25.62	-6.19	P01AC01	ANTIPARASITIC PRODUCTS, INSECTICIDES AND REPELLENTS	ANTIPROTOZOALS	AGENTS AGAINST AMOEBIASIS AND OTHER PROTOZOAL DISEASES	Dichloroacetamide derivatives
BRD-A73741725	exemestane	aromatase inhibitor	0	-18.22	65.18	79.88	0	-27.56	49	0	L02BG06	ANTINEOPLASTIC AND IMMUNOMODULATING AGENTS	ENDOCRINE THERAPY	HORMONE ANTAGONISTS AND RELATED AGENTS	Aromatase inhibitors
BRD-A80151636	bromocriptine	dopamine receptor agonist, dopamine receptor antagonist, prolactin secretion inhibitor	0	-52.87	64.35	-80.73	0	26.69	0	0	G02CB01	GENITO URINARY SYSTEM AND SEX HORMONES	OTHER GYNECOLOGICALS	OTHER GYNECOLOGICALS	Prolactine inhibitors
BRD-K25650355	physostigmine	acetylcholinesterase inhibitor, cholinesterase inhibitor	0	0	64.15	0	-35.63	23.1	0	29.9	S01EB05	SENSORY ORGANS	OPHTHALMOLOGICALS	ANTIGLAUCOMA PREPARATIONS AND MIOTICS	Parasympathomimetics
BRD-K07220430	cinnarizine	calcium ion channel antagonist, histamine receptor antagonist	0	68.34	64.13	0	0	-39.99	0	53.56	N07CA02	NERVOUS SYSTEM	OTHER NERVOUS SYSTEM DRUGS	ANTIVERTIGO PREPARATIONS	Antivertigo preparations
BRD-K89375097	pirenzepine	acetylcholine receptor antagonist	0	0	64.02	92.77	78.63	-68.39	37.23	-92.09	A02BX03	ALIMENTARY TRACT AND METABOLISM	DRUGS FOR ACID RELATED DISORDERS	DRUGS FOR PEPTIC ULCER AND GASTRO-OESOPHAGEAL REFLUX DISEASE (GORD)	Other drugs for peptic ulcer and gastro-oesophageal reflux disease (GORD)
BRD-A89175223	bisoprolol	adrenergic receptor antagonist	-4.71	-83.27	63.78	10	0	32.81	36.63	18.03	C07AB07	CARDIOVASCULAR SYSTEM	BETA BLOCKING AGENTS	BETA BLOCKING AGENTS	Beta blocking agents, selective
BRD-K93461745	buspirone	serotonin receptor agonist, serotonin receptor partial agonist	0	-71.49	63.31	88.37	-49.85	0	7.39	0	N05BE01	NERVOUS SYSTEM	PSYCHOLEPTICS	ANXIOLYTICS	Azaspirodecanedione derivatives
BRD-K40227168	vinburnine	adrenergic receptor antagonist	-36.9	-54.42	62.98	28.56	0	19.84	0	52.31	C04AX17	CARDIOVASCULAR SYSTEM	PERIPHERAL VASODILATORS	PERIPHERAL VASODILATORS	Other peripheral vasodilators
BRD-K22009844	phenprobamate	skeletal muscle relaxant	0	0	62.51	81.58	0	86.14	97.58	93.1	M03BA01	MUSCULO-SKELETAL SYSTEM	MUSCLE RELAXANTS	MUSCLE RELAXANTS, CENTRALLY ACTING AGENTS	Carbamic acid esters
BRD-K92731339	perindopril	angiotensin converting enzyme inhibitor	0	25.72	62.37	82.75	0	74.74	93.78	89.57	C09AA04	CARDIOVASCULAR SYSTEM	AGENTS ACTING ON THE RENIN-ANGIOTENSIN SYSTEM	ACE INHIBITORS, PLAIN	ACE inhibitors, plain
BRD-K14888893	minoxidil	antialopecia agent, ATP channel activator, ATP-sensitive potassium channel agonist, KATP activator, Kir6 channel (KATP) activator, polarization activator, renin secretion stimulant	-3.72	-4.16	62.35	14.7	-14.42	-19.44	-47.85	85.86	C02DC01	CARDIOVASCULAR SYSTEM	ANTIHYPERTENSIVES	ARTERIOLAR SMOOTH MUSCLE, AGENTS ACTING ON	Pyrimidine derivatives
BRD-K92984783	melperone	dopamine receptor antagonist, serotonin receptor antagonist	71.93	0	62.04	75.92	0	85.99	0	74.14	N05AD03	NERVOUS SYSTEM	PSYCHOLEPTICS	ANTIPSYCHOTICS	Butyrophenone derivatives
BRD-A18620900	estriol	estrogen receptor agonist, estrogen receptor antagonist	-34.35	0	61.39	0	30.18	-58.1	0	27.2	G03CA04	GENITO URINARY SYSTEM AND SEX HORMONES	SEX HORMONES AND MODULATORS OF THE GENITAL SYSTEM	ESTROGENS	Natural and semisynthetic estrogens, plain
BRD-K52662033	lidocaine	histamine receptor agonist, voltage-gated sodium channel modulator	0	0	60.61	0	0	69.66	51.34	62.54	C01BB01	CARDIOVASCULAR SYSTEM	CARDIAC THERAPY	ANTIARRHYTHMICS, CLASS I AND III	Antiarrhythmics, class Ib
BRD-A15070535	bucladesine	adenosine receptor agonist, cAMP stimulant, vasodilator	0	0	60.46	78.11	25.4	48.43	34.43	-23.2	C01CE04	CARDIOVASCULAR SYSTEM	CARDIAC THERAPY	CARDIAC STIMULANTS EXCL. CARDIAC GLYCOSIDES	Phosphodiesterase inhibitors
BRD-K31484631	rifabutin	DNA directed DNA polymerase inhibitor, DNA directed RNA polymerase inhibitor, protein synthesis inhibitor	0	0	59.7	91.63	0	-66.05	0	90.78	J04AB04	ANTIINFECTIVES FOR SYSTEMIC USE	ANTIMYCOBACTERIALS	DRUGS FOR TREATMENT OF TUBERCULOSIS	Antibiotics
BRD-A49225603	alimemazine	histamine receptor ligand	0	-41.25	59.1	-44.02	44.95	0	0	71.51	R06AD01	RESPIRATORY SYSTEM	ANTIHISTAMINES FOR SYSTEMIC USE	ANTIHISTAMINES FOR SYSTEMIC USE	Phenothiazine derivatives
BRD-K92723993	imatinib	PDGFR tyrosine kinase receptor inhibitor, Bcr-Abl kinase inhibitor, KIT inhibitor, Abl kinase inhibitor, apoptosis stimulant, breast cancer resistance protein inhibitor, colony stimulating factor receptor inhibitor	-84.47	80.76	58.78	15.99	45.56	17.77	68.35	64.2	L01EA01	ANTINEOPLASTIC AND IMMUNOMODULATING AGENTS	ANTINEOPLASTIC AGENTS	PROTEIN KINASE INHIBITORS	BCR-ABL tyrosine kinase inhibitors
BRD-K57033106	tripelennamine	histamine receptor antagonist	-17.19	16.02	58.78	-40.72	9	7.62	8.36	88.83	D04AA04	DERMATOLOGICALS	ANTIPRURITICS, INCL. ANTIHISTAMINES, ANESTHETICS, ETC.	ANTIPRURITICS, INCL. ANTIHISTAMINES, ANESTHETICS, ETC.	Antihistamines for topical use
BRD-K09859624	methantheline	acetylcholine receptor antagonist	0	77.19	58.49	0	0	0	0	96.34	A03AB07	ALIMENTARY TRACT AND METABOLISM	DRUGS FOR FUNCTIONAL GASTROINTESTINAL DISORDERS	DRUGS FOR FUNCTIONAL GASTROINTESTINAL DISORDERS	Synthetic anticholinergics, quaternary ammonium compounds
BRD-K45542189	diethylcarbamazine	lipoxygenase inhibitor	36.48	73.34	58.07	-51.55	52.99	0	44.03	-68.02	P02CB02	ANTIPARASITIC PRODUCTS, INSECTICIDES AND REPELLENTS	ANTHELMINTICS	ANTINEMATODAL AGENTS	Piperazine and derivatives
BRD-K05901394	terguride	adrenergic receptor antagonist, dopamine autoreceptor agonist, dopamine receptor agonist, dopamine receptor partial agonist, platelet aggregation inhibitor, prolactin secretion inhibitor, serotonin receptor antagonist	0	0	57.79	-41.59	0	0	0	0	G02CB06	GENITO URINARY SYSTEM AND SEX HORMONES	OTHER GYNECOLOGICALS	OTHER GYNECOLOGICALS	Prolactine inhibitors
BRD-K34415467	trimethobenzamide	histamine receptor antagonist	0	0	57.74	-40.91	92.62	67.86	0	0	R06AA10	RESPIRATORY SYSTEM	ANTIHISTAMINES FOR SYSTEMIC USE	ANTIHISTAMINES FOR SYSTEMIC USE	Aminoalkyl ethers
BRD-K93034159	cladribine	adenosine deaminase inhibitor, antimetabolite, DNA synthesis inhibitor, immunosuppressant, ribonucleotide reductase inhibitor	-70.64	45.39	57.54	12.79	22.77	48.42	17.3	-37.76	L01BB04	ANTINEOPLASTIC AND IMMUNOMODULATING AGENTS	ANTINEOPLASTIC AGENTS	ANTIMETABOLITES	Purine analogues
BRD-K70330367	amantadine	glutamate receptor antagonist, acetylcholine channel inhibitor, dopamine receptor agonist	0	0	56.39	-49.91	0	50.27	58.07	74.15	N04BB01	NERVOUS SYSTEM	ANTI-PARKINSON DRUGS	DOPAMINERGIC AGENTS	Adamantane derivatives
BRD-K32744045	disulfiram	aldehyde dehydrogenase inhibitor, DNA methyltransferase inhibitor, TRPA1 agonist	0	0	56.29	0	0	0	0	0	N07BB01	NERVOUS SYSTEM	OTHER NERVOUS SYSTEM DRUGS	DRUGS USED IN ADDICTIVE DISORDERS	Drugs used in alcohol dependence
BRD-A34806832	proscillaridin	ATPase inhibitor	45.96	61.1	55.81	-84.88	81.04	0	0	0	C01AB01	CARDIOVASCULAR SYSTEM	CARDIAC THERAPY	CARDIAC GLYCOSIDES	Scilla glycosides
BRD-A25234499	aminoglutethimide	antiglucocorticoid, aromatase inhibitor, corticosteroid antagonist, steroid sulfatase inhibitor	13.96	0	55.24	25.06	-79.4	-13.56	32.58	11.48	L02BG01	ANTINEOPLASTIC AND IMMUNOMODULATING AGENTS	ENDOCRINE THERAPY	HORMONE ANTAGONISTS AND RELATED AGENTS	Aromatase inhibitors
BRD-K74117820	nelfinavir	HIV protease inhibitor, proteasome inhibitor	98.32	0	55.09	90.66	0	39.69	36.9	0	J05AE04	ANTIINFECTIVES FOR SYSTEMIC USE	ANTIVIRALS FOR SYSTEMIC USE	DIRECT ACTING ANTIVIRALS	Protease inhibitors
BRD-K32398298	alprazolam	GABA benzodiazepine site receptor agonist, benzodiazepine receptor agonist	0	0	54.72	-81.23	0	-66.46	60.11	82	N05BA12	NERVOUS SYSTEM	PSYCHOLEPTICS	ANXIOLYTICS	Benzodiazepine derivatives
BRD-K86434416	selegiline	monoamine oxidase inhibitor, superoxide dismutase stimulant	0	33.48	54.47	-18.62	-22.65	-22.53	0	46.52	N04BD01	NERVOUS SYSTEM	ANTI-PARKINSON DRUGS	DOPAMINERGIC AGENTS	Monoamine oxidase B inhibitors
BRD-K02275692	cefotiam	cell wall synthesis inhibitor	0	0	54.17	52.63	0	63.46	79.1	69.08	J01DC07	ANTIINFECTIVES FOR SYSTEMIC USE	ANTIBACTERIALS FOR SYSTEMIC USE	OTHER BETA-LACTAM ANTIBACTERIALS	Second-generation cephalosporins
BRD-K17294426	clebopride	dopamine receptor antagonist	-91.64	-67.27	53.94	0	-69.98	67.7	-15.45	33.13	A03FA06	ALIMENTARY TRACT AND METABOLISM	DRUGS FOR FUNCTIONAL GASTROINTESTINAL DISORDERS	PROPULSIVES	Propulsives
BRD-A11605036	thiocolchicoside	GABA receptor antagonist	0	41.73	53.31	79.16	0	0	-23.58	0	M03BX05	MUSCULO-SKELETAL SYSTEM	MUSCLE RELAXANTS	MUSCLE RELAXANTS, CENTRALLY ACTING AGENTS	Other centrally acting agents
BRD-K01612348	meropenem	cell wall synthesis inhibitor	-21.9	57.6	53.3	-19.33	-23.02	-6.26	96.13	0	J01DH02	ANTIINFECTIVES FOR SYSTEMIC USE	ANTIBACTERIALS FOR SYSTEMIC USE	OTHER BETA-LACTAM ANTIBACTERIALS	Carbapenems
BRD-A62525898	prednisone	glucocorticoid receptor agonist	85.88	0	52.77	-17.52	37.65	-71.75	-83.03	-70.87	A07EA03	ALIMENTARY TRACT AND METABOLISM	ANTIDIARRHEALS, INTESTINAL ANTIINFLAMMATORY/ANTIINFECTIVE AGENTS	INTESTINAL ANTIINFLAMMATORY AGENTS	Corticosteroids acting locally
BRD-K51033547	tramadol	opioid receptor agonist, norepinephrine reputake inhibitor, serotonin reuptake inhibitor, adrenergic transmitter uptake inhibitor, OP3 receptor agonist, serotonin uptake inhibitor	0	0	52.64	57.55	-75.31	0	0	0	N02AX02	NERVOUS SYSTEM	ANALGESICS	OPIOIDS	Other opioids
BRD-K71799949	carbamazepine	potassium channel modulator, Sodium Channel Blockers, sodium channel blocker, voltage-gated sodium channel blocker	40.05	-18.76	52.61	-17.61	0	0	0	0	N03AF01	NERVOUS SYSTEM	ANTIEPILEPTICS	ANTIEPILEPTICS	Carboxamide derivatives
BRD-K77987382	mebendazole	acetylcholinesterase inhibitor, microtubule inhibitor, tubulin inhibitor	-93.35	-55.41	51.85	64.69	-65.26	41.86	29.25	64.27	P02CA01	ANTIPARASITIC PRODUCTS, INSECTICIDES AND REPELLENTS	ANTHELMINTICS	ANTINEMATODAL AGENTS	Benzimidazole derivatives
BRD-A31374339	fludarabine	DNA synthesis inhibitor, DNA repair enzyme inhibitor, purine antagonist, ribonucleotide reductase inhibitor	0	49.97	51.44	0	44.62	98.01	54.9	43.05	L01BB05	ANTINEOPLASTIC AND IMMUNOMODULATING AGENTS	ANTINEOPLASTIC AGENTS	ANTIMETABOLITES	Purine analogues
BRD-A67479912	progesterone	progesterone receptor agonist	0	35.91	51.15	0	25.34	-30.87	-21.86	0	G03DA04	GENITO URINARY SYSTEM AND SEX HORMONES	SEX HORMONES AND MODULATORS OF THE GENITAL SYSTEM	PROGESTOGENS	Pregnen (4) derivatives
BRD-K68507560	dicycloverine	acetylcholine receptor antagonist, anticholinergic	-82.58	-52.54	50.8	-13.68	-19.24	99.22	76.24	74.41	A03AA07	ALIMENTARY TRACT AND METABOLISM	DRUGS FOR FUNCTIONAL GASTROINTESTINAL DISORDERS	DRUGS FOR FUNCTIONAL GASTROINTESTINAL DISORDERS	Synthetic anticholinergics, esters with tertiary amino group
BRD-K39983086	loteprednol	corticosteroid agonist, phospholipase inhibitor	94.11	93.93	50.34	-25.84	64.1	0	58.1	0	S01BA14	SENSORY ORGANS	OPHTHALMOLOGICALS	ANTIINFLAMMATORY AGENTS	Corticosteroids, plain
BRD-K38323065	phenacetin	cyclooxygenase inhibitor	0	0	50.01	-31.76	0	55.69	77.82	62.75	N02BE03	NERVOUS SYSTEM	ANALGESICS	OTHER ANALGESICS AND ANTIPYRETICS	Anilides
BRD-K89923877	scopolamine	acetylcholine receptor antagonist	46.43	0	50.01	0	0	0	48.1	0	A04AD01	ALIMENTARY TRACT AND METABOLISM	ANTIEMETICS AND ANTINAUSEANTS	ANTIEMETICS AND ANTINAUSEANTS	Other antiemetics
BRD-K60511616	pravastatin	HMGCR inhibitor	0	0	49.95	36.02	20.56	66.94	98.95	37.26	C10AA03	CARDIOVASCULAR SYSTEM	LIPID MODIFYING AGENTS	LIPID MODIFYING AGENTS, PLAIN	HMG CoA reductase inhibitors
BRD-K09631521	thiotepa	cytochrome P450 inhibitor	0	0	49.65	-55.1	-33.94	32.22	20.29	0	L01AC01	ANTINEOPLASTIC AND IMMUNOMODULATING AGENTS	ANTINEOPLASTIC AGENTS	ALKYLATING AGENTS	Ethylene imines
BRD-K79116891	proxymetacaine	membrane integrity inhibitor, potassium channel antagonist, sodium channel blocker	12.15	88.74	49.54	0	0	13.6	-22.01	44.05	S01HA04	SENSORY ORGANS	OPHTHALMOLOGICALS	LOCAL ANESTHETICS	Local anesthetics
BRD-A13133631	fluorometholone	corticosteroid agonist, glucocorticoid receptor agonist	97.38	98.94	49.35	-26.5	50.67	80.1	37.85	-16.53	C05AA06	CARDIOVASCULAR SYSTEM	VASOPROTECTIVES	AGENTS FOR TREATMENT OF HEMORRHOIDS AND ANAL FISSURES FOR TOPICAL USE	Corticosteroids
BRD-K22429181	retinol	RAR receptor binder	-92.28	0	48.65	59.34	0	-62.93	78.71	0	D10AD02	DERMATOLOGICALS	ANTI-ACNE PREPARATIONS	ANTI-ACNE PREPARATIONS FOR TOPICAL USE	Retinoids for topical use in acne
BRD-K48300629	zonisamide	GABA receptor agonist, Sodium Channel Blockers, T-type calcium channel blocker	-34.76	0	48.49	32.07	-59.11	-40.8	86.03	0	N03AX15	NERVOUS SYSTEM	ANTIEPILEPTICS	ANTIEPILEPTICS	Other antiepileptics
BRD-K08806317	timolol	adrenergic receptor antagonist	20.78	0	48.26	64.77	40.09	-51.49	31.78	-63.73	C07AA06	CARDIOVASCULAR SYSTEM	BETA BLOCKING AGENTS	BETA BLOCKING AGENTS	Beta blocking agents, non-selective
BRD-A39390670	rabeprazole	ATPase inhibitor, gastrin inhibitor	0	0	47.93	0	59.99	-37.93	0	0	A02BC04	ALIMENTARY TRACT AND METABOLISM	DRUGS FOR ACID RELATED DISORDERS	DRUGS FOR PEPTIC ULCER AND GASTRO-OESOPHAGEAL REFLUX DISEASE (GORD)	Proton pump inhibitors
BRD-K95237249	probenecid	MRP inhibitor, TRPV agonist, uricosuric blocker	58.2	64.87	47.54	64.85	0	85.59	72.85	35.67	M04AB01	MUSCULO-SKELETAL SYSTEM	ANTIGOUT PREPARATIONS	ANTIGOUT PREPARATIONS	Preparations increasing uric acid excretion
BRD-K15933101	ropinirole	dopamine receptor agonist, dopamine receptor modulator	0	0	47.38	92.31	64.59	56.96	0	0	N04BC04	NERVOUS SYSTEM	ANTI-PARKINSON DRUGS	DOPAMINERGIC AGENTS	Dopamine agonists
BRD-K27184429	levocetirizine	histamine receptor antagonist, interleukin expression inhibitor, tumor necrosis factor expression inhibitor	-42.75	-39.92	47.27	0	58.2	-31.67	0	0	R06AE09	RESPIRATORY SYSTEM	ANTIHISTAMINES FOR SYSTEMIC USE	ANTIHISTAMINES FOR SYSTEMIC USE	Piperazine derivatives
BRD-A97674275	ranolazine	fatty acid oxidation partial inhibitor, Sodium Channel Blockers, sodium channel blocker	0	-20.17	47.25	59.6	23.19	-40.3	-84.36	-35.81	C01EB18	CARDIOVASCULAR SYSTEM	CARDIAC THERAPY	OTHER CARDIAC PREPARATIONS	Other cardiac preparations
BRD-A87479750	tenidap	cyclooxygenase inhibitor, lipoxygenase inhibitor, prostanoid receptor antagonist	0	0	47.11	0	0	-58.04	90.32	0	M01AX23	MUSCULO-SKELETAL SYSTEM	ANTIINFLAMMATORY AND ANTIRHEUMATIC PRODUCTS	ANTIINFLAMMATORY AND ANTIRHEUMATIC PRODUCTS, NON-STEROIDS	Other antiinflammatory and antirheumatic agents, non-steroids
BRD-K46652470	nizatidine	histamine receptor antagonist	0	0	47	0	0	42.8	0	71.08	A02BA04	ALIMENTARY TRACT AND METABOLISM	DRUGS FOR ACID RELATED DISORDERS	DRUGS FOR PEPTIC ULCER AND GASTRO-OESOPHAGEAL REFLUX DISEASE (GORD)	H2-receptor antagonists
BRD-K87226815	cycloserine	glutamate receptor agonist, glutamate receptor modulator	0	61.62	46.53	-26.35	84.57	71.2	60.97	60.99	J04AB01	ANTIINFECTIVES FOR SYSTEMIC USE	ANTIMYCOBACTERIALS	DRUGS FOR TREATMENT OF TUBERCULOSIS	Antibiotics
BRD-A16478930	amcinonide	corticosteroid agonist, cytochrome P450 inhibitor, glucocorticoid receptor agonist, immunosuppressant	0	86.17	46.52	0	64.68	0	0	0	D07AC11	DERMATOLOGICALS	CORTICOSTEROIDS, DERMATOLOGICAL PREPARATIONS	CORTICOSTEROIDS, PLAIN	Corticosteroids, potent (group III)
BRD-A92537424	danazol	estrogen receptor antagonist, luteinizing hormone releasing hormone antagonist, progesterone receptor agonist, steroid derivative with antigonadotropic and anti-estrogenic activities, tumor necrosis factor modulator	82.72	36.09	46.26	23.1	0	72.88	19.81	0	G03XA01	GENITO URINARY SYSTEM AND SEX HORMONES	SEX HORMONES AND MODULATORS OF THE GENITAL SYSTEM	OTHER SEX HORMONES AND MODULATORS OF THE GENITAL SYSTEM	Antigonadotropins and similar agents
BRD-A30435184	metergoline	dopamine receptor agonist, serotonin receptor antagonist, prolactin inhibitor	-46.55	13.6	45.85	-19.36	7.1	51.69	10.01	71.51	G02CB05	GENITO URINARY SYSTEM AND SEX HORMONES	OTHER GYNECOLOGICALS	OTHER GYNECOLOGICALS	Prolactine inhibitors
BRD-K41731458	triclosan	DNA methyltransferase inhibitor, enoyl-(acyl-carrier protein) reductase Fabl inhibitor, enoyl-[acyl-carrier-protein] reductase [NADH] inhibitor	0	0	45.38	-29.94	74.74	0	-20.84	66.45	D08AE04	DERMATOLOGICALS	ANTISEPTICS AND DISINFECTANTS	ANTISEPTICS AND DISINFECTANTS	Phenol and derivatives
BRD-K63550407	erythromycin	NFkB pathway inhibitor, 50S ribosomal subunit inhibitor, motilin receptor agonist, RPLV inhibitor	0	0	44.86	92.77	0	0	87.75	0	D10AF02	DERMATOLOGICALS	ANTI-ACNE PREPARATIONS	ANTI-ACNE PREPARATIONS FOR TOPICAL USE	Antiinfectives for treatment of acne
BRD-K26801045	pipamperone	dopamine receptor, dopamine receptor antagonist, serotonin receptor antagonist	-20.12	-46.99	44.07	58.91	-12.66	67.72	-39.01	49.79	N05AD05	NERVOUS SYSTEM	PSYCHOLEPTICS	ANTIPSYCHOTICS	Butyrophenone derivatives
BRD-A48430263	pioglitazone	PPAR receptor agonist, insulin sensitizer, adiponectin expression enhancer, thiazolidinedione	0	0	43.92	0	0	18.45	0	94.81	A10BG03	ALIMENTARY TRACT AND METABOLISM	DRUGS USED IN DIABETES	BLOOD GLUCOSE LOWERING DRUGS, EXCL. INSULINS	Thiazolidinediones
BRD-K60640630	mometasone	glucocorticoid receptor agonist, immunosuppressant	0	0	43.89	0	-86.64	0	-59.56	-49.28	D07AC13	DERMATOLOGICALS	CORTICOSTEROIDS, DERMATOLOGICAL PREPARATIONS	CORTICOSTEROIDS, PLAIN	Corticosteroids, potent (group III)
BRD-K90027355	spironolactone	mineralocorticoid receptor antagonist, androgen receptor antagonist, potassium channel blocker	-24.92	-44.02	43.89	68.08	0	-25.37	0	-88.88	C03DA01	CARDIOVASCULAR SYSTEM	DIURETICS	POTASSIUM-SPARING AGENTS	Aldosterone antagonists
BRD-A93236127	digitoxin	ATPase inhibitor	0	0	43.05	-47.12	37.32	0	0	-27.68	C01AA04	CARDIOVASCULAR SYSTEM	CARDIAC THERAPY	CARDIAC GLYCOSIDES	Digitalis glycosides
BRD-A90799790	isradipine	calcium channel blocker, L-type calcium channel blocker	0	0	42.69	28.94	21.26	0	-21.36	73	C08CA03	CARDIOVASCULAR SYSTEM	CALCIUM CHANNEL BLOCKERS	SELECTIVE CALCIUM CHANNEL BLOCKERS WITH MAINLY VASCULAR EFFECTS	Dihydropyridine derivatives
BRD-K93618743	ipriflavone	bone resorption inhibitor	49.76	0	42.61	0	40.49	-57.11	-45.19	-31.29	M05BX01	MUSCULO-SKELETAL SYSTEM	DRUGS FOR TREATMENT OF BONE DISEASES	DRUGS AFFECTING BONE STRUCTURE AND MINERALIZATION	Other drugs affecting bone structure and mineralization
BRD-A10070317	propranolol	adrenergic receptor antagonist	0	48.72	42.38	0	-64.21	-60.58	30.97	-64.54	C07AA05	CARDIOVASCULAR SYSTEM	BETA BLOCKING AGENTS	BETA BLOCKING AGENTS	Beta blocking agents, non-selective
BRD-K28761384	zuclopenthixol	dopamine receptor antagonist	81.82	-36.5	42	-41.05	67.99	-73.05	0	0	N05AF05	NERVOUS SYSTEM	PSYCHOLEPTICS	ANTIPSYCHOTICS	Thioxanthene derivatives
BRD-A74269027	isoxsuprine	adrenergic receptor agonist	0	0	41.75	80.2	0	88.35	54.73	77.6	C04AA01	CARDIOVASCULAR SYSTEM	PERIPHERAL VASODILATORS	PERIPHERAL VASODILATORS	2-amino-1-phenylethanol derivatives
BRD-A15297126	fluocinonide	corticosteroid agonist, corticosteroid hormone receptor agonist	41.42	0	40.48	26.05	62.82	-23.81	92.64	0	C05AA11	CARDIOVASCULAR SYSTEM	VASOPROTECTIVES	AGENTS FOR TREATMENT OF HEMORRHOIDS AND ANAL FISSURES FOR TOPICAL USE	Corticosteroids
BRD-K77771411	moxonidine	imidazoline receptor agonist, adrenergic receptor agonist	27.4	0	40.46	-7.54	23.53	-31.18	-6.2	-54.52	C02AC05	CARDIOVASCULAR SYSTEM	ANTIHYPERTENSIVES	ANTIADRENERGIC AGENTS, CENTRALLY ACTING	Imidazoline receptor agonists
BRD-K84175871	pseudoephedrine	histamine receptor antagonist, interleukin expression inhibitor, tumor necrosis factor expression inhibitor	89.28	0	40.33	-68.02	0	0	61.47	87.1	R01BA02	RESPIRATORY SYSTEM	NASAL PREPARATIONS	NASAL DECONGESTANTS FOR SYSTEMIC USE	Sympathomimetics
BRD-A84327315	calcitriol	vitamin D receptor agonist, hypercalcaemic agent	-45.04	0	40.01	47.19	-78.45	0	0	0	A11CC04	ALIMENTARY TRACT AND METABOLISM	VITAMINS	VITAMIN A AND D, INCL. COMBINATIONS OF THE TWO	Vitamin D and analogues
BRD-K63265447	docetaxel	tubulin inhibitor, microtubule depolymerization inhibitor, microtubule stabilizing agent, microtubule stimulant, taxane	0	0	39.93	0	0	46.7	84.96	0	L01CD02	ANTINEOPLASTIC AND IMMUNOMODULATING AGENTS	ANTINEOPLASTIC AGENTS	PLANT ALKALOIDS AND OTHER NATURAL PRODUCTS	Taxanes
BRD-K90543092	levonorgestrel	estrogen receptor agonist, glucocorticoid receptor antagonist, progesterone receptor agonist, progesterone receptor antagonist	0	0	39.76	55.89	-72.22	54.24	0	-26.46	G03AC03	GENITO URINARY SYSTEM AND SEX HORMONES	SEX HORMONES AND MODULATORS OF THE GENITAL SYSTEM	HORMONAL CONTRACEPTIVES FOR SYSTEMIC USE	Progestogens
BRD-K54462405	doxepin	histamine receptor antagonist, adrenergic transmitter uptake inhibitor, histamine receptor inhibitor, norepinephrine reputake inhibitor, serotonin reuptake inhibitor, tricyclic antidepressant	-22.9	0	38.86	0	37	35.67	48.09	65.87	D04AX01	DERMATOLOGICALS	ANTIPRURITICS, INCL. ANTIHISTAMINES, ANESTHETICS, ETC.	ANTIPRURITICS, INCL. ANTIHISTAMINES, ANESTHETICS, ETC.	Other antipruritics
BRD-K37130656	rivaroxaban	coagulation factor inhibitor, coagulation inhibitor, serine protease inhibitor	0	0	38.07	76.92	0	-48.24	31.68	0	B01AF01	BLOOD AND BLOOD FORMING ORGANS	ANTITHROMBOTIC AGENTS	ANTITHROMBOTIC AGENTS	Direct factor Xa inhibitors
BRD-K28912512	nicotinamide	oxidoreductase stimulant, protein synthesis stimulant	-37.47	41.92	38.05	0	0	0	-63.97	-37.18	A11HA01	ALIMENTARY TRACT AND METABOLISM	VITAMINS	OTHER PLAIN VITAMIN PREPARATIONS	Other plain vitamin preparations
BRD-K64994968	progesterone	progesterone receptor agonist	66.54	45.28	37.93	6.65	14.48	0	-20.84	0	G03DA04	GENITO URINARY SYSTEM AND SEX HORMONES	SEX HORMONES AND MODULATORS OF THE GENITAL SYSTEM	PROGESTOGENS	Pregnen (4) derivatives
BRD-K02113016	olaparib	PARP inhibitor, DNA repair enzyme inhibitor	16.94	0	37.7	0	35.28	0	23.21	-48.22	L01XK01	ANTINEOPLASTIC AND IMMUNOMODULATING AGENTS	ANTINEOPLASTIC AGENTS	OTHER ANTINEOPLASTIC AGENTS	Poly (ADP-ribose) polymerase (PARP) inhibitors
BRD-K08547377	irinotecan	topoisomerase inhibitor	0	49.09	37.65	-65.27	18.58	-21.62	0	-11.52	L01CE02	ANTINEOPLASTIC AND IMMUNOMODULATING AGENTS	ANTINEOPLASTIC AGENTS	PLANT ALKALOIDS AND OTHER NATURAL PRODUCTS	Topoisomerase 1 (TOP1) inhibitors
BRD-K43744935	tamoxifen	estrogen receptor antagonist, selective estrogen receptor modulator (SERM), estrogen receptor agonist, estrogen receptor modulator, PKC inhibitor	0	0	37.35	0	39.12	0	-26.81	-43.94	L02BA01	ANTINEOPLASTIC AND IMMUNOMODULATING AGENTS	ENDOCRINE THERAPY	HORMONE ANTAGONISTS AND RELATED AGENTS	Anti-estrogens
BRD-K66019333	oxantel	fumarate reductase inhibitor	-9.64	0	37.32	65.29	-81.83	-24.04	0	-60.09	P02CC02	ANTIPARASITIC PRODUCTS, INSECTICIDES AND REPELLENTS	ANTHELMINTICS	ANTINEMATODAL AGENTS	Tetrahydropyrimidine derivatives
BRD-A68009927	daunorubicin	RNA synthesis inhibitor, topoisomerase inhibitor, DNA synthesis inhibitor, radical formation stimulant	-93.06	-75.31	36.62	0	-52.42	-86.46	-44.93	34.46	L01DB02	ANTINEOPLASTIC AND IMMUNOMODULATING AGENTS	ANTINEOPLASTIC AGENTS	CYTOTOXIC ANTIBIOTICS AND RELATED SUBSTANCES	Anthracyclines and related substances
BRD-K10843433	phenylbutazone	cyclooxygenase inhibitor, platelet aggregation inhibitor, prostanoid receptor inhibitor	0	0	36.33	87.68	-75.76	98.79	96.3	97.95	M01AA01	MUSCULO-SKELETAL SYSTEM	ANTIINFLAMMATORY AND ANTIRHEUMATIC PRODUCTS	ANTIINFLAMMATORY AND ANTIRHEUMATIC PRODUCTS, NON-STEROIDS	Butylpyrazolidines
BRD-A78877355	nefopam	cyclooxygenase inhibitor, prostanoid receptor inhibitor	-11.7	0	36.22	-18.54	38.78	0	0	-51.6	N02BG06	NERVOUS SYSTEM	ANALGESICS	OTHER ANALGESICS AND ANTIPYRETICS	Other analgesics and antipyretics
BRD-A12560204	nitrendipine	calcium channel blocker, L-type calcium channel blocker	0	51.85	36.13	-18.35	73.05	-69.11	0	-47.06	C08CA08	CARDIOVASCULAR SYSTEM	CALCIUM CHANNEL BLOCKERS	SELECTIVE CALCIUM CHANNEL BLOCKERS WITH MAINLY VASCULAR EFFECTS	Dihydropyridine derivatives
BRD-K87555556	amiodarone	acetylcholine receptor ligand, adrenergic receptor antagonist, ATP-sensitive potassium channel inhibitor, HCN (hyperpolarization activated cyclic nucleotide gated) channel modulator, polarization inhibitor, potassium channel antagonist, Sodium Channel Blockers, voltage-gated sodium channel blocker	0	0	35.8	53.47	0	0	0	-67.8	C01BD01	CARDIOVASCULAR SYSTEM	CARDIAC THERAPY	ANTIARRHYTHMICS, CLASS I AND III	Antiarrhythmics, class III
BRD-A10303790	talampicillin	antibiotic	0	-69.83	35.64	53.15	-71.72	85.49	-20.24	-27.31	J01CA15	ANTIINFECTIVES FOR SYSTEMIC USE	ANTIBACTERIALS FOR SYSTEMIC USE	BETA-LACTAM ANTIBACTERIALS, PENICILLINS	Penicillins with extended spectrum
BRD-A07780951	orciprenaline	adrenergic receptor agonist	-27.55	0	35.18	-59.98	0	-17.72	-27.95	59.72	R03AB03	RESPIRATORY SYSTEM	DRUGS FOR OBSTRUCTIVE AIRWAY DISEASES	ADRENERGICS, INHALANTS	Non-selective beta-adrenoreceptor agonists
BRD-K85119730	tolbutamide	ATP channel blocker	0	29.59	34.95	85.24	-39.94	55.14	-34.97	63.1	A10BB03	ALIMENTARY TRACT AND METABOLISM	DRUGS USED IN DIABETES	BLOOD GLUCOSE LOWERING DRUGS, EXCL. INSULINS	Sulfonylureas
BRD-K66412701	pazufloxacin	topoisomerase inhibitor	0	0	34.68	-46.68	28.65	0	0	-34.17	J01MA18	ANTIINFECTIVES FOR SYSTEMIC USE	ANTIBACTERIALS FOR SYSTEMIC USE	QUINOLONE ANTIBACTERIALS	Fluoroquinolones
BRD-A75935363	atracurium	acetylcholine receptor antagonist	-37.73	-96.43	34.59	0	0	-29.62	0	0	M03AC04	MUSCULO-SKELETAL SYSTEM	MUSCLE RELAXANTS	MUSCLE RELAXANTS, PERIPHERALLY ACTING AGENTS	Other quaternary ammonium compounds
BRD-K18574842	nafcillin	antibiotic	0	15.04	34.38	0	0	-36.1	-40.71	-29.16	J01CF06	ANTIINFECTIVES FOR SYSTEMIC USE	ANTIBACTERIALS FOR SYSTEMIC USE	BETA-LACTAM ANTIBACTERIALS, PENICILLINS	Beta-lactamase resistant penicillins
BRD-A27887842	prednisolone	glucocorticoid receptor agonist	98.48	0	34.21	0	0	38.65	-68.17	0	A07EA01	ALIMENTARY TRACT AND METABOLISM	ANTIDIARRHEALS, INTESTINAL ANTIINFLAMMATORY/ANTIINFECTIVE AGENTS	INTESTINAL ANTIINFLAMMATORY AGENTS	Corticosteroids acting locally
BRD-K50859149	sulfafurazole	endothelin receptor antagonist, FOLP inhibitor	-35.36	0	33.29	21.04	-37.19	-37.72	0	62.96	J01EB05	ANTIINFECTIVES FOR SYSTEMIC USE	ANTIBACTERIALS FOR SYSTEMIC USE	SULFONAMIDES AND TRIMETHOPRIM	Short-acting sulfonamides
BRD-K06980535	promazine	dopamine receptor, dopamine receptor antagonist	-6.56	-14.69	33.04	-2.29	-7.74	26.48	1.73	0	N05AA03	NERVOUS SYSTEM	PSYCHOLEPTICS	ANTIPSYCHOTICS	Phenothiazines with aliphatic side-chain
BRD-K66175015	afatinib	EGFR inhibitor, receptor tyrosine protein kinase inhibitor, tyrosine kinase inhibitor	66.3	0	33.04	0	0	-59.83	0	-96.18	L01EB03	ANTINEOPLASTIC AND IMMUNOMODULATING AGENTS	ANTINEOPLASTIC AGENTS	PROTEIN KINASE INHIBITORS	Epidermal growth factor receptor (EGFR) tyrosine kinase inhibitors
BRD-K02867583	minaprine	serotonin uptake inhibitor	0	18.59	32.7	62.62	16.39	17.32	52.76	-25.05	N06AX07	NERVOUS SYSTEM	PSYCHOANALEPTICS	ANTIDEPRESSANTS	Other antidepressants
BRD-A62025033	temsirolimus	mTOR inhibitor, cell cycle inhibitor, immunosuppressant, protein kinase inhibitor	-70.19	0	32.34	79.5	53.33	-33.33	63.87	8.81	L01EG01	ANTINEOPLASTIC AND IMMUNOMODULATING AGENTS	ANTINEOPLASTIC AGENTS	PROTEIN KINASE INHIBITORS	Mammalian target of rapamycin (mTOR) kinase inhibitors
BRD-K32247306	primidone	GABA receptor antagonist, unidentified pharmacological activity	-22.88	-85.44	32.27	30.89	22.59	-29.55	-56.83	-20.86	N03AA03	NERVOUS SYSTEM	ANTIEPILEPTICS	ANTIEPILEPTICS	Barbiturates and derivatives
BRD-A02990301	lofexidine	adrenergic receptor agonist	-65.28	-73.77	31.13	-28.94	0	-45.78	0	0	N07BC04	NERVOUS SYSTEM	OTHER NERVOUS SYSTEM DRUGS	DRUGS USED IN ADDICTIVE DISORDERS	Drugs used in opioid dependence
BRD-A65671304	candesartan	angiotensin receptor antagonist	-83.4	-46.5	30.64	-29.25	43.62	-50.83	0	0	C09CA06	CARDIOVASCULAR SYSTEM	AGENTS ACTING ON THE RENIN-ANGIOTENSIN SYSTEM	ANGIOTENSIN II RECEPTOR BLOCKERS (ARBs), PLAIN	Angiotensin II receptor blockers (ARBs), plain
BRD-K19352500	prochlorperazine	dopamine receptor antagonist, dopamine receptor	0	23.14	30.41	38.66	81.89	-64.47	25.95	-48.3	N05AB04	NERVOUS SYSTEM	PSYCHOLEPTICS	ANTIPSYCHOTICS	Phenothiazines with piperazine structure
BRD-K45033733	famciclovir	DNA polymerase inhibitor, DNA directed DNA polymerase inhibitor	-39.39	4.4	30.39	25.79	0	-4.36	-8.76	-1.96	J05AB09	ANTIINFECTIVES FOR SYSTEMIC USE	ANTIVIRALS FOR SYSTEMIC USE	DIRECT ACTING ANTIVIRALS	Nucleosides and nucleotides excl. reverse transcriptase inhibitors
BRD-K97181089	amiloride	sodium channel blocker, diuretic, epithelial sodium channel blocker, sodium/hydrogen exchanger inhibitor	-5.31	4.85	30.38	3.66	-4.32	-29.27	13.43	-74.07	C03DB01	CARDIOVASCULAR SYSTEM	DIURETICS	POTASSIUM-SPARING AGENTS	Other potassium-sparing agents
BRD-A09722536	cyclophosphamide	alkylating agrent, BCL inhibitor, galectin inhibitor	-46.53	0	30.11	67.85	15.77	-8.64	-35.8	-23.17	L01AA01	ANTINEOPLASTIC AND IMMUNOMODULATING AGENTS	ANTINEOPLASTIC AGENTS	ALKYLATING AGENTS	Nitrogen mustard analogues
BRD-U94846492	quinine	cytochrome P450 inhibitor, hemozoin biocrystallization inhibitor, P glycoprotein inhibitor	27.91	0	29.77	23.07	-12.38	-26.03	-10.7	51.83	P01BC01	ANTIPARASITIC PRODUCTS, INSECTICIDES AND REPELLENTS	ANTIPROTOZOALS	ANTIMALARIALS	Methanolquinolines
BRD-K87024524	phenelzine	monoamine oxidase inhibitor	-59.7	51.77	29.73	0	-49.17	0	86.74	56.09	N06AF03	NERVOUS SYSTEM	PSYCHOANALEPTICS	ANTIDEPRESSANTS	Monoamine oxidase inhibitors, non-selective
BRD-A33168282	sotalol	adrenergic receptor antagonist, polarization inhibitor, potassium channel antagonist	0	0	29.69	-4.65	0	3.64	10.43	49.25	C07AA07	CARDIOVASCULAR SYSTEM	BETA BLOCKING AGENTS	BETA BLOCKING AGENTS	Beta blocking agents, non-selective
BRD-A71390734	idarubicin	topoisomerase inhibitor, radical formation stimulant, RNA synthesis inhibitor	-20.59	0	29.64	16.13	24.15	0	-29.87	0	L01DB06	ANTINEOPLASTIC AND IMMUNOMODULATING AGENTS	ANTINEOPLASTIC AGENTS	CYTOTOXIC ANTIBIOTICS AND RELATED SUBSTANCES	Anthracyclines and related substances
BRD-K32107296	temozolomide	DNA alkylating drug, DNA damage inducer, DNA inhibitor, topoisomerase inhibitor	0	0	29.45	85	-88.3	99.91	22.55	97.58	L01AX03	ANTINEOPLASTIC AND IMMUNOMODULATING AGENTS	ANTINEOPLASTIC AGENTS	ALKYLATING AGENTS	Other alkylating agents
BRD-A44780397	mifepristone	glucocorticoid receptor antagonist, progesterone receptor antagonist, androgen receptor ligand, internal ribosomal entry site inhibitor	85.66	33.64	29.43	0	95.63	0	44.54	-30.92	G03XB01	GENITO URINARY SYSTEM AND SEX HORMONES	SEX HORMONES AND MODULATORS OF THE GENITAL SYSTEM	OTHER SEX HORMONES AND MODULATORS OF THE GENITAL SYSTEM	Progesterone receptor modulators
BRD-K48970916	danazol	estrogen receptor antagonist, luteinizing hormone releasing hormone antagonist, progesterone receptor agonist, steroid derivative with antigonadotropic and anti-estrogenic activities, tumor necrosis factor modulator	0	-47.61	29.14	51.48	0	93.27	78.38	91.62	G03XA01	GENITO URINARY SYSTEM AND SEX HORMONES	SEX HORMONES AND MODULATORS OF THE GENITAL SYSTEM	OTHER SEX HORMONES AND MODULATORS OF THE GENITAL SYSTEM	Antigonadotropins and similar agents
BRD-K10995081	perphenazine	dopamine receptor, dopamine receptor antagonist	0	0	28.53	58.31	34.4	86.21	34.81	64.64	N05AB03	NERVOUS SYSTEM	PSYCHOLEPTICS	ANTIPSYCHOTICS	Phenothiazines with piperazine structure
BRD-K18194590	mephentermine	adrenergic receptor agonist	0	50.28	28.36	56.03	82.53	-29.67	-44.86	-17.28	C01CA11	CARDIOVASCULAR SYSTEM	CARDIAC THERAPY	CARDIAC STIMULANTS EXCL. CARDIAC GLYCOSIDES	Adrenergic and dopaminergic agents
BRD-K15108141	gemcitabine	cell cycle inhibitor, DNA repair enzyme inhibitor, DNA synthesis inhibitor, pyrimidine antagonist, ribonucleoside reductase inhibitor, ribonucleotide reductase inhibitor	-27.91	22.14	28.29	14.11	-12.25	22.88	-24.88	7.92	L01BC05	ANTINEOPLASTIC AND IMMUNOMODULATING AGENTS	ANTINEOPLASTIC AGENTS	ANTIMETABOLITES	Pyrimidine analogues
BRD-A75172220	hydrocortisone	corticosteroid agonist, glucocorticoid receptor agonist, immunosuppressant, interleukin receptor antagonist	0	0	27.26	0	50.8	0	-42.85	0	A01AC03	ALIMENTARY TRACT AND METABOLISM	STOMATOLOGICAL PREPARATIONS	STOMATOLOGICAL PREPARATIONS	Corticosteroids for local oral treatment
BRD-A79672927	tropicamide	acetylcholine receptor antagonist, anticholinergic	0	-11.74	27.15	13.64	8.64	75.29	11.84	-57.36	S01FA06	SENSORY ORGANS	OPHTHALMOLOGICALS	MYDRIATICS AND CYCLOPLEGICS	Anticholinergics
BRD-A44448661	pentobarbital	GABA receptor modulator	0	0	26.67	46.55	20.05	59.76	-51.27	0	N05CA01	NERVOUS SYSTEM	PSYCHOLEPTICS	HYPNOTICS AND SEDATIVES	Barbiturates, plain
BRD-A44701612	dihydroergocristine	adrenergic receptor antagonist, prolactin inhibitor, adrenergic receptor partial agonist, dopamine receptor agonist, dopamine receptor partial agonist, dopamine receptor partial antagonist, serotonin receptor antagonist	-61.69	-32.42	26.5	0	0	0	16.88	-60.7	C04AE04	CARDIOVASCULAR SYSTEM	PERIPHERAL VASODILATORS	PERIPHERAL VASODILATORS	Ergot alkaloids
BRD-K35941380	methysergide	serotonin receptor antagonist	0	-58.01	26.45	76.69	-17.37	0	96.49	30.16	N02CA04	NERVOUS SYSTEM	ANALGESICS	ANTIMIGRAINE PREPARATIONS	Ergot alkaloids
BRD-K82147103	lofepramine	adrenergic transmitter uptake inhibitor, norepinephrine reuptake inhibitor, serotonin reuptake inhibitor, serotonin uptake inhibitor, tricyclic antidepressant	0	18.54	26.25	58.23	-61.83	0	-17.35	13.5	N06AA07	NERVOUS SYSTEM	PSYCHOANALEPTICS	ANTIDEPRESSANTS	Non-selective monoamine reuptake inhibitors
BRD-K47323024	methapyrilene	histamine receptor antagonist	-75.33	-94.99	26.15	0	-72.08	0	-96.46	-29.66	R06AC05	RESPIRATORY SYSTEM	ANTIHISTAMINES FOR SYSTEMIC USE	ANTIHISTAMINES FOR SYSTEMIC USE	Substituted ethylene diamines
BRD-A10977446	carvedilol	adrenergic receptor antagonist, reducing agent, ryanodine receptor channel modulator	0	21.16	25.57	0	-6.68	15.75	-50.73	-59.85	C07AG02	CARDIOVASCULAR SYSTEM	BETA BLOCKING AGENTS	BETA BLOCKING AGENTS	Alpha and beta blocking agents
BRD-K56515112	medrysone	corticosteroid hormone receptor agonist, glucocorticoid receptor agonist	47.72	29.08	25.57	0	0	0	0	0	S01BA08	SENSORY ORGANS	OPHTHALMOLOGICALS	ANTIINFLAMMATORY AGENTS	Corticosteroids, plain
BRD-K09255212	clioquinol	chelating agent, antiamyloidogenic agent, beta amyloid antagonist, carbonic anhydrase inhibitor	0	-84.09	25.57	99.85	0	-40.79	0	0	D08AH30	DERMATOLOGICALS	ANTISEPTICS AND DISINFECTANTS	ANTISEPTICS AND DISINFECTANTS	Quinoline derivatives
BRD-K73838513	cinacalcet	calcimimetic that activates calcium-sensing receptors	37.66	-39.37	25.32	22.2	0	15.98	14.39	-14.61	H05BX01	SYSTEMIC HORMONAL PREPARATIONS, EXCL. SEX HORMONES AND INSULINS	CALCIUM HOMEOSTASIS	ANTI-PARATHYROID AGENTS	Other anti-parathyroid agents
BRD-K96740444	itopride	dopamine receptor antagonist, acetylcholinesterase inhibitor	43.55	0	25.31	0	35.58	0	0	0	A03FA07	ALIMENTARY TRACT AND METABOLISM	DRUGS FOR FUNCTIONAL GASTROINTESTINAL DISORDERS	PROPULSIVES	Propulsives
BRD-K29458283	chlorambucil	DNA damaging, DNA inhibitor	0	0	25.26	72.13	-7.32	88.33	68.3	84.04	L01AA02	ANTINEOPLASTIC AND IMMUNOMODULATING AGENTS	ANTINEOPLASTIC AGENTS	ALKYLATING AGENTS	Nitrogen mustard analogues
BRD-K75699339	rizatriptan	serotonin receptor agonist	0	-7.9	24.71	28.34	0	21.63	16.03	-13.41	N02CC04	NERVOUS SYSTEM	ANALGESICS	ANTIMIGRAINE PREPARATIONS	Selective serotonin (5HT1) agonists
BRD-K32830106	guanfacine	adrenergic receptor agonist, HCN (hyperpolarization activated cyclic nucleotide gated) channel blocker	89.31	0	24.67	97.01	-65.8	0	54.46	0	C02AC02	CARDIOVASCULAR SYSTEM	ANTIHYPERTENSIVES	ANTIADRENERGIC AGENTS, CENTRALLY ACTING	Imidazoline receptor agonists
BRD-A04553218	chlorphenamine	histamine receptor antagonist	0	0	24.6	39.83	-39.1	0	71.55	22.47	R06AB04	RESPIRATORY SYSTEM	ANTIHISTAMINES FOR SYSTEMIC USE	ANTIHISTAMINES FOR SYSTEMIC USE	Substituted alkylamines
BRD-K56429665	calcipotriol	vitamin D receptor agonist	29.35	25.32	24.59	16.61	18.77	-90.97	-79.36	-60.5	D05AX02	DERMATOLOGICALS	ANTIPSORIATICS	ANTIPSORIATICS FOR TOPICAL USE	Other antipsoriatics for topical use
BRD-K88172511	naltrexone	opioid receptor antagonist, opioid receptor ligand	19.18	0	23.14	19.25	12.35	-35.04	0	-3.8	N07BB04	NERVOUS SYSTEM	OTHER NERVOUS SYSTEM DRUGS	DRUGS USED IN ADDICTIVE DISORDERS	Drugs used in alcohol dependence
BRD-K47631482	bromhexine	mucolytic	0	5.55	22.3	12.67	29.9	-42.43	19.55	-37.62	R05CB02	RESPIRATORY SYSTEM	COUGH AND COLD PREPARATIONS	EXPECTORANTS, EXCL. COMBINATIONS WITH COUGH SUPPRESSANTS	Mucolytics
BRD-A62434282	goserelin	gonadotropin releasing factor hormone receptor agonist, luteinizing hormone releasing hormone agonist	0	0	22.12	0	48.96	0	23.44	0	L02AE03	ANTINEOPLASTIC AND IMMUNOMODULATING AGENTS	ENDOCRINE THERAPY	HORMONES AND RELATED AGENTS	Gonadotropin releasing hormone analogues
BRD-A74975734	homatropine	acetylcholine receptor antagonist	-54.15	-74.85	21.42	68.92	-19.84	-58.04	0	0	S01FA05	SENSORY ORGANS	OPHTHALMOLOGICALS	MYDRIATICS AND CYCLOPLEGICS	Anticholinergics
BRD-K03319035	maprotiline	norepinephrine reputake inhibitor, tricyclic antidepressant (TCA)	-44.12	-92.33	21.22	71.49	35.41	58.84	46.69	85.61	N06AA21	NERVOUS SYSTEM	PSYCHOANALEPTICS	ANTIDEPRESSANTS	Non-selective monoamine reuptake inhibitors
BRD-K54314721	zolmitriptan	serotonin receptor agonist	-36.25	0	21.09	5.28	0	-9.25	31.7	0	N02CC03	NERVOUS SYSTEM	ANALGESICS	ANTIMIGRAINE PREPARATIONS	Selective serotonin (5HT1) agonists
BRD-A60274948	bromocriptine	dopamine receptor agonist, dopamine receptor antagonist, prolactin secretion inhibitor	0	0	20.81	92.07	0	0	86.5	0	G02CB01	GENITO URINARY SYSTEM AND SEX HORMONES	OTHER GYNECOLOGICALS	OTHER GYNECOLOGICALS	Prolactine inhibitors
BRD-A80793822	pemoline	non-narcotic dopaminergic compound	0	0	20.77	56.17	0	61.36	87.65	43.32	N06BA05	NERVOUS SYSTEM	PSYCHOANALEPTICS	PSYCHOSTIMULANTS, AGENTS USED FOR ADHD AND NOOTROPICS	Centrally acting sympathomimetics
BRD-K76205745	losartan	angiotensin receptor antagonist	0	0	20.36	-18.65	14.29	15.13	36.11	41.55	C09CA01	CARDIOVASCULAR SYSTEM	AGENTS ACTING ON THE RENIN-ANGIOTENSIN SYSTEM	ANGIOTENSIN II RECEPTOR BLOCKERS (ARBs), PLAIN	Angiotensin II receptor blockers (ARBs), plain
BRD-K92760278	riboflavin	vitamin B2, required for flavoprotein enzyme reactions	0	14.07	19.89	-21.24	-37.6	-59.42	31.14	45.27	S01XA26	SENSORY ORGANS	OPHTHALMOLOGICALS	OTHER OPHTHALMOLOGICALS	Other ophthalmologicals
BRD-K99107520	felbamate	carbonic anhydrase inhibitor, GABA receptor modulator, glutamate receptor blocker	0	0	19.79	80.8	28.2	-45.05	97.31	31.26	N03AX10	NERVOUS SYSTEM	ANTIEPILEPTICS	ANTIEPILEPTICS	Other antiepileptics
BRD-K12994359	valdecoxib	cyclooxygenase inhibitor	0	0	19.57	13.51	-5.79	-9.63	4.08	-88.7	M01AH03	MUSCULO-SKELETAL SYSTEM	ANTIINFLAMMATORY AND ANTIRHEUMATIC PRODUCTS	ANTIINFLAMMATORY AND ANTIRHEUMATIC PRODUCTS, NON-STEROIDS	Coxibs
BRD-A24514565	warfarin	cytochrome P450 inhibitor, vitamin inhibitor, vitamin K epoxide reductase inhibitor	27.74	-97.7	19.46	0	53.18	-6.48	87.64	7.89	B01AA03	BLOOD AND BLOOD FORMING ORGANS	ANTITHROMBOTIC AGENTS	ANTITHROMBOTIC AGENTS	Vitamin K antagonists
BRD-K93880783	stavudine	DNA directed DNA polymerase inhibitor, nucleoside reverse transcriptase inhibitor, reverse transcriptase inhibitor	58.8	0	19.4	-37.11	0	-61.23	-90.34	-71.3	J05AF04	ANTIINFECTIVES FOR SYSTEMIC USE	ANTIVIRALS FOR SYSTEMIC USE	DIRECT ACTING ANTIVIRALS	Nucleoside and nucleotide reverse transcriptase inhibitors
BRD-K00532621	midazolam	benzodiazepine receptor agonist, GABA benzodiazepine site receptor agonist	0	0	19.27	0	0	0	-27.79	-25.68	N05CD08	NERVOUS SYSTEM	PSYCHOLEPTICS	HYPNOTICS AND SEDATIVES	Benzodiazepine derivatives
BRD-K68620903	dydrogesterone	progesterone receptor agonist	-46.52	-26.32	19.24	0	0	-14.93	0	0	G03DB01	GENITO URINARY SYSTEM AND SEX HORMONES	SEX HORMONES AND MODULATORS OF THE GENITAL SYSTEM	PROGESTOGENS	Pregnadien derivatives
BRD-K89732114	trifluoperazine	breast cancer resistance protein inhibitor, calcium/calmodulin dependent protein kinase inhibitor, dopamine receptor, dopamine receptor antagonist, sodium channel blocker	5.33	2.44	19.16	0	4.15	45.5	-10.56	50.49	N05AB06	NERVOUS SYSTEM	PSYCHOLEPTICS	ANTIPSYCHOTICS	Phenothiazines with piperazine structure
BRD-A73368467	fexofenadine	histamine receptor antagonist	0	-17.63	19.13	80.73	14.74	-30.35	33.61	-56.82	R06AX26	RESPIRATORY SYSTEM	ANTIHISTAMINES FOR SYSTEMIC USE	ANTIHISTAMINES FOR SYSTEMIC USE	Other antihistamines for systemic use
BRD-K29582677	flunarizine	calcium channel blocker, T-type calcium channel blocker	-13.44	-69.12	18.83	41.53	-20.06	75.87	0	12.79	N07CA03	NERVOUS SYSTEM	OTHER NERVOUS SYSTEM DRUGS	ANTIVERTIGO PREPARATIONS	Antivertigo preparations
BRD-A17655518	ibuprofen	cyclooxygenase inhibitor, NFkB pathway inhibitor	0	-10.12	18.79	-15.35	50.49	-6.8	-14.41	17.8	C01EB16	CARDIOVASCULAR SYSTEM	CARDIAC THERAPY	OTHER CARDIAC PREPARATIONS	Other cardiac preparations
BRD-K90789829	nefazodone	serotonin receptor antagonist, serotonin reuptake inhibitor, adrenergic transmitter uptake inhibitor, norepinephrine reuptake inhibitor, serotonin uptake inhibitor	-96.83	0	18.63	-32.69	-24.51	0	-66.76	-65.45	N06AX06	NERVOUS SYSTEM	PSYCHOANALEPTICS	ANTIDEPRESSANTS	Other antidepressants
BRD-K89839824	raltitrexed	thymidylate synthase inhibitor, pyrimidine antagonist	0	-59.14	18.57	-7.35	-43.95	14.01	20.37	75.9	L01BA03	ANTINEOPLASTIC AND IMMUNOMODULATING AGENTS	ANTINEOPLASTIC AGENTS	ANTIMETABOLITES	Folic acid analogues
BRD-K89237706	noscapine	bradykinin receptor antagonist, tubulin polymerization inhibitor, apoptosis stimulant, microtubule inhibitor, tubulin inhibitor	0	0	18.26	0	80.31	36.88	0	0	R05DA07	RESPIRATORY SYSTEM	COUGH AND COLD PREPARATIONS	COUGH SUPPRESSANTS, EXCL. COMBINATIONS WITH EXPECTORANTS	Opium alkaloids and derivatives
BRD-A70083328	secnidazole	acetylcholinesterase inhibitor, microtubule inhibitor	0	38.05	18.07	16.59	0	0	0	0	P01AB07	ANTIPARASITIC PRODUCTS, INSECTICIDES AND REPELLENTS	ANTIPROTOZOALS	AGENTS AGAINST AMOEBIASIS AND OTHER PROTOZOAL DISEASES	Nitroimidazole derivatives
BRD-K36616567	doxepin	histamine receptor antagonist, adrenergic transmitter uptake inhibitor, histamine receptor inhibitor, norepinephrine reputake inhibitor, serotonin reuptake inhibitor, tricyclic antidepressant	0	0	18.03	12.06	6.75	41.7	0	36.25	D04AX01	DERMATOLOGICALS	ANTIPRURITICS, INCL. ANTIHISTAMINES, ANESTHETICS, ETC.	ANTIPRURITICS, INCL. ANTIHISTAMINES, ANESTHETICS, ETC.	Other antipruritics
BRD-A47598013	citalopram	serotonin reuptake inhibitor, serotonin uptake inhibitor	0	-1.16	17.93	0	47.68	-17.9	-9.43	-48.34	N06AB04	NERVOUS SYSTEM	PSYCHOANALEPTICS	ANTIDEPRESSANTS	Selective serotonin reuptake inhibitors
BRD-A97437073	rosiglitazone	PPAR receptor agonist, insulin sensitizer, thiazolidinedione	6.08	0	17.79	-21.62	82.06	0	7.46	0	A10BG02	ALIMENTARY TRACT AND METABOLISM	DRUGS USED IN DIABETES	BLOOD GLUCOSE LOWERING DRUGS, EXCL. INSULINS	Thiazolidinediones
BRD-K99621550	tubocurarine	acetylcholine receptor antagonist	0	50.16	17.5	-54.08	5.39	23.26	-77.81	45.6	M03AA02	MUSCULO-SKELETAL SYSTEM	MUSCLE RELAXANTS	MUSCLE RELAXANTS, PERIPHERALLY ACTING AGENTS	Curare alkaloids
BRD-K57545991	enalapril	angiotensin converting enzyme inhibitor, angiotensin receptor blocker	0	0	17.23	-77.03	27.78	0	36.85	0	C09AA02	CARDIOVASCULAR SYSTEM	AGENTS ACTING ON THE RENIN-ANGIOTENSIN SYSTEM	ACE INHIBITORS, PLAIN	ACE inhibitors, plain
BRD-A28746609	paclitaxel	tubulin inhibitor, microtubule stabilizing agent, microtubule stimulant, P glycoprotein inhibitor, taxane	-38.17	-33.63	16.91	38.87	0	13.17	-26.62	30.79	L01CD01	ANTINEOPLASTIC AND IMMUNOMODULATING AGENTS	ANTINEOPLASTIC AGENTS	PLANT ALKALOIDS AND OTHER NATURAL PRODUCTS	Taxanes
BRD-A60294240	tribenoside	vasoprotective agent	-9.75	0	16.69	19.39	-76.75	8.49	-14.73	0	C05AX05	CARDIOVASCULAR SYSTEM	VASOPROTECTIVES	AGENTS FOR TREATMENT OF HEMORRHOIDS AND ANAL FISSURES FOR TOPICAL USE	Other agents for treatment of hemorrhoids and anal fissures for topical use
BRD-A79981887	midodrine	adrenergic receptor agonist	-94.48	-7.93	16.46	62.42	-18.09	-57.33	22.04	-58.95	C01CA17	CARDIOVASCULAR SYSTEM	CARDIAC THERAPY	CARDIAC STIMULANTS EXCL. CARDIAC GLYCOSIDES	Adrenergic and dopaminergic agents
BRD-A92439610	triamcinolone	antiinflammatory agent, corticosteroid agonist, corticosteroid binding globulin binder, corticosteroid hormone receptor agonist, cytochrome P450 inhibitor, glucocorticoid receptor agonist, immunosuppressant, immunosuppressive agent	0	83.54	15.47	67.45	35.65	64.63	97.77	-41.66	A01AC01	ALIMENTARY TRACT AND METABOLISM	STOMATOLOGICAL PREPARATIONS	STOMATOLOGICAL PREPARATIONS	Corticosteroids for local oral treatment
BRD-A59303141	quinethazone	diuretic	0	14.15	15.33	-85.58	0	0	-42.16	-10.05	C03BA02	CARDIOVASCULAR SYSTEM	DIURETICS	LOW-CEILING DIURETICS, EXCL. THIAZIDES	Sulfonamides, plain
BRD-K56558538	ambroxol	glucosylceramidase inhibitor, mucolytic agent, sodium channel blocker	0	0	15.31	43.76	0	72.11	10.18	59.86	R05CB06	RESPIRATORY SYSTEM	COUGH AND COLD PREPARATIONS	EXPECTORANTS, EXCL. COMBINATIONS WITH COUGH SUPPRESSANTS	Mucolytics
BRD-K92093830	doxorubicin	topoisomerase inhibitor, DNA intercalating drug	-92.41	-46.13	15.3	0	0	-89.26	-80.4	0	L01DB01	ANTINEOPLASTIC AND IMMUNOMODULATING AGENTS	ANTINEOPLASTIC AGENTS	CYTOTOXIC ANTIBIOTICS AND RELATED SUBSTANCES	Anthracyclines and related substances
BRD-A83855350	naltrexone	opioid receptor antagonist, opioid receptor ligand	0	-40.09	14.7	0	-29.04	61.4	40.36	84.08	N07BB04	NERVOUS SYSTEM	OTHER NERVOUS SYSTEM DRUGS	DRUGS USED IN ADDICTIVE DISORDERS	Drugs used in alcohol dependence
BRD-A54880345	etomidate	membrane integrity inhibitor, membrane permeability inhibitor	-75.38	-9.41	14.45	-58.84	-46.99	-62.97	-25.64	71.45	N01AX07	NERVOUS SYSTEM	ANESTHETICS	ANESTHETICS, GENERAL	Other general anesthetics
BRD-K66043364	noscapine	bradykinin receptor antagonist, tubulin polymerization inhibitor, apoptosis stimulant, microtubule inhibitor, tubulin inhibitor	0	0	13.98	26.9	49.34	29.03	0	-21.55	R05DA07	RESPIRATORY SYSTEM	COUGH AND COLD PREPARATIONS	COUGH SUPPRESSANTS, EXCL. COMBINATIONS WITH EXPECTORANTS	Opium alkaloids and derivatives
BRD-A90490067	fulvestrant	estrogen receptor antagonist, DNA directed DNA polymerase inhibitor, soluble epoxide hydrolase inhibitor	97.83	98.5	13.68	16.44	-22.56	0	67.96	0	L02BA03	ANTINEOPLASTIC AND IMMUNOMODULATING AGENTS	ENDOCRINE THERAPY	HORMONE ANTAGONISTS AND RELATED AGENTS	Anti-estrogens
BRD-K60038276	irbesartan	angiotensin receptor antagonist, liver bile acid transporter inhibitor	8.94	-4.84	13.42	25.41	0	17.67	16.27	13.86	C09CA04	CARDIOVASCULAR SYSTEM	AGENTS ACTING ON THE RENIN-ANGIOTENSIN SYSTEM	ANGIOTENSIN II RECEPTOR BLOCKERS (ARBs), PLAIN	Angiotensin II receptor blockers (ARBs), plain
BRD-K02265150	amoxapine	adrenergic transmitter uptake inhibitor, dopamine receptor, norepinephrine reputake inhibitor, serotonin receptor antagonist, serotonin reuptake inhibitor, serotonin uptake inhibitor, tricyclic antidepressant	0	41.19	13.41	43.83	4.78	-29.31	24.99	28.99	N06AA17	NERVOUS SYSTEM	PSYCHOANALEPTICS	ANTIDEPRESSANTS	Non-selective monoamine reuptake inhibitors
BRD-A82238138	budesonide	glucocorticoid receptor agonist, glucocordicoid receptor antagonist, immunosuppressant	79.03	95.72	13.15	0	53.5	41.01	86.78	-69.67	A07EA06	ALIMENTARY TRACT AND METABOLISM	ANTIDIARRHEALS, INTESTINAL ANTIINFLAMMATORY/ANTIINFECTIVE AGENTS	INTESTINAL ANTIINFLAMMATORY AGENTS	Corticosteroids acting locally
BRD-K39915878	loxapine	dopamine receptor antagonist, serotonin receptor antagonist, dopamine receptor ligand	5.09	-12.75	12.51	11.95	-13.14	10.78	-10.97	14.01	N05AH01	NERVOUS SYSTEM	PSYCHOLEPTICS	ANTIPSYCHOTICS	Diazepines, oxazepines, thiazepines and oxepines
BRD-K93460210	lamotrigine	glutamate release inhibitor, serotonin receptor inhibitor, Sodium Channel Blockers, sodium channel blocker, voltage-gated sodium channel blocker	42.28	56.09	12	0	-28.31	-34.83	18.4	63.43	N03AX09	NERVOUS SYSTEM	ANTIEPILEPTICS	ANTIEPILEPTICS	Other antiepileptics
BRD-K89595132	chlorphenamine	histamine receptor antagonist	0	0	11.95	82.27	-62.8	-40.59	0	-94.37	R06AB04	RESPIRATORY SYSTEM	ANTIHISTAMINES FOR SYSTEMIC USE	ANTIHISTAMINES FOR SYSTEMIC USE	Substituted alkylamines
BRD-K82357231	desloratadine	histamine receptor antagonist	0	0	11.7	0	0	0	-29.24	-31.26	R06AX27	RESPIRATORY SYSTEM	ANTIHISTAMINES FOR SYSTEMIC USE	ANTIHISTAMINES FOR SYSTEMIC USE	Other antihistamines for systemic use
BRD-A47494775	dipivefrine	adrenergic receptor agonist	25.12	0	11.33	8.16	0	0	-32.95	-14.79	S01EA02	SENSORY ORGANS	OPHTHALMOLOGICALS	ANTIGLAUCOMA PREPARATIONS AND MIOTICS	Sympathomimetics in glaucoma therapy
BRD-K29950728	clomifene	estrogen receptor antagonist, estrogen receptor modulator, selective estrogen receptor modulator (SERM), testosterone receptor agonist	90.83	37.64	11.32	-18.38	86.45	25.15	85.58	37.75	G03GB02	GENITO URINARY SYSTEM AND SEX HORMONES	SEX HORMONES AND MODULATORS OF THE GENITAL SYSTEM	GONADOTROPINS AND OTHER OVULATION STIMULANTS	Ovulation stimulants, synthetic
BRD-A26711594	nicardipine	calcium channel blocker, L-type calcium channel blocker	0	0	10.51	72.45	-9.48	16.14	-66.42	25.87	C08CA04	CARDIOVASCULAR SYSTEM	CALCIUM CHANNEL BLOCKERS	SELECTIVE CALCIUM CHANNEL BLOCKERS WITH MAINLY VASCULAR EFFECTS	Dihydropyridine derivatives
BRD-A16700644	isoxsuprine	adrenergic receptor agonist	54.74	58.18	10.16	-31.37	33.21	0	-45.42	13.49	C04AA01	CARDIOVASCULAR SYSTEM	PERIPHERAL VASODILATORS	PERIPHERAL VASODILATORS	2-amino-1-phenylethanol derivatives
BRD-A23770159	sirolimus	mTOR inhibitor, CCR expression inhibitor, cell cycle inhibitor, proteasome inhibitor, protein kinase inhibitor, T cell inhibitor	-53.68	0	10.16	33.57	-14.63	-11.01	0	17.01	L04AA10	ANTINEOPLASTIC AND IMMUNOMODULATING AGENTS	IMMUNOSUPPRESSANTS	IMMUNOSUPPRESSANTS	Selective immunosuppressants
BRD-K25394294	oxaprozin	cyclooxygenase inhibitor	-2.54	0	9.71	5.63	-5.44	3.47	-8.4	-11.22	M01AE12	MUSCULO-SKELETAL SYSTEM	ANTIINFLAMMATORY AND ANTIRHEUMATIC PRODUCTS	ANTIINFLAMMATORY AND ANTIRHEUMATIC PRODUCTS, NON-STEROIDS	Propionic acid derivatives
BRD-A91008255	bepridil	calcium channel blocker, L-type calcium channel blocker	29.68	10.48	9.67	0	6.92	45.09	14.55	-58.83	C08EA02	CARDIOVASCULAR SYSTEM	CALCIUM CHANNEL BLOCKERS	NON-SELECTIVE CALCIUM CHANNEL BLOCKERS	Phenylalkylamine derivatives
BRD-A29734509	disopyramide	voltage-gated sodium channel blocker	-56.08	13.36	9.61	0	33.52	-41.95	-32.04	-77.92	C01BA03	CARDIOVASCULAR SYSTEM	CARDIAC THERAPY	ANTIARRHYTHMICS, CLASS I AND III	Antiarrhythmics, class Ia
BRD-K56343971	vemurafenib	RAF inhibitor, protein kinase inhibitor	85.14	0	9.25	8.5	28.03	18.57	95.45	-46.5	L01EC01	ANTINEOPLASTIC AND IMMUNOMODULATING AGENTS	ANTINEOPLASTIC AGENTS	PROTEIN KINASE INHIBITORS	B-Raf serine-threonine kinase (BRAF) inhibitors
BRD-A23359898	sibutramine	serotonin reuptake inhibitor, adrenergic transmitter uptake inhibitor, dopamine reuptake inhibitor, norepinephrine reuptake inhibitor, norepinephrine transporter inhibitor, serotonin uptake inhibitor	-24.14	-15.02	8.83	8.93	-9.09	28.52	-18.33	-13.64	A08AA10	ALIMENTARY TRACT AND METABOLISM	ANTIOBESITY PREPARATIONS, EXCL. DIET PRODUCTS	ANTIOBESITY PREPARATIONS, EXCL. DIET PRODUCTS	Centrally acting antiobesity products
BRD-K37694030	doxepin	histamine receptor antagonist, adrenergic transmitter uptake inhibitor, histamine receptor inhibitor, norepinephrine reputake inhibitor, serotonin reuptake inhibitor, tricyclic antidepressant	-9.93	0	8.39	12.93	-10.65	-20.84	-59.09	-5.16	D04AX01	DERMATOLOGICALS	ANTIPRURITICS, INCL. ANTIHISTAMINES, ANESTHETICS, ETC.	ANTIPRURITICS, INCL. ANTIHISTAMINES, ANESTHETICS, ETC.	Other antipruritics
BRD-K71103788	duloxetine	norepinephrine reuptake inhibitor, serotonin reuptake inhibitor, adrenergic transmitter uptake inhibitor, norepinephrine transporter inhibitor, serotonin transporter (SERT) inhibitor, serotonin uptake inhibitor	-10.1	0	8.33	12.82	0	98.23	98.97	-26.66	N06AX21	NERVOUS SYSTEM	PSYCHOANALEPTICS	ANTIDEPRESSANTS	Other antidepressants
BRD-A92670106	tocainide	sodium channel blocker, voltage-gated sodium channel blocker	-2.3	0	8.3	0	11.38	-62.04	0	-10.08	C01BB03	CARDIOVASCULAR SYSTEM	CARDIAC THERAPY	ANTIARRHYTHMICS, CLASS I AND III	Antiarrhythmics, class Ib
BRD-A35588707	teniposide	topoisomerase inhibitor, DNA inhibitor, DNA repair enzyme inhibitor, mitotic inhibitor	-12.43	0	8.04	-6.55	15.62	0	0	13.92	L01CB02	ANTINEOPLASTIC AND IMMUNOMODULATING AGENTS	ANTINEOPLASTIC AGENTS	PLANT ALKALOIDS AND OTHER NATURAL PRODUCTS	Podophyllotoxin derivatives
BRD-K81272440	dantrolene	calcium channel antagonist	0	54.56	8.03	0	71.13	48.62	88.23	40.87	M03CA01	MUSCULO-SKELETAL SYSTEM	MUSCLE RELAXANTS	MUSCLE RELAXANTS, DIRECTLY ACTING AGENTS	Dantrolene and derivatives
BRD-U88459701	atorvastatin	HMGCR inhibitor, dipeptidyl peptidase inhibitor, tumor necrosis factor expression inhibitor	0	0	7.9	40.45	0	42.43	-28.35	63.71	C10AA05	CARDIOVASCULAR SYSTEM	LIPID MODIFYING AGENTS	LIPID MODIFYING AGENTS, PLAIN	HMG CoA reductase inhibitors
BRD-A39052811	mosapride	serotonin receptor agonist, serotonin receptor antagonist	7.38	0	7.45	41.59	-6.82	-22	-98.65	-32.12	A03FA09	ALIMENTARY TRACT AND METABOLISM	DRUGS FOR FUNCTIONAL GASTROINTESTINAL DISORDERS	PROPULSIVES	Propulsives
BRD-K49577446	flunisolide	cytochrome P450 inhibitor, corticosteroid agonist, corticosteroid hormone receptor agonist, glucocorticoid receptor agonist, immunosuppressant	18.43	5.33	7.12	0	26.35	-22.38	4.52	-27.39	R01AD04	RESPIRATORY SYSTEM	NASAL PREPARATIONS	DECONGESTANTS AND OTHER NASAL PREPARATIONS FOR TOPICAL USE	Corticosteroids
BRD-K70778732	trazodone	adrenergic receptor antagonist, serotonin receptor antagonist, serotonin reuptake inhibitor, histamine receptor antagonist, serotonin uptake inhibitor	0	0	6.81	10.27	0	-37.2	-28.77	0	N06AX05	NERVOUS SYSTEM	PSYCHOANALEPTICS	ANTIDEPRESSANTS	Other antidepressants
BRD-K89125793	tinidazole	anti-protozoal	0	0	6.33	0	42.34	10.05	-6.13	0	J01XD02	ANTIINFECTIVES FOR SYSTEMIC USE	ANTIBACTERIALS FOR SYSTEMIC USE	OTHER ANTIBACTERIALS	Imidazole derivatives
BRD-K47832606	floxuridine	DNA synthesis inhibitor, MDCK inhibitor, PEPT1 inhibitor, pyrimidine antagonist	-6.6	-13.03	6.33	6.68	0	0	-25.67	-7.99	L01BC09	ANTINEOPLASTIC AND IMMUNOMODULATING AGENTS	ANTINEOPLASTIC AGENTS	ANTIMETABOLITES	Pyrimidine analogues
BRD-K47936004	piribedil	dopamine receptor agonist, adrenergic receptor antagonist	0	0	6.21	2.97	-13.95	3.57	9.73	24.71	N04BC08	NERVOUS SYSTEM	ANTI-PARKINSON DRUGS	DOPAMINERGIC AGENTS	Dopamine agonists
BRD-K70301876	escitalopram	selective serotonin reuptake inhibitor (SSRI), serotonin reuptake inhibitor	-4.94	-6.05	5.81	-32.37	0	8.39	29.87	0	N06AB10	NERVOUS SYSTEM	PSYCHOANALEPTICS	ANTIDEPRESSANTS	Selective serotonin reuptake inhibitors
BRD-K06388322	pramipexole	dopamine receptor agonist	-8.08	-20.71	5.63	37.38	0	-11.83	-36.96	-26.83	N04BC05	NERVOUS SYSTEM	ANTI-PARKINSON DRUGS	DOPAMINERGIC AGENTS	Dopamine agonists
BRD-K23984367	sorafenib	RAF inhibitor, FLT3 inhibitor, KIT inhibitor, PDGFR tyrosine kinase receptor inhibitor, RET tyrosine kinase inhibitor, VEGFR inhibitor, angiogenesis inhibitor, VEGFR antagonist	0	-9.81	5.43	59.22	0	0	50.55	-37.08	L01EX02	ANTINEOPLASTIC AND IMMUNOMODULATING AGENTS	ANTINEOPLASTIC AGENTS	PROTEIN KINASE INHIBITORS	Other protein kinase inhibitors
BRD-K22134346	simvastatin	HMGCR inhibitor	80.93	10.88	5.33	48.93	-4.12	2.2	0	5.4	C10AA01	CARDIOVASCULAR SYSTEM	LIPID MODIFYING AGENTS	LIPID MODIFYING AGENTS, PLAIN	HMG CoA reductase inhibitors
BRD-K63430059	methoxsalen	acetylcholinesterase inhibitor, cytochrome P450 inhibitor, DNA damaging, DNA synthesis inhibitor, immunosuppressant	0	-10.45	5.28	0	9.12	-17.44	-95.55	-13.46	D05AD02	DERMATOLOGICALS	ANTIPSORIATICS	ANTIPSORIATICS FOR TOPICAL USE	Psoralens for topical use
BRD-A31159102	fluoxetine	selective serotonin reuptake inhibitor (SSRI), serotonin transporter (SERT) inhibitor, serotonin uptake inhibitor, Sodium Channel Blockers	-15.96	0	5.24	17.88	4.29	-9.23	-16.98	14.54	N06AB03	NERVOUS SYSTEM	PSYCHOANALEPTICS	ANTIDEPRESSANTS	Selective serotonin reuptake inhibitors
BRD-K82036761	sertraline	serotonin receptor antagonist, serotonin reuptake inhibitor, serotonin uptake inhibitor	8.45	0	5.21	-19.19	20.69	9.7	-39.32	-16.61	N06AB06	NERVOUS SYSTEM	PSYCHOANALEPTICS	ANTIDEPRESSANTS	Selective serotonin reuptake inhibitors
BRD-A43974575	tranylcypromine	cytochrome P450 inhibitor, histone lysine demethylase inhibitor, monoamine oxidase inhibitor	0	0	4.08	0	19.58	-16.84	-19.91	31.21	N06AF04	NERVOUS SYSTEM	PSYCHOANALEPTICS	ANTIDEPRESSANTS	Monoamine oxidase inhibitors, non-selective
BRD-K92049597	triamterene	sodium channel blocker	4.31	0	3.07	1.59	0	-1.63	0	-48.35	C03DB02	CARDIOVASCULAR SYSTEM	DIURETICS	POTASSIUM-SPARING AGENTS	Other potassium-sparing agents
BRD-A34299591	budesonide	glucocorticoid receptor agonist, glucocordicoid receptor antagonist, immunosuppressant	6.31	10.68	2.93	0	62.81	-14.71	-11.39	0	A07EA06	ALIMENTARY TRACT AND METABOLISM	ANTIDIARRHEALS, INTESTINAL ANTIINFLAMMATORY/ANTIINFECTIVE AGENTS	INTESTINAL ANTIINFLAMMATORY AGENTS	Corticosteroids acting locally
BRD-A45889380	mepacrine	NFkB pathway inhibitor, cytokine production inhibitor, TP53 expression enhancer, acetylcholinesterase inhibitor, AKT inhibitor, apoptosis stimulant, DNA inhibitor, mTOR inhibitor, phospholipase inhibitor, PI3K inhibitor, secretory phospholipase inhibitor, TP53 activator	-12.8	-5.13	2.21	-18.49	-8.17	-50.58	-74.75	0	P01AX05	ANTIPARASITIC PRODUCTS, INSECTICIDES AND REPELLENTS	ANTIPROTOZOALS	AGENTS AGAINST AMOEBIASIS AND OTHER PROTOZOAL DISEASES	Other agents against amoebiasis and other protozoal diseases
BRD-K67783091	haloperidol	dopamine receptor antagonist	2.31	-1.63	2.01	-23.39	7.48	3.09	-10.15	-2.29	N05AD01	NERVOUS SYSTEM	PSYCHOLEPTICS	ANTIPSYCHOTICS	Butyrophenone derivatives
BRD-K57222227	indometacin	cyclooxygenase inhibitor	-1.74	-16.9	1.95	13.54	0	-15.64	-6.78	-0.57	C01EB03	CARDIOVASCULAR SYSTEM	CARDIAC THERAPY	OTHER CARDIAC PREPARATIONS	Other cardiac preparations
BRD-K36862742	hydroflumethiazide	sodium/potassium/chloride transporter inhibitor	0	0	1.68	1.9	1.93	0	-1.55	3.16	C03AA02	CARDIOVASCULAR SYSTEM	DIURETICS	LOW-CEILING DIURETICS, THIAZIDES	Thiazides, plain
BRD-K51350053	toremifene	selective estrogen receptor modulator (SERM), estrogen receptor antagonist	8.48	0	1.6	1.32	3.02	0	0	-1.34	L02BA02	ANTINEOPLASTIC AND IMMUNOMODULATING AGENTS	ENDOCRINE THERAPY	HORMONE ANTAGONISTS AND RELATED AGENTS	Anti-estrogens
BRD-K59273480	propentofylline	acetylcholinesterase inhibitor, adenosine reuptake inhibitor, adenosine uptake inhibitor, phosphodiesterase inhibitor	-2.6	3.44	1.2	15.93	1.62	-2.33	2.45	-18.68	N06BC02	NERVOUS SYSTEM	PSYCHOANALEPTICS	PSYCHOSTIMULANTS, AGENTS USED FOR ADHD AND NOOTROPICS	Xanthine derivatives
BRD-A05186015	bupropion	dopamine reuptake inhibitor, adrenergic transmitter uptake inhibitor, dopamine transporter inhibitor, norepinephrine transporter inhibitor, norepinephrine/dopamine dual reuptake inhibitor	-6.07	0	1.16	9.6	-6.23	-25.51	-5.9	-32.5	N06AX12	NERVOUS SYSTEM	PSYCHOANALEPTICS	ANTIDEPRESSANTS	Other antidepressants
BRD-K28307902	flutamide	androgen receptor antagonist	0	0.47	0.39	0	0.89	-8.94	-39.33	-27.11	L02BB01	ANTINEOPLASTIC AND IMMUNOMODULATING AGENTS	ENDOCRINE THERAPY	HORMONE ANTAGONISTS AND RELATED AGENTS	Anti-androgens
BRD-K21317336	phentolamine	adrenergic receptor antagonist	57.94	0	0	73.62	-67.64	99.75	85.45	77.5	C04AB01	CARDIOVASCULAR SYSTEM	PERIPHERAL VASODILATORS	PERIPHERAL VASODILATORS	Imidazoline derivatives
BRD-K91263825	nortriptyline	PI3K inhibitor, potassium channel blocker, tricyclic antidepressant (TCA)	-76.12	-74.63	0	87.25	0	98.95	0	0	N06AA10	NERVOUS SYSTEM	PSYCHOANALEPTICS	ANTIDEPRESSANTS	Non-selective monoamine reuptake inhibitors
BRD-A03623303	metoprolol	adrenergic receptor antagonist	87.92	83.72	0	70.82	-77.83	98.25	0	0	C07AB02	CARDIOVASCULAR SYSTEM	BETA BLOCKING AGENTS	BETA BLOCKING AGENTS	Beta blocking agents, selective
BRD-K81709173	halcinonide	glucocorticoid receptor agonist	99.21	91.27	0	67.37	66.91	95.39	90.98	0	D07AD02	DERMATOLOGICALS	CORTICOSTEROIDS, DERMATOLOGICAL PREPARATIONS	CORTICOSTEROIDS, PLAIN	Corticosteroids, very potent (group IV)
BRD-K13927029	retinol	RAR receptor binder	99.46	0	0	66.61	-46.55	95.1	78.69	-53.63	D10AD02	DERMATOLOGICALS	ANTI-ACNE PREPARATIONS	ANTI-ACNE PREPARATIONS FOR TOPICAL USE	Retinoids for topical use in acne
BRD-K25433859	maprotiline	norepinephrine reputake inhibitor, tricyclic antidepressant (TCA)	-17.86	-62.67	0	-6.26	0	93.85	-23.84	19.99	N06AA21	NERVOUS SYSTEM	PSYCHOANALEPTICS	ANTIDEPRESSANTS	Non-selective monoamine reuptake inhibitors
BRD-A07395371	esmolol	adrenergic receptor antagonist	0	0	0	0	-84.99	93.25	68.74	83.36	C07AB09	CARDIOVASCULAR SYSTEM	BETA BLOCKING AGENTS	BETA BLOCKING AGENTS	Beta blocking agents, selective
BRD-A39415247	norethisterone	ovulation inhibitor	-99.27	-64.7	0	-82.31	80.96	92.72	0	0	G03AC01	GENITO URINARY SYSTEM AND SEX HORMONES	SEX HORMONES AND MODULATORS OF THE GENITAL SYSTEM	HORMONAL CONTRACEPTIVES FOR SYSTEMIC USE	Progestogens
BRD-A69636825	diltiazem	L-type calcium channel blocker, calcium channel antagonist, calcium channel blocker	20.82	26.3	0	0	44.51	91.97	82.8	0	C05AE03	CARDIOVASCULAR SYSTEM	VASOPROTECTIVES	AGENTS FOR TREATMENT OF HEMORRHOIDS AND ANAL FISSURES FOR TOPICAL USE	Muscle relaxants
BRD-K99260425	etodolac	cyclooxygenase inhibitor, TRPV agonist	0	0	0	0	0	91.83	-65.63	0	M01AB08	MUSCULO-SKELETAL SYSTEM	ANTIINFLAMMATORY AND ANTIRHEUMATIC PRODUCTS	ANTIINFLAMMATORY AND ANTIRHEUMATIC PRODUCTS, NON-STEROIDS	Acetic acid derivatives and related substances
BRD-A13946108	sulindac	ABC transporter expression enhancer, cyclooxygenase inhibitor, NFkB pathway inhibitor	0	-42.91	0	0	0	91.6	0	0	M01AB02	MUSCULO-SKELETAL SYSTEM	ANTIINFLAMMATORY AND ANTIRHEUMATIC PRODUCTS	ANTIINFLAMMATORY AND ANTIRHEUMATIC PRODUCTS, NON-STEROIDS	Acetic acid derivatives and related substances
BRD-K81169441	cerivastatin	HMGCR inhibitor	56.81	0	0	0	89.47	89.58	99.58	88.14	C10AA06	CARDIOVASCULAR SYSTEM	LIPID MODIFYING AGENTS	LIPID MODIFYING AGENTS, PLAIN	HMG CoA reductase inhibitors
BRD-A31521121	methocarbamol	muscle relaxant	61.11	-43.58	0	43.65	0	89.08	0	-28	M03BA03	MUSCULO-SKELETAL SYSTEM	MUSCLE RELAXANTS	MUSCLE RELAXANTS, CENTRALLY ACTING AGENTS	Carbamic acid esters
BRD-K05673000	dicloxacillin	bacterial cell wall synthesis inhibitor	0	0	0	82.25	0	88.41	83.31	79.36	J01CF01	ANTIINFECTIVES FOR SYSTEMIC USE	ANTIBACTERIALS FOR SYSTEMIC USE	BETA-LACTAM ANTIBACTERIALS, PENICILLINS	Beta-lactamase resistant penicillins
BRD-K21520694	sulfacetamide	antibiotic	65.41	82.74	0	0	0	87.8	61.04	69.08	D10AF06	DERMATOLOGICALS	ANTI-ACNE PREPARATIONS	ANTI-ACNE PREPARATIONS FOR TOPICAL USE	Antiinfectives for treatment of acne
BRD-A33711280	metixene	acetylcholine receptor antagonist	0	0	0	-22.84	0	86.08	55.52	27.17	N04AA03	NERVOUS SYSTEM	ANTI-PARKINSON DRUGS	ANTICHOLINERGIC AGENTS	Tertiary amines
BRD-K54529596	captopril	angiotensin converting enzyme inhibitor	0	0	0	0	0	84.67	0	90.09	C09AA01	CARDIOVASCULAR SYSTEM	AGENTS ACTING ON THE RENIN-ANGIOTENSIN SYSTEM	ACE INHIBITORS, PLAIN	ACE inhibitors, plain
BRD-A37780065	triamcinolone	antiinflammatory agent, corticosteroid agonist, corticosteroid binding globulin binder, corticosteroid hormone receptor agonist, cytochrome P450 inhibitor, glucocorticoid receptor agonist, immunosuppressant, immunosuppressive agent	89.84	72.82	0	-20.94	61.84	79.3	48.44	0	A01AC01	ALIMENTARY TRACT AND METABOLISM	STOMATOLOGICAL PREPARATIONS	STOMATOLOGICAL PREPARATIONS	Corticosteroids for local oral treatment
BRD-K69608737	tacrolimus	calcineurin inhibitor, FK506-binding protein inhibitor, immunosuppressant, insulin expression inhibitor, interleukin receptor antagonist, macrolide calcineurin inhibitor, rotamase inhibitor, T cell inhibitor	83.56	57.38	0	0	-25.17	78.3	0	0	D11AH01	DERMATOLOGICALS	OTHER DERMATOLOGICAL PREPARATIONS	OTHER DERMATOLOGICAL PREPARATIONS	Agents for dermatitis, excluding corticosteroids
BRD-K02404261	caffeine	adenosine receptor antagonist, ATM kinase inhibitor, ATR kinase inhibitor	39.6	0	0	87.85	-27.55	76.65	-19.51	-70.48	D11AX26	DERMATOLOGICALS	OTHER DERMATOLOGICAL PREPARATIONS	OTHER DERMATOLOGICAL PREPARATIONS	Other dermatologicals
BRD-K75089421	procainamide	sodium channel blocker, voltage-gated sodium channel blocker	-52.85	0	0	-10.38	0	76.32	23.23	61.71	C01BA02	CARDIOVASCULAR SYSTEM	CARDIAC THERAPY	ANTIARRHYTHMICS, CLASS I AND III	Antiarrhythmics, class Ia
BRD-A60197193	amisulpride	dopamine receptor antagonist	37.25	-36	0	-31.44	-80.19	75.03	89.26	0	N05AL05	NERVOUS SYSTEM	PSYCHOLEPTICS	ANTIPSYCHOTICS	Benzamides
BRD-K48722833	iloperidone	dopamine receptor antagonist, serotonin receptor antagonist	0	-42.92	0	0	0	74.26	0	0	N05AX14	NERVOUS SYSTEM	PSYCHOLEPTICS	ANTIPSYCHOTICS	Other antipsychotics
BRD-K14204120	ranitidine	histamine receptor antagonist	-88.53	0	0	0	0	73.84	31.5	0	A02BA02	ALIMENTARY TRACT AND METABOLISM	DRUGS FOR ACID RELATED DISORDERS	DRUGS FOR PEPTIC ULCER AND GASTRO-OESOPHAGEAL REFLUX DISEASE (GORD)	H2-receptor antagonists
BRD-A36010170	amcinonide	corticosteroid agonist, cytochrome P450 inhibitor, glucocorticoid receptor agonist, immunosuppressant	77.44	0	0	58.91	0	73.63	0	-30.05	D07AC11	DERMATOLOGICALS	CORTICOSTEROIDS, DERMATOLOGICAL PREPARATIONS	CORTICOSTEROIDS, PLAIN	Corticosteroids, potent (group III)
BRD-K05926469	lenalidomide	angiogenesis inhibitor, cereblon inhibitor, tumor apoptosis inducer, tumor necrosis factor production inhibitor, tumor necrosis factor receptor antagonist	0	0	0	0	0	72.82	-43.77	0	L04AX04	ANTINEOPLASTIC AND IMMUNOMODULATING AGENTS	IMMUNOSUPPRESSANTS	IMMUNOSUPPRESSANTS	Other immunosuppressants
BRD-K29113274	ketoconazole	14-alpha demethylase inhibitor, androgen receptor ligand, aromatase inhibitor, cell wall synthesis inhibitor, cortisol synthesis inhibitor, P glycoprotein inhibitor, sterol demethylase inhibitor	0	0	0	0	0	72.58	68.54	72.58	D01AC08	DERMATOLOGICALS	ANTIFUNGALS FOR DERMATOLOGICAL USE	ANTIFUNGALS FOR TOPICAL USE	Imidazole and triazole derivatives
BRD-K79759585	sildenafil	phosphodiesterase inhibitor	-38.57	0	0	0	-40.33	72.5	0	0	G04BE03	GENITO URINARY SYSTEM AND SEX HORMONES	UROLOGICALS	UROLOGICALS	Drugs used in erectile dysfunction
BRD-K38305202	domperidone	dopamine receptor antagonist, breast cancer resistance protein inhibitor	-80.79	0	0	71.66	-89.63	71.95	-35.65	-70.05	A03FA03	ALIMENTARY TRACT AND METABOLISM	DRUGS FOR FUNCTIONAL GASTROINTESTINAL DISORDERS	PROPULSIVES	Propulsives
BRD-K72093121	vidarabine	adenylyl cyclase inhibitor, DNA directed DNA polymerase inhibitor, viral DNA synthesis inhibitor	0	0	0	0	0	70.35	85.59	64.26	J05AB03	ANTIINFECTIVES FOR SYSTEMIC USE	ANTIVIRALS FOR SYSTEMIC USE	DIRECT ACTING ANTIVIRALS	Nucleosides and nucleotides excl. reverse transcriptase inhibitors
BRD-A45664787	iloprost	platelet aggregation inhibitor, prostanoid receptor agonist, prostacyclin analog	0	0	0	-80.9	0	70.08	-70.84	56.59	B01AC11	BLOOD AND BLOOD FORMING ORGANS	ANTITHROMBOTIC AGENTS	ANTITHROMBOTIC AGENTS	Platelet aggregation inhibitors excl. heparin
BRD-K29530284	amlexanox	histamine release inhibitor, mediator release inhibitor	0	0	0	0	0	69.73	82.6	95.54	A01AD07	ALIMENTARY TRACT AND METABOLISM	STOMATOLOGICAL PREPARATIONS	STOMATOLOGICAL PREPARATIONS	Other agents for local oral treatment
BRD-K33211335	dextromethorphan	glutamate receptor antagonist, sigma receptor agonist	0	0	0	0	0	68.64	8.97	-14.78	R05DA09	RESPIRATORY SYSTEM	COUGH AND COLD PREPARATIONS	COUGH SUPPRESSANTS, EXCL. COMBINATIONS WITH EXPECTORANTS	Opium alkaloids and derivatives
BRD-K42260897	ezetimibe	cholesterol absorption inhibitor, Niemann-Pick C1-like 1 protein antagonist, liver bile acid transporter inhibitor, Niemann-Pick C1-like 1 protein inhibitior	73.91	85.04	0	-31.96	39.82	68.05	0	63.38	C10AX09	CARDIOVASCULAR SYSTEM	LIPID MODIFYING AGENTS	LIPID MODIFYING AGENTS, PLAIN	Other lipid modifying agents
BRD-A65739223	ramipril	angiotensin converting enzyme inhibitor	29.28	44.78	0	0	21.24	67.93	25.99	53.18	C09AA05	CARDIOVASCULAR SYSTEM	AGENTS ACTING ON THE RENIN-ANGIOTENSIN SYSTEM	ACE INHIBITORS, PLAIN	ACE inhibitors, plain
BRD-K63828191	raloxifene	estrogen receptor antagonist, selective estrogen receptor modulator (SERM), ALK expression enhancer, cholesterol inhibitor, endoglin expression enhancer, estrogen receptor agonist	0	0	0	-77.81	0	66.93	84.17	46.08	G03XC01	GENITO URINARY SYSTEM AND SEX HORMONES	SEX HORMONES AND MODULATORS OF THE GENITAL SYSTEM	OTHER SEX HORMONES AND MODULATORS OF THE GENITAL SYSTEM	Selective estrogen receptor modulators
BRD-M00539986	formoterol	adrenergic receptor agonist	87.32	0	0	0	0	66.91	0	0	R03AC13	RESPIRATORY SYSTEM	DRUGS FOR OBSTRUCTIVE AIRWAY DISEASES	ADRENERGICS, INHALANTS	Selective beta-2-adrenoreceptor agonists
BRD-K06902185	minoxidil	antialopecia agent, ATP channel activator, ATP-sensitive potassium channel agonist, KATP activator, Kir6 channel (KATP) activator, polarization activator, renin secretion stimulant	0	0	0	0	-72.97	66.52	-58.86	39.02	C02DC01	CARDIOVASCULAR SYSTEM	ANTIHYPERTENSIVES	ARTERIOLAR SMOOTH MUSCLE, AGENTS ACTING ON	Pyrimidine derivatives
BRD-A14566392	scopolamine	acetylcholine receptor antagonist	0	-59.3	0	0	0	66.44	0	0	A04AD01	ALIMENTARY TRACT AND METABOLISM	ANTIEMETICS AND ANTINAUSEANTS	ANTIEMETICS AND ANTINAUSEANTS	Other antiemetics
BRD-A14966924	alaproclate	serotonin receptor antagonist, serotonin reuptake inhibitor	0	13.46	0	44.88	-52.46	65.81	23.23	0	N06AB07	NERVOUS SYSTEM	PSYCHOANALEPTICS	ANTIDEPRESSANTS	Selective serotonin reuptake inhibitors
BRD-K90885812	propantheline	acetylcholine receptor antagonist	0	0	0	52.02	0	65.8	62.12	75.8	A03AB05	ALIMENTARY TRACT AND METABOLISM	DRUGS FOR FUNCTIONAL GASTROINTESTINAL DISORDERS	DRUGS FOR FUNCTIONAL GASTROINTESTINAL DISORDERS	Synthetic anticholinergics, quaternary ammonium compounds
BRD-K67261995	adipiodone	serum albumin binder	0	0	0	58.29	0	65.43	87.13	61.49	V08AC04	VARIOUS	CONTRAST MEDIA	X-RAY CONTRAST MEDIA, IODINATED	Watersoluble, hepatotropic X-ray contrast media
BRD-K41903098	diphenoxylate	opoid receptor agonist	0	0	0	0	-81.39	65.23	78.62	0	A07DA01	ALIMENTARY TRACT AND METABOLISM	ANTIDIARRHEALS, INTESTINAL ANTIINFLAMMATORY/ANTIINFECTIVE AGENTS	ANTIPROPULSIVES	Antipropulsives
BRD-A90131694	alclometasone	glucocorticoid receptor agonist, immunosuppressant	94.54	95.26	0	0	72.76	63.94	30.3	-39.55	D07AB10	DERMATOLOGICALS	CORTICOSTEROIDS, DERMATOLOGICAL PREPARATIONS	CORTICOSTEROIDS, PLAIN	Corticosteroids, moderately potent (group II)
BRD-K02607075	tubocurarine	acetylcholine receptor antagonist	0	-67.08	0	56.33	0	63.24	46.04	68.49	M03AA02	MUSCULO-SKELETAL SYSTEM	MUSCLE RELAXANTS	MUSCLE RELAXANTS, PERIPHERALLY ACTING AGENTS	Curare alkaloids
BRD-A37052580	physostigmine	acetylcholinesterase inhibitor, cholinesterase inhibitor	0	0	0	0	0	63.14	74.85	76.53	S01EB05	SENSORY ORGANS	OPHTHALMOLOGICALS	ANTIGLAUCOMA PREPARATIONS AND MIOTICS	Parasympathomimetics
BRD-A65282128	cefazolin	cell wall synthesis inhibitor	0	0	0	43.6	0	62.4	-44.17	0	J01DB04	ANTIINFECTIVES FOR SYSTEMIC USE	ANTIBACTERIALS FOR SYSTEMIC USE	OTHER BETA-LACTAM ANTIBACTERIALS	First-generation cephalosporins
BRD-K11129031	gemfibrozil	lipase clearing factor inhibitor, lipoprotein lipase activator, PPAR receptor agonist	7.45	-21.32	0	13.32	50.8	62.35	31.55	2.7	C10AB04	CARDIOVASCULAR SYSTEM	LIPID MODIFYING AGENTS	LIPID MODIFYING AGENTS, PLAIN	Fibrates
BRD-A52282606	lacidipine	calcium channel blocker, L-type calcium channel blocker	0	0	0	0	90.15	62.09	0	0	C08CA09	CARDIOVASCULAR SYSTEM	CALCIUM CHANNEL BLOCKERS	SELECTIVE CALCIUM CHANNEL BLOCKERS WITH MAINLY VASCULAR EFFECTS	Dihydropyridine derivatives
BRD-K88871508	lisuride	dopamine receptor agonist, prolactin inhibitor, serotonin receptor antagonist, serotonin receptor ligand	63.29	0	0	87.49	0	62.08	0	0	G02CB02	GENITO URINARY SYSTEM AND SEX HORMONES	OTHER GYNECOLOGICALS	OTHER GYNECOLOGICALS	Prolactine inhibitors
BRD-A62326914	paroxetine	cyclophilin inhibitor, norepinephrine reputake inhibitor, selective serotonin reuptake inhibitor (SSRI), serotonin reuptake inhibitor, serotonin uptake inhibitor	0	0	0	86.78	0	61.56	57.64	-59.86	N06AB05	NERVOUS SYSTEM	PSYCHOANALEPTICS	ANTIDEPRESSANTS	Selective serotonin reuptake inhibitors
BRD-K04210847	tamoxifen	estrogen receptor antagonist, selective estrogen receptor modulator (SERM), estrogen receptor agonist, estrogen receptor modulator, PKC inhibitor	0	78.19	0	44.26	0	61.37	23.25	-11	L02BA01	ANTINEOPLASTIC AND IMMUNOMODULATING AGENTS	ENDOCRINE THERAPY	HORMONE ANTAGONISTS AND RELATED AGENTS	Anti-estrogens
BRD-K55301415	abiraterone	17,20 lyase inhibitor, androgen biosynthesis inhibitor, cytochrome P450 inhibitor, steroid sulfatase inhibitor	0	0	0	0	0	59.55	0	69.84	L02BX03	ANTINEOPLASTIC AND IMMUNOMODULATING AGENTS	ENDOCRINE THERAPY	HORMONE ANTAGONISTS AND RELATED AGENTS	Other hormone antagonists and related agents
BRD-A60571864	budesonide	glucocorticoid receptor agonist, glucocordicoid receptor antagonist, immunosuppressant	0	0	0	47.87	0	59.22	29.55	0	A07EA06	ALIMENTARY TRACT AND METABOLISM	ANTIDIARRHEALS, INTESTINAL ANTIINFLAMMATORY/ANTIINFECTIVE AGENTS	INTESTINAL ANTIINFLAMMATORY AGENTS	Corticosteroids acting locally
BRD-A65280694	molindone	dopamine receptor antagonist	20.58	0	0	0	46.85	58.76	-8.15	-50.03	N05AE02	NERVOUS SYSTEM	PSYCHOLEPTICS	ANTIPSYCHOTICS	Indole derivatives
BRD-A18043272	phensuximide	anticonvulsant	0	0	0	-55.48	30.49	58.61	24.37	77.44	N03AD02	NERVOUS SYSTEM	ANTIEPILEPTICS	ANTIEPILEPTICS	Succinimide derivatives
BRD-A98702003	carbenoxolone	11-beta hydroxysteroid dehydrogenase inhibitor	0	-23.11	0	61.18	0	58.57	0	0	A02BX01	ALIMENTARY TRACT AND METABOLISM	DRUGS FOR ACID RELATED DISORDERS	DRUGS FOR PEPTIC ULCER AND GASTRO-OESOPHAGEAL REFLUX DISEASE (GORD)	Other drugs for peptic ulcer and gastro-oesophageal reflux disease (GORD)
BRD-A60414806	vincristine	tubulin inhibitor, microtubule inhibitor, microtubule polymerization inhibitor, tubulin polymerisation inhibitor, vinca alkaloid	-86.91	-79.94	0	0	-58.29	58.51	0	0	L01CA02	ANTINEOPLASTIC AND IMMUNOMODULATING AGENTS	ANTINEOPLASTIC AGENTS	PLANT ALKALOIDS AND OTHER NATURAL PRODUCTS	Vinca alkaloids and analogues
BRD-M47937986	cefatrizine	cell wall synthesis inhibitor	0	0	0	0	-69.09	58.43	0	69.89	J01DB07	ANTIINFECTIVES FOR SYSTEMIC USE	ANTIBACTERIALS FOR SYSTEMIC USE	OTHER BETA-LACTAM ANTIBACTERIALS	First-generation cephalosporins
BRD-A07875874	cilnidipine	calcium channel blocker, L-type calcium channel blocker, N-type calcium channel blocker	0	0	0	0	0	58.31	0	94.62	C08CA14	CARDIOVASCULAR SYSTEM	CALCIUM CHANNEL BLOCKERS	SELECTIVE CALCIUM CHANNEL BLOCKERS WITH MAINLY VASCULAR EFFECTS	Dihydropyridine derivatives
BRD-K14791739	fluticasone	glucocorticoid receptor agonist	0	0	0	62.1	0	57.88	0	0	D07AC17	DERMATOLOGICALS	CORTICOSTEROIDS, DERMATOLOGICAL PREPARATIONS	CORTICOSTEROIDS, PLAIN	Corticosteroids, potent (group III)
BRD-A68723818	brompheniramine	histamine receptor antagonist	73.64	-50.43	0	-22.09	59.78	56.33	46.65	19.46	R06AB01	RESPIRATORY SYSTEM	ANTIHISTAMINES FOR SYSTEMIC USE	ANTIHISTAMINES FOR SYSTEMIC USE	Substituted alkylamines
BRD-K06878038	deferiprone	chelating agent, cytochrome P450 inhibitor, iron absorption inhibitor, reducing agent	0	0	0	77.16	41.21	56.22	89.32	79.22	V03AC02	VARIOUS	ALL OTHER THERAPEUTIC PRODUCTS	ALL OTHER THERAPEUTIC PRODUCTS	Iron chelating agents
BRD-A83859836	tropisetron	serotonin receptor antagonist, polarization inhibitor, sodium channel blocker	0	0	0	-67.9	0	55.85	89.76	67.81	A04AA03	ALIMENTARY TRACT AND METABOLISM	ANTIEMETICS AND ANTINAUSEANTS	ANTIEMETICS AND ANTINAUSEANTS	Serotonin (5HT3) antagonists
BRD-K68264559	brimonidine	adrenergic receptor agonist	19.62	0	0	99.59	6.96	54.47	73.54	56.08	D11AX21	DERMATOLOGICALS	OTHER DERMATOLOGICAL PREPARATIONS	OTHER DERMATOLOGICAL PREPARATIONS	Other dermatologicals
BRD-K85925969	zalcitabine	nucleoside reverse transcriptase inhibitor, reverse transcriptase inhibitor	0	0	0	49.87	0	54.28	80.2	58.36	J05AF03	ANTIINFECTIVES FOR SYSTEMIC USE	ANTIVIRALS FOR SYSTEMIC USE	DIRECT ACTING ANTIVIRALS	Nucleoside and nucleotide reverse transcriptase inhibitors
BRD-K72029282	probucol	atherogenesis inhibitor, cholesterol inhibitor, reducing agent	0	49.6	0	78.24	0	53.33	69.75	0	C10AX02	CARDIOVASCULAR SYSTEM	LIPID MODIFYING AGENTS	LIPID MODIFYING AGENTS, PLAIN	Other lipid modifying agents
BRD-K77641333	naphazoline	adrenergic receptor agonist, peptide agonist	0	0	0	-43.27	0	51.82	77.38	0	R01AA08	RESPIRATORY SYSTEM	NASAL PREPARATIONS	DECONGESTANTS AND OTHER NASAL PREPARATIONS FOR TOPICAL USE	Sympathomimetics, plain
BRD-K11905747	spectinomycin	30S ribosomal subunit inhibitor	0	0	0	-81.68	0	51.73	92.41	0	J01XX04	ANTIINFECTIVES FOR SYSTEMIC USE	ANTIBACTERIALS FOR SYSTEMIC USE	OTHER ANTIBACTERIALS	Other antibacterials
BRD-K01976263	emetine	protein synthesis inhibitor	81.17	51.47	0	46.48	24.08	51.38	33.69	-20.86	P01AX02	ANTIPARASITIC PRODUCTS, INSECTICIDES AND REPELLENTS	ANTIPROTOZOALS	AGENTS AGAINST AMOEBIASIS AND OTHER PROTOZOAL DISEASES	Other agents against amoebiasis and other protozoal diseases
BRD-K79602928	metformin	insulin sensitizer, AMPK activator, biguanide, gluconeogenesis inhibitor	0	0	0	0	0	49.85	4.91	0	A10BA02	ALIMENTARY TRACT AND METABOLISM	DRUGS USED IN DIABETES	BLOOD GLUCOSE LOWERING DRUGS, EXCL. INSULINS	Biguanides
BRD-A55913614	primaquine	antimalarial agent, DNA inhibitor	0	-38.03	0	96.44	-28.84	49.75	15.83	51.17	P01BA03	ANTIPARASITIC PRODUCTS, INSECTICIDES AND REPELLENTS	ANTIPROTOZOALS	ANTIMALARIALS	Aminoquinolines
BRD-K31627533	rimexolone	glucocorticoid receptor agonist, immunosuppressant, mineralocorticoid receptor agonist	69.94	0	0	0	0	48.37	75.41	50.76	H02AB12	SYSTEMIC HORMONAL PREPARATIONS, EXCL. SEX HORMONES AND INSULINS	CORTICOSTEROIDS FOR SYSTEMIC USE	CORTICOSTEROIDS FOR SYSTEMIC USE, PLAIN	Glucocorticoids
BRD-K81029756	diltiazem	L-type calcium channel blocker, calcium channel antagonist, calcium channel blocker	0	0	0	-37.22	0	47.99	39.34	0	C05AE03	CARDIOVASCULAR SYSTEM	VASOPROTECTIVES	AGENTS FOR TREATMENT OF HEMORRHOIDS AND ANAL FISSURES FOR TOPICAL USE	Muscle relaxants
BRD-K31283835	tofacitinib	JAK inhibitor, disease modifying antirheumatic drug, immunosuppressant, MAP kinase inhibitor, tyrosine kinase inhibitor	0	0	0	0	0	47.39	0	-51.7	L04AA29	ANTINEOPLASTIC AND IMMUNOMODULATING AGENTS	IMMUNOSUPPRESSANTS	IMMUNOSUPPRESSANTS	Selective immunosuppressants
BRD-K93332168	isocarboxazid	monoamine oxidase inhibitor	0	0	0	-46.18	0	47.03	61.74	64.23	N06AF01	NERVOUS SYSTEM	PSYCHOANALEPTICS	ANTIDEPRESSANTS	Monoamine oxidase inhibitors, non-selective
BRD-K56231354	triprolidine	histamine receptor antagonist	0	0	0	43.48	0	46.65	39.84	21.34	R06AX07	RESPIRATORY SYSTEM	ANTIHISTAMINES FOR SYSTEMIC USE	ANTIHISTAMINES FOR SYSTEMIC USE	Other antihistamines for systemic use
BRD-K41051431	mecillinam	cell wall synthesis inhibitor	0	0	0	50.08	50.56	45.81	50.95	0	J01CA11	ANTIINFECTIVES FOR SYSTEMIC USE	ANTIBACTERIALS FOR SYSTEMIC USE	BETA-LACTAM ANTIBACTERIALS, PENICILLINS	Penicillins with extended spectrum
BRD-K08206212	entecavir	DNA directed DNA polymerase inhibitor, DNA polymerase inhibitor, DNA replication inhibitor, reverse transcription inhibitor, transcription inhibitor	0	-74.05	0	52.5	0	45.14	94.38	0	J05AF10	ANTIINFECTIVES FOR SYSTEMIC USE	ANTIVIRALS FOR SYSTEMIC USE	DIRECT ACTING ANTIVIRALS	Nucleoside and nucleotide reverse transcriptase inhibitors
BRD-K55191674	benzylpenicillin	PBP3 inhibitor	-32.51	61.79	0	0	0	45.1	0	84.91	J01CE01	ANTIINFECTIVES FOR SYSTEMIC USE	ANTIBACTERIALS FOR SYSTEMIC USE	BETA-LACTAM ANTIBACTERIALS, PENICILLINS	Beta-lactamase sensitive penicillins
BRD-K38003476	clocortolone	glucocorticoid receptor agonist	46.32	0	0	0	60.14	44.13	67.67	0	D07AB21	DERMATOLOGICALS	CORTICOSTEROIDS, DERMATOLOGICAL PREPARATIONS	CORTICOSTEROIDS, PLAIN	Corticosteroids, moderately potent (group II)
BRD-K83153774	mirtazapine	adrenergic receptor antagonist, serotonin receptor antagonist	0	-86.57	0	0	-68.24	41.11	0	0	N06AX11	NERVOUS SYSTEM	PSYCHOANALEPTICS	ANTIDEPRESSANTS	Other antidepressants
BRD-K42635745	suloctidil	adrenergic receptor antagonist, platelet aggregation inhibitor, vasodilator	0	0	0	28.43	-14.17	39.62	-24.79	0	C04AX19	CARDIOVASCULAR SYSTEM	PERIPHERAL VASODILATORS	PERIPHERAL VASODILATORS	Other peripheral vasodilators
BRD-K73589491	nizatidine	histamine receptor antagonist	70.45	0	0	0	-49.08	39.61	90.08	34.52	A02BA04	ALIMENTARY TRACT AND METABOLISM	DRUGS FOR ACID RELATED DISORDERS	DRUGS FOR PEPTIC ULCER AND GASTRO-OESOPHAGEAL REFLUX DISEASE (GORD)	H2-receptor antagonists
BRD-A09467419	mebeverine	acetylcholine receptor antagonist	0	38.67	0	-49.12	21.03	39.46	-39.64	0	A03AA04	ALIMENTARY TRACT AND METABOLISM	DRUGS FOR FUNCTIONAL GASTROINTESTINAL DISORDERS	DRUGS FOR FUNCTIONAL GASTROINTESTINAL DISORDERS	Synthetic anticholinergics, esters with tertiary amino group
BRD-K18910433	estradiol	estrogen receptor agonist	0	0	0	0	0	39.34	45.82	25.56	G03CA03	GENITO URINARY SYSTEM AND SEX HORMONES	SEX HORMONES AND MODULATORS OF THE GENITAL SYSTEM	ESTROGENS	Natural and semisynthetic estrogens, plain
BRD-K34441861	moexipril	angiotensin converting enzyme inhibitor, phosphodiesterase inhibitor	0	0	0	0	0	39.04	58.89	0	C09AA13	CARDIOVASCULAR SYSTEM	AGENTS ACTING ON THE RENIN-ANGIOTENSIN SYSTEM	ACE INHIBITORS, PLAIN	ACE inhibitors, plain
BRD-K88560311	rucaparib	PARP inhibitor	-26.16	0	0	-81.86	39.33	38.14	30.44	-49.79	L01XK03	ANTINEOPLASTIC AND IMMUNOMODULATING AGENTS	ANTINEOPLASTIC AGENTS	OTHER ANTINEOPLASTIC AGENTS	Poly (ADP-ribose) polymerase (PARP) inhibitors
BRD-K27351809	nomegestrol	progesterone receptor agonist	78.98	0	0	0	48.23	37.35	85.74	0	G03DB04	GENITO URINARY SYSTEM AND SEX HORMONES	SEX HORMONES AND MODULATORS OF THE GENITAL SYSTEM	PROGESTOGENS	Pregnadien derivatives
BRD-K69600043	thiethylperazine	dopamine receptor antagonist	21.88	-26.48	0	0	0	36.94	-31.75	23	R06AD03	RESPIRATORY SYSTEM	ANTIHISTAMINES FOR SYSTEMIC USE	ANTIHISTAMINES FOR SYSTEMIC USE	Phenothiazine derivatives
BRD-K12765235	carbenoxolone	11-beta hydroxysteroid dehydrogenase inhibitor	0	0	0	47.98	-40.47	34.5	0	-33.47	A02BX01	ALIMENTARY TRACT AND METABOLISM	DRUGS FOR ACID RELATED DISORDERS	DRUGS FOR PEPTIC ULCER AND GASTRO-OESOPHAGEAL REFLUX DISEASE (GORD)	Other drugs for peptic ulcer and gastro-oesophageal reflux disease (GORD)
BRD-K42098891	protriptyline	tricyclic antidepressant (TCA)	13.41	33.61	0	0	70.32	34	0	44.02	N06AA11	NERVOUS SYSTEM	PSYCHOANALEPTICS	ANTIDEPRESSANTS	Non-selective monoamine reuptake inhibitors
BRD-A46186775	hydrocortisone	corticosteroid agonist, glucocorticoid receptor agonist, immunosuppressant, interleukin receptor antagonist	62.23	-16.67	0	12.77	0	33.49	33.71	-27.9	A01AC03	ALIMENTARY TRACT AND METABOLISM	STOMATOLOGICAL PREPARATIONS	STOMATOLOGICAL PREPARATIONS	Corticosteroids for local oral treatment
BRD-A03323675	ritonavir	HIV protease inhibitor, cytochrome P450 inhibitor	0	0	0	54.5	30.6	33.2	-78.9	-30.25	J05AE03	ANTIINFECTIVES FOR SYSTEMIC USE	ANTIVIRALS FOR SYSTEMIC USE	DIRECT ACTING ANTIVIRALS	Protease inhibitors
BRD-K95309561	dienestrol	estrogen receptor agonist	0	-45.49	0	-56.5	-17.14	31.91	-12.29	-10.22	G03CB01	GENITO URINARY SYSTEM AND SEX HORMONES	SEX HORMONES AND MODULATORS OF THE GENITAL SYSTEM	ESTROGENS	Synthetic estrogens, plain
BRD-A64479082	quinidine	cytochrome P450 inhibitor, P glycoprotein inhibitor, sodium current blocker	0	0	0	33.17	0	31.03	-47.66	0	C01BA01	CARDIOVASCULAR SYSTEM	CARDIAC THERAPY	ANTIARRHYTHMICS, CLASS I AND III	Antiarrhythmics, class Ia
BRD-K12184470	flunarizine	calcium channel blocker, T-type calcium channel blocker	0	0	0	0	0	28.97	-17.72	0	N07CA03	NERVOUS SYSTEM	OTHER NERVOUS SYSTEM DRUGS	ANTIVERTIGO PREPARATIONS	Antivertigo preparations
BRD-K68867920	quetiapine	dopamine receptor antagonist, serotonin receptor antagonist, adrenergic receptor antagonist, histamine receptor antagonist	0	-77.9	0	7.19	-95.42	25.71	73.12	34.59	N05AH04	NERVOUS SYSTEM	PSYCHOLEPTICS	ANTIPSYCHOTICS	Diazepines, oxazepines, thiazepines and oxepines
BRD-K96319534	phentermine	adrenergic transmitter uptake inhibitor, dopamine transmitter uptake inhibitor, serotonin uptake inhibitor	-9.42	-9.23	0	0	-28.72	25.03	-8.24	0	A08AA01	ALIMENTARY TRACT AND METABOLISM	ANTIOBESITY PREPARATIONS, EXCL. DIET PRODUCTS	ANTIOBESITY PREPARATIONS, EXCL. DIET PRODUCTS	Centrally acting antiobesity products
BRD-A97701745	pindolol	adrenergic receptor antagonist	0	0	0	54.87	-7.78	24.97	17.76	20.76	C07AA03	CARDIOVASCULAR SYSTEM	BETA BLOCKING AGENTS	BETA BLOCKING AGENTS	Beta blocking agents, non-selective
BRD-K66876909	linezolid	50S ribosomal subunit inhibitor, protein synthesis inhibitor, monoamine oxidase inhibitor	99.03	74.9	0	-79.46	82.01	24.33	53.53	0	J01XX08	ANTIINFECTIVES FOR SYSTEMIC USE	ANTIBACTERIALS FOR SYSTEMIC USE	OTHER ANTIBACTERIALS	Other antibacterials
BRD-A30717181	triamcinolone	antiinflammatory agent, corticosteroid agonist, corticosteroid binding globulin binder, corticosteroid hormone receptor agonist, cytochrome P450 inhibitor, glucocorticoid receptor agonist, immunosuppressant, immunosuppressive agent	97.76	94.15	0	14.9	56.16	24.04	0	-60.32	A01AC01	ALIMENTARY TRACT AND METABOLISM	STOMATOLOGICAL PREPARATIONS	STOMATOLOGICAL PREPARATIONS	Corticosteroids for local oral treatment
BRD-A01643550	prednisolone	glucocorticoid receptor agonist	54.69	90.98	0	-46.3	69.22	20.84	-49.57	-34.18	A07EA01	ALIMENTARY TRACT AND METABOLISM	ANTIDIARRHEALS, INTESTINAL ANTIINFLAMMATORY/ANTIINFECTIVE AGENTS	INTESTINAL ANTIINFLAMMATORY AGENTS	Corticosteroids acting locally
BRD-A86044036	flurbiprofen	cyclooxygenase inhibitor	25.12	7.9	0	-11.21	67.65	14.75	-10	-9.81	M01AE09	MUSCULO-SKELETAL SYSTEM	ANTIINFLAMMATORY AND ANTIRHEUMATIC PRODUCTS	ANTIINFLAMMATORY AND ANTIRHEUMATIC PRODUCTS, NON-STEROIDS	Propionic acid derivatives
BRD-K89348303	ramipril	angiotensin converting enzyme inhibitor	0	20.1	0	42.62	0	12.83	21.56	11.23	C09AA05	CARDIOVASCULAR SYSTEM	AGENTS ACTING ON THE RENIN-ANGIOTENSIN SYSTEM	ACE INHIBITORS, PLAIN	ACE inhibitors, plain
BRD-A72441487	stiripentol	GABA aminotransferase inhibitor, GABA reuptake inhibitor, sodium channel blocker	0	0	0	0	12.84	12.24	-25.89	-12.24	N03AX17	NERVOUS SYSTEM	ANTIEPILEPTICS	ANTIEPILEPTICS	Other antiepileptics
BRD-A91699651	chloroquine	antimalarial agent	0	-0.96	0	-0.73	0	6.01	-7.53	-9.58	P01BA01	ANTIPARASITIC PRODUCTS, INSECTICIDES AND REPELLENTS	ANTIPROTOZOALS	ANTIMALARIALS	Aminoquinolines
BRD-K47780086	penciclovir	DNA directed DNA polymerase inhibitor	0	0	0	0	0	0	99.28	0	D06BB06	DERMATOLOGICALS	ANTIBIOTICS AND CHEMOTHERAPEUTICS FOR DERMATOLOGICAL USE	CHEMOTHERAPEUTICS FOR TOPICAL USE	Antivirals
BRD-K74514084	pazopanib	VEGFR inhibitor, KIT inhibitor, PDGFR tyrosine kinase receptor inhibitor, angiogenesis inhibitor, RAF inhibitor, tyrosine kinase inhibitor, VEGFR antagonist	99.43	99.89	0	-96.64	96.97	0	98.84	0	L01EX03	ANTINEOPLASTIC AND IMMUNOMODULATING AGENTS	ANTINEOPLASTIC AGENTS	PROTEIN KINASE INHIBITORS	Other protein kinase inhibitors
BRD-A23637604	oxymetholone	androgen receptor agonist, synthetic hormone with anabolic and androgenic properties	0	0	0	0	-86.75	0	98.51	59.05	A14AA05	ALIMENTARY TRACT AND METABOLISM	ANABOLIC AGENTS FOR SYSTEMIC USE	ANABOLIC STEROIDS	Androstan derivatives
BRD-K54316499	tolterodine	acetylcholine receptor antagonist	0	0	0	0	0	0	95.81	0	G04BD07	GENITO URINARY SYSTEM AND SEX HORMONES	UROLOGICALS	UROLOGICALS	Drugs for urinary frequency and incontinence
BRD-A43671941	oxprenolol	adrenergic receptor antagonist	0	0	0	0	0	0	95.08	0	C07AA02	CARDIOVASCULAR SYSTEM	BETA BLOCKING AGENTS	BETA BLOCKING AGENTS	Beta blocking agents, non-selective
BRD-A46179541	doxapram	potassium channel blocker	-50.51	0	0	84.64	0	0	91.04	72.44	R07AB01	RESPIRATORY SYSTEM	OTHER RESPIRATORY SYSTEM PRODUCTS	OTHER RESPIRATORY SYSTEM PRODUCTS	Respiratory stimulants
BRD-K19416115	sitagliptin	dipeptidyl peptidase inhibitor, HMGCR inhibitor, insulin secretagogue, tumor necrosis factor expression inhibitor	0	0	0	93.83	0	0	90.28	0	A10BH01	ALIMENTARY TRACT AND METABOLISM	DRUGS USED IN DIABETES	BLOOD GLUCOSE LOWERING DRUGS, EXCL. INSULINS	Dipeptidyl peptidase 4 (DPP-4) inhibitors
BRD-A64977602	mirtazapine	adrenergic receptor antagonist, serotonin receptor antagonist	0	0	0	-11.58	10.05	0	89.74	15.52	N06AX11	NERVOUS SYSTEM	PSYCHOANALEPTICS	ANTIDEPRESSANTS	Other antidepressants
BRD-K61496577	flumetasone	glucocorticoid receptor agonist	76.53	94.11	0	-70.54	90.24	0	89.32	-57.73	D07AB03	DERMATOLOGICALS	CORTICOSTEROIDS, DERMATOLOGICAL PREPARATIONS	CORTICOSTEROIDS, PLAIN	Corticosteroids, moderately potent (group II)
BRD-K49328571	dasatinib	KIT inhibitor, src inhibitor, Bcr-Abl kinase inhibitor, ephrin receptor inhibitor, PDGFR tyrosine kinase receptor inhibitor, yes kinase inhibitor, Abl kinase inhibitor, Bruton's tyrosine kinase (BTK) inhibitor, discoidin domain containing receptor Inhibitor, lymphocyte specific tyrosine kinase inhibitor, tyrosine kinase inhibitor	86.82	0	0	-77.12	67.17	0	84.86	0	L01EA02	ANTINEOPLASTIC AND IMMUNOMODULATING AGENTS	ANTINEOPLASTIC AGENTS	PROTEIN KINASE INHIBITORS	BCR-ABL tyrosine kinase inhibitors
BRD-K44094599	tacrolimus	calcineurin inhibitor, FK506-binding protein inhibitor, immunosuppressant, insulin expression inhibitor, interleukin receptor antagonist, macrolide calcineurin inhibitor, rotamase inhibitor, T cell inhibitor	90.88	93.42	0	0	63.73	0	81.49	87.74	D11AH01	DERMATOLOGICALS	OTHER DERMATOLOGICAL PREPARATIONS	OTHER DERMATOLOGICAL PREPARATIONS	Agents for dermatitis, excluding corticosteroids
BRD-M07438658	lapatinib	EGFR inhibitor, EGFR antagonist, epidermal growth factor receptor (EGFR) inhibitor, receptor tyrosine protein kinase inhibitor, tyrosine kinase inhibitor	0	0	0	72.33	0	0	80.97	0	L01EH01	ANTINEOPLASTIC AND IMMUNOMODULATING AGENTS	ANTINEOPLASTIC AGENTS	PROTEIN KINASE INHIBITORS	Human epidermal growth factor receptor 2 (HER2) tyrosine kinase inhibitors
BRD-A79903587	tegafur	DNA synthesis inhibitor, thymidylate synthase inhibitor	0	0	0	0	0	0	80.82	98.73	L01BC03	ANTINEOPLASTIC AND IMMUNOMODULATING AGENTS	ANTINEOPLASTIC AGENTS	ANTIMETABOLITES	Pyrimidine analogues
BRD-A51393488	noscapine	bradykinin receptor antagonist, tubulin polymerization inhibitor, apoptosis stimulant, microtubule inhibitor, tubulin inhibitor	0	0	0	0	0	0	80.25	0	R05DA07	RESPIRATORY SYSTEM	COUGH AND COLD PREPARATIONS	COUGH SUPPRESSANTS, EXCL. COMBINATIONS WITH EXPECTORANTS	Opium alkaloids and derivatives
BRD-K82795137	loratadine	histamine receptor antagonist	0	0	0	-78.1	0	0	78.27	0	R06AX13	RESPIRATORY SYSTEM	ANTIHISTAMINES FOR SYSTEMIC USE	ANTIHISTAMINES FOR SYSTEMIC USE	Other antihistamines for systemic use
BRD-A82307304	atorvastatin	HMGCR inhibitor, dipeptidyl peptidase inhibitor, tumor necrosis factor expression inhibitor	0	0	0	0	0	0	77.1	84.06	C10AA05	CARDIOVASCULAR SYSTEM	LIPID MODIFYING AGENTS	LIPID MODIFYING AGENTS, PLAIN	HMG CoA reductase inhibitors
BRD-K74913225	brinzolamide	carbonic anhydrase inhibitor	-54	0	0	85.43	-92.63	0	76.26	0	S01EC04	SENSORY ORGANS	OPHTHALMOLOGICALS	ANTIGLAUCOMA PREPARATIONS AND MIOTICS	Carbonic anhydrase inhibitors
BRD-A84481105	thioridazine	acetylcholine receptor ligand, dopamine receptor, dopamine receptor antagonist, mucosa associated lymphoid tissue lymphoma translocation protein 1 (MALT1) inhibitor	40.23	0	0	-10.52	0	0	75.5	-8.5	N05AC02	NERVOUS SYSTEM	PSYCHOLEPTICS	ANTIPSYCHOTICS	Phenothiazines with piperidine structure
BRD-K14550461	doxercalciferol	vitamin D receptor agonist	0	0	0	61.33	-66.29	0	74.32	73.84	H05BX03	SYSTEMIC HORMONAL PREPARATIONS, EXCL. SEX HORMONES AND INSULINS	CALCIUM HOMEOSTASIS	ANTI-PARATHYROID AGENTS	Other anti-parathyroid agents
BRD-A24228527	ofloxacin	antibiotic that inhibits DNA gyrase, topoisomerase inhibitor	0	0	0	50.08	0	0	74.1	66.21	J01MA01	ANTIINFECTIVES FOR SYSTEMIC USE	ANTIBACTERIALS FOR SYSTEMIC USE	QUINOLONE ANTIBACTERIALS	Fluoroquinolones
BRD-K94080537	diethyltoluamide	DEET, activator of fly antenna ionotropic receptor IR40a	0	0	0	0	0	0	72.25	0	P03BX01	ANTIPARASITIC PRODUCTS, INSECTICIDES AND REPELLENTS	ECTOPARASITICIDES, INCL. SCABICIDES, INSECTICIDES AND REPELLENTS	INSECTICIDES AND REPELLENTS	Other insecticides and repellents
BRD-A77722753	hydralazine	smooth muscle relaxant	0	0	0	0	0	0	69.36	60.33	C02DB02	CARDIOVASCULAR SYSTEM	ANTIHYPERTENSIVES	ARTERIOLAR SMOOTH MUSCLE, AGENTS ACTING ON	Hydrazinophthalazine derivatives
BRD-K95921201	reserpine	vesicular monoamine transporter inhibitor	72.01	0	0	0	92.23	0	68.83	0	C02AA02	CARDIOVASCULAR SYSTEM	ANTIHYPERTENSIVES	ANTIADRENERGIC AGENTS, CENTRALLY ACTING	Rauwolfia alkaloids
BRD-K15262564	mupirocin	isoleucyl-tRNA synthetase inhibitor	0	0	0	42.91	0	0	68.67	0	D06AX09	DERMATOLOGICALS	ANTIBIOTICS AND CHEMOTHERAPEUTICS FOR DERMATOLOGICAL USE	ANTIBIOTICS FOR TOPICAL USE	Other antibiotics for topical use
BRD-A23072235	pheniramine	acetylcholine receptor antagonist	70.04	0	0	0	0	0	66.99	0	D04AA16	DERMATOLOGICALS	ANTIPRURITICS, INCL. ANTIHISTAMINES, ANESTHETICS, ETC.	ANTIPRURITICS, INCL. ANTIHISTAMINES, ANESTHETICS, ETC.	Antihistamines for topical use
BRD-K29653726	topiramate	carbonic anhydrase inhibitor, glutamate receptor antagonist, kainate receptor antagonist, GABA receptor agonist, Sodium Channel Blockers, voltage-gated sodium channel blocker	0	43.17	0	49.06	-90.67	0	62.96	-66.15	N03AX11	NERVOUS SYSTEM	ANTIEPILEPTICS	ANTIEPILEPTICS	Other antiepileptics
BRD-K57886322	fluocinonide	corticosteroid agonist, corticosteroid hormone receptor agonist	67.36	0	0	-79.1	0	0	62.84	0	C05AA11	CARDIOVASCULAR SYSTEM	VASOPROTECTIVES	AGENTS FOR TREATMENT OF HEMORRHOIDS AND ANAL FISSURES FOR TOPICAL USE	Corticosteroids
BRD-A70461345	naloxone	opioid receptor antagonist	0	75.94	0	0	0	0	59.22	0	A06AH04	ALIMENTARY TRACT AND METABOLISM	DRUGS FOR CONSTIPATION	DRUGS FOR CONSTIPATION	Peripheral opioid receptor antagonists
BRD-K00824317	fludroxycortide	corticosteroid, glucocorticoid receptor agonist	89.14	89.42	0	0	55.25	0	58.89	0	D07AC07	DERMATOLOGICALS	CORTICOSTEROIDS, DERMATOLOGICAL PREPARATIONS	CORTICOSTEROIDS, PLAIN	Corticosteroids, potent (group III)
BRD-K65146499	nabumetone	cyclooxygenase inhibitor, 3alpha hydroxysteroid dehydrogenase inhibitor	-52.01	0	0	0	0	0	57.64	0	M01AX01	MUSCULO-SKELETAL SYSTEM	ANTIINFLAMMATORY AND ANTIRHEUMATIC PRODUCTS	ANTIINFLAMMATORY AND ANTIRHEUMATIC PRODUCTS, NON-STEROIDS	Other antiinflammatory and antirheumatic agents, non-steroids
BRD-K26521938	dinoprostone	prostanoid receptor agonist	41.02	-59.33	0	-85.46	-97.51	0	56.9	0	G02AD02	GENITO URINARY SYSTEM AND SEX HORMONES	OTHER GYNECOLOGICALS	UTEROTONICS	Prostaglandins
BRD-K76775527	nimesulide	cyclooxygenase inhibitor, matrix metalloprotease inhibitor, prostanoid receptor inhibitor	0	0	0	0	0	0	56.21	0	M01AX17	MUSCULO-SKELETAL SYSTEM	ANTIINFLAMMATORY AND ANTIRHEUMATIC PRODUCTS	ANTIINFLAMMATORY AND ANTIRHEUMATIC PRODUCTS, NON-STEROIDS	Other antiinflammatory and antirheumatic agents, non-steroids
BRD-K70401845	erlotinib	EGFR inhibitor, epidermal growth factor receptor (EGFR) inhibitor, tyrosine kinase inhibitor	0	94.69	0	0	46.64	0	55.25	0	L01EB02	ANTINEOPLASTIC AND IMMUNOMODULATING AGENTS	ANTINEOPLASTIC AGENTS	PROTEIN KINASE INHIBITORS	Epidermal growth factor receptor (EGFR) tyrosine kinase inhibitors
BRD-K22947005	dexbrompheniramine	histamine receptor antagonist	0	0	0	-53.49	-32.34	0	53.5	0	R06AB06	RESPIRATORY SYSTEM	ANTIHISTAMINES FOR SYSTEMIC USE	ANTIHISTAMINES FOR SYSTEMIC USE	Substituted alkylamines
BRD-K91699951	benzonatate	non-narcotic cough suppressant thought to act as a local anesthetic	0	0	0	1.27	0	0	49.88	0	R05DB01	RESPIRATORY SYSTEM	COUGH AND COLD PREPARATIONS	COUGH SUPPRESSANTS, EXCL. COMBINATIONS WITH EXPECTORANTS	Other cough suppressants
BRD-K93568044	hydrocortisone	corticosteroid agonist, glucocorticoid receptor agonist, immunosuppressant, interleukin receptor antagonist	0	69.27	0	0	0	0	49.61	-70.79	A01AC03	ALIMENTARY TRACT AND METABOLISM	STOMATOLOGICAL PREPARATIONS	STOMATOLOGICAL PREPARATIONS	Corticosteroids for local oral treatment
BRD-A30815329	felodipine	calcium channel blocker, L-type calcium channel blocker	-44.25	0	0	79.42	0	0	49.14	-65.89	C08CA02	CARDIOVASCULAR SYSTEM	CALCIUM CHANNEL BLOCKERS	SELECTIVE CALCIUM CHANNEL BLOCKERS WITH MAINLY VASCULAR EFFECTS	Dihydropyridine derivatives
BRD-K34685430	methylergometrine	dopamine receptor antagonist, partial serotonin receptor agonist	0	-36.41	0	0	0	0	43.04	0	G02AB01	GENITO URINARY SYSTEM AND SEX HORMONES	OTHER GYNECOLOGICALS	UTEROTONICS	Ergot alkaloids
BRD-A06390036	hydroquinidine	anti-arrhythmia agent	0	0	0	68.08	74.46	0	40.42	-56.47	C01BA13	CARDIOVASCULAR SYSTEM	CARDIAC THERAPY	ANTIARRHYTHMICS, CLASS I AND III	Antiarrhythmics, class Ia
BRD-K80396088	gliquidone	sulfonylurea, ATP channel blocker, ATP-sensitive potassium channel antagonist, insulin secretagogue	0	0	0	-63.5	0	0	40.2	0	A10BB08	ALIMENTARY TRACT AND METABOLISM	DRUGS USED IN DIABETES	BLOOD GLUCOSE LOWERING DRUGS, EXCL. INSULINS	Sulfonylureas
BRD-K28346421	rifapentine	DNA directed RNA polymerase inhibitor, DNA directed DNA polymerase inhibitor	52.16	26.68	0	35.6	0	0	38.98	0	J04AB05	ANTIINFECTIVES FOR SYSTEMIC USE	ANTIMYCOBACTERIALS	DRUGS FOR TREATMENT OF TUBERCULOSIS	Antibiotics
BRD-A55594068	vinblastine	microtubule formation inhibitor, tubulin inhibitor, tubulin polymerisation inhibitor	0	0	0	61.82	0	0	38.19	95.29	L01CA01	ANTINEOPLASTIC AND IMMUNOMODULATING AGENTS	ANTINEOPLASTIC AGENTS	PLANT ALKALOIDS AND OTHER NATURAL PRODUCTS	Vinca alkaloids and analogues
BRD-A01346607	flumetasone	glucocorticoid receptor agonist	58.24	0	0	0	0	0	36.68	0	D07AB03	DERMATOLOGICALS	CORTICOSTEROIDS, DERMATOLOGICAL PREPARATIONS	CORTICOSTEROIDS, PLAIN	Corticosteroids, moderately potent (group II)
BRD-A74667430	etodolac	cyclooxygenase inhibitor, TRPV agonist	-67.98	-55.39	0	-20.77	0	0	35.15	15	M01AB08	MUSCULO-SKELETAL SYSTEM	ANTIINFLAMMATORY AND ANTIRHEUMATIC PRODUCTS	ANTIINFLAMMATORY AND ANTIRHEUMATIC PRODUCTS, NON-STEROIDS	Acetic acid derivatives and related substances
BRD-A31204924	mitotane	antineoplastic agent	0	0	0	-91.53	95.08	0	29.34	54.37	L01XX23	ANTINEOPLASTIC AND IMMUNOMODULATING AGENTS	ANTINEOPLASTIC AGENTS	OTHER ANTINEOPLASTIC AGENTS	Other antineoplastic agents
BRD-K35586044	yohimbine	adrenergic receptor antagonist	-15.25	0	0	22.59	27.97	0	29.09	-15.48	G04BE04	GENITO URINARY SYSTEM AND SEX HORMONES	UROLOGICALS	UROLOGICALS	Drugs used in erectile dysfunction
BRD-K83597974	pargyline	monoamine oxidase inhibitor	0	34.4	0	26.25	0	0	23.65	0	C02KC01	CARDIOVASCULAR SYSTEM	ANTIHYPERTENSIVES	OTHER ANTIHYPERTENSIVES	MAO inhibitors
BRD-K86930074	cediranib	VEGFR inhibitor, KIT inhibitor, angiogenesis inhibitor, VEGFR antagonist	0	0	0	55.59	0	0	19.19	-35.85	L01EK02	ANTINEOPLASTIC AND IMMUNOMODULATING AGENTS	ANTINEOPLASTIC AGENTS	PROTEIN KINASE INHIBITORS	Vascular endothelial growth factor receptor (VEGFR) tyrosine kinase inhibitors
BRD-A18419789	etoposide	topoisomerase inhibitor, cell cycle inhibitor, DNA inhibitor, DNA intercalating drug, DNA repair enzyme inhibitor	-21.8	0	0	-10.11	0	0	17	-16.59	L01CB01	ANTINEOPLASTIC AND IMMUNOMODULATING AGENTS	ANTINEOPLASTIC AGENTS	PLANT ALKALOIDS AND OTHER NATURAL PRODUCTS	Podophyllotoxin derivatives
BRD-K88429204	pyrimethamine	dihydrofolate reductase inhibitor, hexosaminidase stimulant, pharmacological chaperone, STAT inhibitor	-6.81	50	0	5.92	8.93	0	5.47	34.14	P01BD01	ANTIPARASITIC PRODUCTS, INSECTICIDES AND REPELLENTS	ANTIPROTOZOALS	ANTIMALARIALS	Diaminopyrimidines
BRD-K10916986	vinorelbine	tubulin inhibitor, apoptosis stimulant, microtubule inhibitor, mitosis inhibitor, mitotic inhibitor, tubulin polymerisation inhibitor, vinca alkaloid	-54.36	-68.64	0	0	-25.61	0	0	0	L01CA04	ANTINEOPLASTIC AND IMMUNOMODULATING AGENTS	ANTINEOPLASTIC AGENTS	PLANT ALKALOIDS AND OTHER NATURAL PRODUCTS	Vinca alkaloids and analogues
BRD-A94756469	digoxin	ATPase inhibitor, ROR antagonist	40.18	89.13	0	-54.21	57.89	0	0	0	C01AA05	CARDIOVASCULAR SYSTEM	CARDIAC THERAPY	CARDIAC GLYCOSIDES	Digitalis glycosides
BRD-K70511574	sunitinib	FLT3 inhibitor, KIT inhibitor, PDGFR tyrosine kinase receptor inhibitor, RET tyrosine kinase inhibitor, VEGFR inhibitor, angiogenesis inhibitor, colony stimulating factor receptor antagonist, colony stimulating factor receptor inhibitor, platelet-derived growth factor receptor (PDGFR) inhibitor, vascular endothelial growth factor receptor (VEGFR) inhibitor, vascular endothelial growth factor rece…	-49.14	-49.94	0	0	-20.34	0	0	0	L01EX01	ANTINEOPLASTIC AND IMMUNOMODULATING AGENTS	ANTINEOPLASTIC AGENTS	PROTEIN KINASE INHIBITORS	Other protein kinase inhibitors
BRD-K06335600	tizanidine	adrenergic receptor agonist	96.08	96.73	0	67.16	73.15	0	0	0	M03BX02	MUSCULO-SKELETAL SYSTEM	MUSCLE RELAXANTS	MUSCLE RELAXANTS, CENTRALLY ACTING AGENTS	Other centrally acting agents
BRD-M30523314	vinorelbine	tubulin inhibitor, apoptosis stimulant, microtubule inhibitor, mitosis inhibitor, mitotic inhibitor, tubulin polymerisation inhibitor, vinca alkaloid	0	0	0	0	0	0	0	0	L01CA04	ANTINEOPLASTIC AND IMMUNOMODULATING AGENTS	ANTINEOPLASTIC AGENTS	PLANT ALKALOIDS AND OTHER NATURAL PRODUCTS	Vinca alkaloids and analogues
BRD-A20239487	atenolol	adrenergic receptor antagonist	0	0	0	0	0	0	0	31.45	C07AB03	CARDIOVASCULAR SYSTEM	BETA BLOCKING AGENTS	BETA BLOCKING AGENTS	Beta blocking agents, selective
BRD-K15409150	penfluridol	dopamine receptor antagonist, T-type calcium channel blocker	0	0	0	0	73.66	0	0	-44.42	N05AG03	NERVOUS SYSTEM	PSYCHOLEPTICS	ANTIPSYCHOTICS	Diphenylbutylpiperidine derivatives
BRD-A97739905	ketoprofen	cyclooxygenase inhibitor	0	0	0	0	0	0	0	0	M01AE03	MUSCULO-SKELETAL SYSTEM	ANTIINFLAMMATORY AND ANTIRHEUMATIC PRODUCTS	ANTIINFLAMMATORY AND ANTIRHEUMATIC PRODUCTS, NON-STEROIDS	Propionic acid derivatives
BRD-K59632282	quinidine	cytochrome P450 inhibitor, P glycoprotein inhibitor, sodium current blocker	25.61	-39.83	0	0	0	0	0	0	C01BA01	CARDIOVASCULAR SYSTEM	CARDIAC THERAPY	ANTIARRHYTHMICS, CLASS I AND III	Antiarrhythmics, class Ia
BRD-K60460488	nelfinavir	HIV protease inhibitor, proteasome inhibitor	0	0	0	-31.34	31.37	0	0	0	J05AE04	ANTIINFECTIVES FOR SYSTEMIC USE	ANTIVIRALS FOR SYSTEMIC USE	DIRECT ACTING ANTIVIRALS	Protease inhibitors
BRD-K90333595	phentolamine	adrenergic receptor antagonist	0	0	0	-40.21	-96.91	0	0	0	C04AB01	CARDIOVASCULAR SYSTEM	PERIPHERAL VASODILATORS	PERIPHERAL VASODILATORS	Imidazoline derivatives
BRD-K19462402	buflomedil	adrenergic receptor antagonist, calcium channel antagonist	-36.06	0	0	-86.45	-27.25	0	0	28.07	C04AX20	CARDIOVASCULAR SYSTEM	PERIPHERAL VASODILATORS	PERIPHERAL VASODILATORS	Other peripheral vasodilators
BRD-K35559145	levomepromazine	dopamine receptor	-90.33	-94.14	0	0	-49.64	0	0	43.92	N05AA02	NERVOUS SYSTEM	PSYCHOLEPTICS	ANTIPSYCHOTICS	Phenothiazines with aliphatic side-chain
BRD-K90553655	testosterone	androgen receptor (AR) agonist, androgen receptor agonist, testosterone receptor agonist	0	0	0	0	0	0	0	-79.35	G03BA03	GENITO URINARY SYSTEM AND SEX HORMONES	SEX HORMONES AND MODULATORS OF THE GENITAL SYSTEM	ANDROGENS	3-oxoandrosten (4) derivatives
BRD-A19633847	perhexiline	carnitine palmitoyltransferase binder, carnitine palmitoyltransferase inhibitor	57.46	0	0	73.1	60.74	0	0	-22.88	C08EX02	CARDIOVASCULAR SYSTEM	CALCIUM CHANNEL BLOCKERS	NON-SELECTIVE CALCIUM CHANNEL BLOCKERS	Other non-selective calcium channel blockers
BRD-K76133116	benzydamine	membrane integrity inhibitor, prostanoid receptor inhibitor	-39.34	0	0	0	0	0	0	-22.16	A01AD02	ALIMENTARY TRACT AND METABOLISM	STOMATOLOGICAL PREPARATIONS	STOMATOLOGICAL PREPARATIONS	Other agents for local oral treatment
BRD-K89997465	chlorpromazine	dopamine receptor, dopamine receptor antagonist, Kinesin-Like Spindle Protein KIF11 (KSP, Eg5) Inhibitors	27.6	20.83	0	0	0	0	0	0	N05AA01	NERVOUS SYSTEM	PSYCHOLEPTICS	ANTIPSYCHOTICS	Phenothiazines with aliphatic side-chain
BRD-A31801025	formestane	aromatase inhibitor	29.98	-36.75	0	0	0	0	0	0	L02BG02	ANTINEOPLASTIC AND IMMUNOMODULATING AGENTS	ENDOCRINE THERAPY	HORMONE ANTAGONISTS AND RELATED AGENTS	Aromatase inhibitors
BRD-K14965640	ibuprofen	cyclooxygenase inhibitor, NFkB pathway inhibitor	78.88	-58.82	0	77.93	0	0	0	0	C01EB16	CARDIOVASCULAR SYSTEM	CARDIAC THERAPY	OTHER CARDIAC PREPARATIONS	Other cardiac preparations
BRD-K38436528	imipramine	norepinephrine reputake inhibitor, serotonin reuptake inhibitor, Sodium Channel Blockers	0	-12.35	0	8.4	0	0	0	0	N06AA02	NERVOUS SYSTEM	PSYCHOANALEPTICS	ANTIDEPRESSANTS	Non-selective monoamine reuptake inhibitors
BRD-K67637637	olopatadine	histamine receptor antagonist, histamine blocker, mediator release inhibitor	0	0	0	0	0	0	0	-40.21	R01AC08	RESPIRATORY SYSTEM	NASAL PREPARATIONS	DECONGESTANTS AND OTHER NASAL PREPARATIONS FOR TOPICAL USE	Antiallergic agents, excl. corticosteroids
BRD-K22662435	ganciclovir	DNA directed DNA polymerase inhibitor, DNA polymerase inhibitor, DNA synthesis inhibitor	-82.45	-55.2	0	0	0	0	0	-63.76	J05AB06	ANTIINFECTIVES FOR SYSTEMIC USE	ANTIVIRALS FOR SYSTEMIC USE	DIRECT ACTING ANTIVIRALS	Nucleosides and nucleotides excl. reverse transcriptase inhibitors
BRD-K91601245	mercaptopurine	immunosuppressant, protein synthesis inhibitor, purine antagonist	82.65	-54.36	0	0	-84.85	0	0	77.47	L01BB02	ANTINEOPLASTIC AND IMMUNOMODULATING AGENTS	ANTINEOPLASTIC AGENTS	ANTIMETABOLITES	Purine analogues
BRD-K86161929	cortisone	glucocorticoid receptor agonist	0	0	0	0	0	0	0	93.11	H02AB10	SYSTEMIC HORMONAL PREPARATIONS, EXCL. SEX HORMONES AND INSULINS	CORTICOSTEROIDS FOR SYSTEMIC USE	CORTICOSTEROIDS FOR SYSTEMIC USE, PLAIN	Glucocorticoids
BRD-A13188892	doxazosin	adrenergic receptor antagonist	0	0	0	44.02	0	0	0	0	C02CA04	CARDIOVASCULAR SYSTEM	ANTIHYPERTENSIVES	ANTIADRENERGIC AGENTS, PERIPHERALLY ACTING	Alpha-adrenoreceptor antagonists
BRD-K72903603	zidovudine	nucleoside reverse transcriptase inhibitor, reverse transcriptase inhibitor	0	0	0	0	0	0	0	36.74	J05AF01	ANTIINFECTIVES FOR SYSTEMIC USE	ANTIVIRALS FOR SYSTEMIC USE	DIRECT ACTING ANTIVIRALS	Nucleoside and nucleotide reverse transcriptase inhibitors
BRD-A51382177	fosinopril	angiotensin converting enzyme inhibitor, breast cancer resistance protein inhibitor	0	-53.28	0	0	-97.43	0	0	0	C09AA09	CARDIOVASCULAR SYSTEM	AGENTS ACTING ON THE RENIN-ANGIOTENSIN SYSTEM	ACE INHIBITORS, PLAIN	ACE inhibitors, plain
BRD-K70976396	cefoxitin	cell wall synthesis inhibitor	0	79.74	0	-91.24	-33.26	0	0	38.26	J01DC01	ANTIINFECTIVES FOR SYSTEMIC USE	ANTIBACTERIALS FOR SYSTEMIC USE	OTHER BETA-LACTAM ANTIBACTERIALS	Second-generation cephalosporins
BRD-K93433262	alfacalcidol	hypercalcaemic agent, vitamin D receptor agonist	0	0	0	0	-47.57	0	0	0	A11CC03	ALIMENTARY TRACT AND METABOLISM	VITAMINS	VITAMIN A AND D, INCL. COMBINATIONS OF THE TWO	Vitamin D and analogues
BRD-A78322124	dobutamine	adrenergic receptor agonist	0	0	0	0	0	0	0	0	C01CA07	CARDIOVASCULAR SYSTEM	CARDIAC THERAPY	CARDIAC STIMULANTS EXCL. CARDIAC GLYCOSIDES	Adrenergic and dopaminergic agents
BRD-K55127134	fluphenazine	dopamine receptor antagonist, acetylcholine receptor ligand, dopamine receptor, histamine receptor antagonist, serotonin receptor antagonist	0	0	0	-48.29	0	0	0	40	N05AB02	NERVOUS SYSTEM	PSYCHOLEPTICS	ANTIPSYCHOTICS	Phenothiazines with piperazine structure
BRD-K73109821	diazoxide	ATP channel activator, potassium channel activator	0	-14.14	0	13.83	-20.85	0	0	-19.88	C02DA01	CARDIOVASCULAR SYSTEM	ANTIHYPERTENSIVES	ARTERIOLAR SMOOTH MUSCLE, AGENTS ACTING ON	Thiazide derivatives
BRD-A41555725	chlortetracycline	protein synthesis inhibitor	-60.45	0	0	60.53	-79.33	0	0	92.51	A01AB21	ALIMENTARY TRACT AND METABOLISM	STOMATOLOGICAL PREPARATIONS	STOMATOLOGICAL PREPARATIONS	Antiinfectives and antiseptics for local oral treatment
BRD-A25687296	emetine	protein synthesis inhibitor	0	0	0	13.46	-23.76	0	0	26.26	P01AX02	ANTIPARASITIC PRODUCTS, INSECTICIDES AND REPELLENTS	ANTIPROTOZOALS	AGENTS AGAINST AMOEBIASIS AND OTHER PROTOZOAL DISEASES	Other agents against amoebiasis and other protozoal diseases
BRD-A42167015	carteolol	adrenergic receptor antagonist	-54.76	0	0	87.02	-57.57	0	0	-79.21	C07AA15	CARDIOVASCULAR SYSTEM	BETA BLOCKING AGENTS	BETA BLOCKING AGENTS	Beta blocking agents, non-selective
BRD-K09549677	mibefradil	T-type calcium channel blocker, angiogenesis inhibitor, calcium channel blocker, calcium channel inhibitor, L-type calcium channel blocker, sodium channel blocker	0	0	0	0	0	0	0	0	C08CX01	CARDIOVASCULAR SYSTEM	CALCIUM CHANNEL BLOCKERS	SELECTIVE CALCIUM CHANNEL BLOCKERS WITH MAINLY VASCULAR EFFECTS	Other selective calcium channel blockers with mainly vascular effects
BRD-K52930707	rescinnamine	angiotensin converting enzyme inhibitor	0	0	0	0	0	0	0	-73.58	C02AA01	CARDIOVASCULAR SYSTEM	ANTIHYPERTENSIVES	ANTIADRENERGIC AGENTS, CENTRALLY ACTING	Rauwolfia alkaloids
BRD-A10715913	sulpiride	carbonic anhydrase inhibitor, dopamine receptor, dopamine receptor antagonist	0	0	0	0	0	0	0	32.94	N05AL01	NERVOUS SYSTEM	PSYCHOLEPTICS	ANTIPSYCHOTICS	Benzamides
BRD-K77554836	triamcinolone	antiinflammatory agent, corticosteroid agonist, corticosteroid binding globulin binder, corticosteroid hormone receptor agonist, cytochrome P450 inhibitor, glucocorticoid receptor agonist, immunosuppressant, immunosuppressive agent	92.25	0	0	0	0	0	0	0	A01AC01	ALIMENTARY TRACT AND METABOLISM	STOMATOLOGICAL PREPARATIONS	STOMATOLOGICAL PREPARATIONS	Corticosteroids for local oral treatment
BRD-K53318339	vinpocetine	phosphodiesterase inhibitor, sodium channel blocker, voltage-sensitive sodium channel inhibitor	0	45.38	0	0	0	0	0	0	N06BX18	NERVOUS SYSTEM	PSYCHOANALEPTICS	PSYCHOSTIMULANTS, AGENTS USED FOR ADHD AND NOOTROPICS	Other psychostimulants and nootropics
BRD-K01638814	rilmenidine	adrenergic receptor agonist, imidazoline receptor agonist	0	0	0	45.59	0	0	0	0	C02AC06	CARDIOVASCULAR SYSTEM	ANTIHYPERTENSIVES	ANTIADRENERGIC AGENTS, CENTRALLY ACTING	Imidazoline receptor agonists
BRD-K03067624	emetine	protein synthesis inhibitor	0	0	0	16.84	21.36	0	0	0	P01AX02	ANTIPARASITIC PRODUCTS, INSECTICIDES AND REPELLENTS	ANTIPROTOZOALS	AGENTS AGAINST AMOEBIASIS AND OTHER PROTOZOAL DISEASES	Other agents against amoebiasis and other protozoal diseases
BRD-K05658747	raltegravir	HIV integrase inhibitor	0	0	0	0	-96.25	0	0	0	J05AJ01	ANTIINFECTIVES FOR SYSTEMIC USE	ANTIVIRALS FOR SYSTEMIC USE	DIRECT ACTING ANTIVIRALS	Integrase inhibitors
BRD-K28029915	dolasetron	serotonin receptor antagonist	0	0	0	0	0	0	0	-61.59	A04AA04	ALIMENTARY TRACT AND METABOLISM	ANTIEMETICS AND ANTINAUSEANTS	ANTIEMETICS AND ANTINAUSEANTS	Serotonin (5HT3) antagonists
BRD-A24891640	nimodipine	calcium channel blocker, L-type calcium channel blocker	0	0	0	91.74	-52.83	0	0	-61.77	C08CA06	CARDIOVASCULAR SYSTEM	CALCIUM CHANNEL BLOCKERS	SELECTIVE CALCIUM CHANNEL BLOCKERS WITH MAINLY VASCULAR EFFECTS	Dihydropyridine derivatives
BRD-A51820102	econazole	cell wall synthesis inhibitor, lanosterol demethylase inhibitor, sterol demethylase inhibitor	74.41	0	0	46.77	0	0	0	-84.77	D01AC03	DERMATOLOGICALS	ANTIFUNGALS FOR DERMATOLOGICAL USE	ANTIFUNGALS FOR TOPICAL USE	Imidazole and triazole derivatives
BRD-K81916719	triclabendazole	acetylcholinesterase inhibitor, DNA methyltransferase inhibitor, microtubule inhibitor	0	0	0	0	0	0	0	0	P02BX04	ANTIPARASITIC PRODUCTS, INSECTICIDES AND REPELLENTS	ANTHELMINTICS	ANTITREMATODALS	Other antitrematodal agents
BRD-K14681867	somatostatin	somatostatin receptor agonist, growth hormone receptor antagonist, growth hormone release inhibitor, somatostatin receptor ligand	0	0	0	0	0	0	0	0	H01CB01	SYSTEMIC HORMONAL PREPARATIONS, EXCL. SEX HORMONES AND INSULINS	PITUITARY AND HYPOTHALAMIC HORMONES AND ANALOGUES	HYPOTHALAMIC HORMONES	Somatostatin and analogues
BRD-K61341215	vecuronium	acetylcholine receptor antagonist	0	-49.49	0	77.13	0	0	0	68.16	M03AC03	MUSCULO-SKELETAL SYSTEM	MUSCLE RELAXANTS	MUSCLE RELAXANTS, PERIPHERALLY ACTING AGENTS	Other quaternary ammonium compounds
BRD-K84639753	safinamide	dopamine reuptake inhibitor, glutamate release inhibitor, monoamine oxidase inhibitor, calcium channel antagonist, calcium channel modulator, Sodium Channel Blockers, sodium channel blocker	57.63	40.57	0	0	74.57	0	0	0	N04BD03	NERVOUS SYSTEM	ANTI-PARKINSON DRUGS	DOPAMINERGIC AGENTS	Monoamine oxidase B inhibitors
BRD-A14792000	valsartan	angiotensin receptor antagonist	0	0	0	0	0	0	0	-33.49	C09CA03	CARDIOVASCULAR SYSTEM	AGENTS ACTING ON THE RENIN-ANGIOTENSIN SYSTEM	ANGIOTENSIN II RECEPTOR BLOCKERS (ARBs), PLAIN	Angiotensin II receptor blockers (ARBs), plain
BRD-M41783010	acamprosate	glutamate receptor antagonist, excitatory amino acid receptor antagonist, GABA receptor agonist, glutamate receptor modulator	0	0	0	0	-28.73	0	0	-60.73	N07BB03	NERVOUS SYSTEM	OTHER NERVOUS SYSTEM DRUGS	DRUGS USED IN ADDICTIVE DISORDERS	Drugs used in alcohol dependence
BRD-K86873305	piperacillin	cell wall synthesis inhibitor	0	55.31	0	0	0	0	0	-82.82	J01CA12	ANTIINFECTIVES FOR SYSTEMIC USE	ANTIBACTERIALS FOR SYSTEMIC USE	BETA-LACTAM ANTIBACTERIALS, PENICILLINS	Penicillins with extended spectrum
BRD-K97799481	theophylline	adenosine receptor antagonist, chitinase inhibitor, GABA receptor antagonist, phosphodiesterase inhibitor	0	70.85	0	53.59	55.48	0	0	61.98	R03DA04	RESPIRATORY SYSTEM	DRUGS FOR OBSTRUCTIVE AIRWAY DISEASES	OTHER SYSTEMIC DRUGS FOR OBSTRUCTIVE AIRWAY DISEASES	Xanthines
BRD-K23566484	nilutamide	androgen receptor antagonist, RNA directed RNA polymerase inhibitor	-88.86	-44.83	0	79.52	0	0	0	-72.25	L02BB02	ANTINEOPLASTIC AND IMMUNOMODULATING AGENTS	ENDOCRINE THERAPY	HORMONE ANTAGONISTS AND RELATED AGENTS	Anti-androgens
BRD-A94624445	bucladesine	adenosine receptor agonist, cAMP stimulant, vasodilator	0	0	0	0	0	0	0	0	C01CE04	CARDIOVASCULAR SYSTEM	CARDIAC THERAPY	CARDIAC STIMULANTS EXCL. CARDIAC GLYCOSIDES	Phosphodiesterase inhibitors
BRD-K73391359	quinisocaine	anesthetic	0	-98.68	0	0	-98.36	0	0	0	D04AB05	DERMATOLOGICALS	ANTIPRURITICS, INCL. ANTIHISTAMINES, ANESTHETICS, ETC.	ANTIPRURITICS, INCL. ANTIHISTAMINES, ANESTHETICS, ETC.	Anesthetics for topical use
BRD-A13650332	flucloxacillin	antibiotic of the penicillin class	0	0	0	48.29	0	0	0	-61.05	J01CF05	ANTIINFECTIVES FOR SYSTEMIC USE	ANTIBACTERIALS FOR SYSTEMIC USE	BETA-LACTAM ANTIBACTERIALS, PENICILLINS	Beta-lactamase resistant penicillins
BRD-K82143716	flucytosine	pyrimidine analog, inhibits fungal DNA synthesis	0	0	0	0	0	0	0	0	D01AE21	DERMATOLOGICALS	ANTIFUNGALS FOR DERMATOLOGICAL USE	ANTIFUNGALS FOR TOPICAL USE	Other antifungals for topical use
BRD-A84205515	estriol	estrogen receptor agonist, estrogen receptor antagonist	0	-74.53	0	0	-70.63	0	0	85.51	G03CA04	GENITO URINARY SYSTEM AND SEX HORMONES	SEX HORMONES AND MODULATORS OF THE GENITAL SYSTEM	ESTROGENS	Natural and semisynthetic estrogens, plain
BRD-K03384561	roquinimex	T cell inhibitor, T cell stimulant, tumor necrosis factor receptor antagonist	0	0	0	0	0	0	0	-50.07	L03AX02	ANTINEOPLASTIC AND IMMUNOMODULATING AGENTS	IMMUNOSTIMULANTS	IMMUNOSTIMULANTS	Other immunostimulants
BRD-A73581086	ergometrine	adrenergic receptor stimulatant, serotonin receptor stimulant	-80.52	0	0	-79.99	0	0	0	-50	G02AB03	GENITO URINARY SYSTEM AND SEX HORMONES	OTHER GYNECOLOGICALS	UTEROTONICS	Ergot alkaloids
BRD-A20126139	medrysone	corticosteroid hormone receptor agonist, glucocorticoid receptor agonist	0	0	0	-96.79	0	0	0	-91.17	S01BA08	SENSORY ORGANS	OPHTHALMOLOGICALS	ANTIINFLAMMATORY AGENTS	Corticosteroids, plain
BRD-A76019558	ketoconazole	14-alpha demethylase inhibitor, androgen receptor ligand, aromatase inhibitor, cell wall synthesis inhibitor, cortisol synthesis inhibitor, P glycoprotein inhibitor, sterol demethylase inhibitor	0	-58.66	0	66.25	-78.35	0	0	59.21	D01AC08	DERMATOLOGICALS	ANTIFUNGALS FOR DERMATOLOGICAL USE	ANTIFUNGALS FOR TOPICAL USE	Imidazole and triazole derivatives
BRD-A41450521	tosufloxacin	topoisomerase inhibitor	0	0	0	-20.05	0	0	0	-25.3	J01MA22	ANTIINFECTIVES FOR SYSTEMIC USE	ANTIBACTERIALS FOR SYSTEMIC USE	QUINOLONE ANTIBACTERIALS	Fluoroquinolones
BRD-A93255169	thalidomide	angiogenesis inhibitor, cereblon inhibitor, tumor necrosis factor production inhibitor, tumor necrosis factor receptor antagonist, tumor necrosis factor receptor inhibitor	69.57	30.21	0	0	0	0	0	-7.19	L04AX02	ANTINEOPLASTIC AND IMMUNOMODULATING AGENTS	IMMUNOSUPPRESSANTS	IMMUNOSUPPRESSANTS	Other immunosuppressants
BRD-K98530306	clonidine	adrenergic receptor agonist	0	0	0	-60.51	0	0	0	-19.78	C02AC01	CARDIOVASCULAR SYSTEM	ANTIHYPERTENSIVES	ANTIADRENERGIC AGENTS, CENTRALLY ACTING	Imidazoline receptor agonists
BRD-A75368507	demeclocycline	30S ribosomal subunit inhibitor	0	-62.2	0	0	-45.03	0	0	-80.78	D06AA01	DERMATOLOGICALS	ANTIBIOTICS AND CHEMOTHERAPEUTICS FOR DERMATOLOGICAL USE	ANTIBIOTICS FOR TOPICAL USE	Tetracycline and derivatives
BRD-K51677086	erythromycin	NFkB pathway inhibitor, 50S ribosomal subunit inhibitor, motilin receptor agonist, RPLV inhibitor	0	-82.07	0	-19.3	0	0	0	-42.25	D10AF02	DERMATOLOGICALS	ANTI-ACNE PREPARATIONS	ANTI-ACNE PREPARATIONS FOR TOPICAL USE	Antiinfectives for treatment of acne
BRD-K82255054	propofol	membrane integrity inhibitor, membrane permeability inhibitor, TRPV agonist	0	0	0	0	0	0	0	43.25	N01AX10	NERVOUS SYSTEM	ANESTHETICS	ANESTHETICS, GENERAL	Other general anesthetics
BRD-K72676686	fluvoxamine	selective serotonin reuptake inhibitor (SSRI), serotonin reuptake inhibitor, serotonin uptake inhibitor	0	0	0	0	0	0	0	0	N06AB08	NERVOUS SYSTEM	PSYCHOANALEPTICS	ANTIDEPRESSANTS	Selective serotonin reuptake inhibitors
BRD-A54596827	solifenacin	acetylcholine receptor antagonist	0	15.73	0	-47.92	-23.57	0	0	72.98	G04BD08	GENITO URINARY SYSTEM AND SEX HORMONES	UROLOGICALS	UROLOGICALS	Drugs for urinary frequency and incontinence
BRD-K59163477	cisapride	acetylcholine receptor agonist, serotonin receptor agonist	0	0	0	0	0	0	0	38.77	A03FA02	ALIMENTARY TRACT AND METABOLISM	DRUGS FOR FUNCTIONAL GASTROINTESTINAL DISORDERS	PROPULSIVES	Propulsives
BRD-K99063460	didanosine	nucleoside reverse transcriptase inhibitor, reverse transcriptase inhibitor	0	0	0	0	0	0	0	0	J05AF02	ANTIINFECTIVES FOR SYSTEMIC USE	ANTIVIRALS FOR SYSTEMIC USE	DIRECT ACTING ANTIVIRALS	Nucleoside and nucleotide reverse transcriptase inhibitors
BRD-K25991148	warfarin	cytochrome P450 inhibitor, vitamin inhibitor, vitamin K epoxide reductase inhibitor	38.32	78.04	0	76.96	-47	0	0	-72.47	B01AA03	BLOOD AND BLOOD FORMING ORGANS	ANTITHROMBOTIC AGENTS	ANTITHROMBOTIC AGENTS	Vitamin K antagonists
BRD-A74500471	ethambutol	bacterial arabinosyl transferase inhibitor	0	0	0	0	46.48	0	0	-35.61	J04AK02	ANTIINFECTIVES FOR SYSTEMIC USE	ANTIMYCOBACTERIALS	DRUGS FOR TREATMENT OF TUBERCULOSIS	Other drugs for treatment of tuberculosis
BRD-K71059170	cefixime	cell wall synthesis inhibitor	0	29.27	0	0	0	0	0	-39.32	J01DD08	ANTIINFECTIVES FOR SYSTEMIC USE	ANTIBACTERIALS FOR SYSTEMIC USE	OTHER BETA-LACTAM ANTIBACTERIALS	Third-generation cephalosporins
BRD-M40783228	mesna	sulfhydryl compound that inactivates toxic metabolites of some chemotherapeutics	-62.94	-94.02	0	93.01	0	0	0	-39.16	R05CB05	RESPIRATORY SYSTEM	COUGH AND COLD PREPARATIONS	EXPECTORANTS, EXCL. COMBINATIONS WITH COUGH SUPPRESSANTS	Mucolytics
BRD-K67277431	picotamide	prostanoid receptor antagonist, thromboxane receptor antagonist, thromboxane synthase inhibitor	-93.53	-98.35	0	0	0	0	0	0	B01AC03	BLOOD AND BLOOD FORMING ORGANS	ANTITHROMBOTIC AGENTS	ANTITHROMBOTIC AGENTS	Platelet aggregation inhibitors excl. heparin
BRD-K73978287	hydrocortisone	corticosteroid agonist, glucocorticoid receptor agonist, immunosuppressant, interleukin receptor antagonist	0	0	0	-60.53	91.2	0	0	39.35	A01AC03	ALIMENTARY TRACT AND METABOLISM	STOMATOLOGICAL PREPARATIONS	STOMATOLOGICAL PREPARATIONS	Corticosteroids for local oral treatment
BRD-K02637541	celecoxib	cyclooxygenase inhibitor, caspase activator	-4.22	0	0	-12.07	0	0	-9.56	-7.74	L01XX33	ANTINEOPLASTIC AND IMMUNOMODULATING AGENTS	ANTINEOPLASTIC AGENTS	OTHER ANTINEOPLASTIC AGENTS	Other antineoplastic agents
BRD-K51465424	ritodrine	adrenergic receptor agonist	31.6	72.56	0	58.58	0	0	-10.29	10.61	G02CA01	GENITO URINARY SYSTEM AND SEX HORMONES	OTHER GYNECOLOGICALS	OTHER GYNECOLOGICALS	Sympathomimetics, labour repressants
BRD-A49148672	galantamine	acetylcholinesterase inhibitor, acetylcholine receptor agonist, butyrylcholinesterase inhibitors	0	-42.19	0	52.65	-90.59	0	-12.39	36.07	N06DA04	NERVOUS SYSTEM	PSYCHOANALEPTICS	ANTI-DEMENTIA DRUGS	Anticholinesterases
BRD-K44442813	pidotimod	interferon receptor agonist, interleukin receptor agonist, T cell stimulant	0	0	0	10.26	11.62	0	-12.9	-14.81	L03AX05	ANTINEOPLASTIC AND IMMUNOMODULATING AGENTS	IMMUNOSTIMULANTS	IMMUNOSTIMULANTS	Other immunostimulants
BRD-K93441486	diphemanil	acetylcholine receptor antagonist	-25.96	0	0	0	0	0	-15.49	0	A03AB15	ALIMENTARY TRACT AND METABOLISM	DRUGS FOR FUNCTIONAL GASTROINTESTINAL DISORDERS	DRUGS FOR FUNCTIONAL GASTROINTESTINAL DISORDERS	Synthetic anticholinergics, quaternary ammonium compounds
BRD-A83937277	mephenytoin	cytochrome P450 substrate	52.59	0	0	-50.74	-88.84	0	-16.01	-26.26	N03AB04	NERVOUS SYSTEM	ANTIEPILEPTICS	ANTIEPILEPTICS	Hydantoin derivatives
BRD-K98490050	amsacrine	topoisomerase inhibitor, DNA intercalating drug	-22.68	0	0	0	29.55	0	-16.05	0	L01XX01	ANTINEOPLASTIC AND IMMUNOMODULATING AGENTS	ANTINEOPLASTIC AGENTS	OTHER ANTINEOPLASTIC AGENTS	Other antineoplastic agents
BRD-K57930253	nitrazepam	GABA benzodiazepine site receptor agonist	0	0	0	0	0	0	-18.24	-21.5	N05CD02	NERVOUS SYSTEM	PSYCHOLEPTICS	HYPNOTICS AND SEDATIVES	Benzodiazepine derivatives
BRD-A92630576	trimebutine	opioid receptor agonist, acetylcholine receptor antagonist, Sodium Channel Blockers	-8.46	0	0	0	8.68	0	-19.06	-30.66	A03AA05	ALIMENTARY TRACT AND METABOLISM	DRUGS FOR FUNCTIONAL GASTROINTESTINAL DISORDERS	DRUGS FOR FUNCTIONAL GASTROINTESTINAL DISORDERS	Synthetic anticholinergics, esters with tertiary amino group
BRD-A80638690	floxuridine	DNA synthesis inhibitor, MDCK inhibitor, PEPT1 inhibitor, pyrimidine antagonist	-49.25	0	0	0	-25.32	0	-19.74	-46.05	L01BC09	ANTINEOPLASTIC AND IMMUNOMODULATING AGENTS	ANTINEOPLASTIC AGENTS	ANTIMETABOLITES	Pyrimidine analogues
BRD-K47278471	diphenhydramine	histamine receptor antagonist	0	0	0	0	0	0	-21.74	-21.07	D04AA32	DERMATOLOGICALS	ANTIPRURITICS, INCL. ANTIHISTAMINES, ANESTHETICS, ETC.	ANTIPRURITICS, INCL. ANTIHISTAMINES, ANESTHETICS, ETC.	Antihistamines for topical use
BRD-K70358946	aripiprazole	serotonin receptor agonist, serotonin receptor antagonist, dopamine receptor agonist, dopamine receptor partial agonist, serotonin receptor partial agonist	0	0	0	-26.37	0	0	-22.38	-53.46	N05AX12	NERVOUS SYSTEM	PSYCHOLEPTICS	ANTIPSYCHOTICS	Other antipsychotics
BRD-A11990600	lorazepam	chloride channel agonist, GABA benzodiazepine site receptor agonist, GABA receptor agonist, potassium channel agonist	0	0	0	-26.88	0	0	-22.95	-39.13	N05BA06	NERVOUS SYSTEM	PSYCHOLEPTICS	ANXIOLYTICS	Benzodiazepine derivatives
BRD-K51313569	palbociclib	CDK inhibitor	0	0	0	0	0	0	-23	0	L01EF01	ANTINEOPLASTIC AND IMMUNOMODULATING AGENTS	ANTINEOPLASTIC AGENTS	PROTEIN KINASE INHIBITORS	Cyclin-dependent kinase (CDK) inhibitors
BRD-K66296774	fluvastatin	HMGCR inhibitor	0	0	0	27.8	0	0	-23.14	8.62	C10AA04	CARDIOVASCULAR SYSTEM	LIPID MODIFYING AGENTS	LIPID MODIFYING AGENTS, PLAIN	HMG CoA reductase inhibitors
BRD-K04196797	oxcarbazepine	voltage-gated sodium channel blocker, Sodium Channel Blockers	0	0	0	0	0	0	-24.46	-14.15	N03AF02	NERVOUS SYSTEM	ANTIEPILEPTICS	ANTIEPILEPTICS	Carboxamide derivatives
BRD-K59197931	naproxen	cyclooxygenase inhibitor	0	16.02	0	-98.79	0	0	-24.64	-38.6	G02CC02	GENITO URINARY SYSTEM AND SEX HORMONES	OTHER GYNECOLOGICALS	OTHER GYNECOLOGICALS	Antiinflammatory products for vaginal administration
BRD-K19687926	lapatinib	EGFR inhibitor, EGFR antagonist, epidermal growth factor receptor (EGFR) inhibitor, receptor tyrosine protein kinase inhibitor, tyrosine kinase inhibitor	-24.53	33.96	0	75.53	0	0	-26.32	0	L01EH01	ANTINEOPLASTIC AND IMMUNOMODULATING AGENTS	ANTINEOPLASTIC AGENTS	PROTEIN KINASE INHIBITORS	Human epidermal growth factor receptor 2 (HER2) tyrosine kinase inhibitors
BRD-M62162320	rilmenidine	adrenergic receptor agonist, imidazoline receptor agonist	0	-79.99	0	0	-48.63	0	-26.55	0	C02AC06	CARDIOVASCULAR SYSTEM	ANTIHYPERTENSIVES	ANTIADRENERGIC AGENTS, CENTRALLY ACTING	Imidazoline receptor agonists
BRD-K15916496	clotrimazole	cell wall synthesis inhibitor, cytochrome P450 inhibitor, imidazole inhibitor, intermediate conductance potassium channel activator, intermediate conductance potassium channel blocker, lanosterol demethylase inhibitor, sterol demethylase inhibitor	-63.59	0	0	0	25.34	0	-27.66	28.76	A01AB18	ALIMENTARY TRACT AND METABOLISM	STOMATOLOGICAL PREPARATIONS	STOMATOLOGICAL PREPARATIONS	Antiinfectives and antiseptics for local oral treatment
BRD-K56699285	metergoline	dopamine receptor agonist, serotonin receptor antagonist, prolactin inhibitor	0	0	0	0	0	0	-29.18	0	G02CB05	GENITO URINARY SYSTEM AND SEX HORMONES	OTHER GYNECOLOGICALS	OTHER GYNECOLOGICALS	Prolactine inhibitors
BRD-K89210380	biotin	vitamin cofactor for many metabolic reactions	-49.84	0	0	0	-85.38	0	-30.44	0	A11HA05	ALIMENTARY TRACT AND METABOLISM	VITAMINS	OTHER PLAIN VITAMIN PREPARATIONS	Other plain vitamin preparations
BRD-K16336526	capsaicin	TRPV agonist, NFkB pathway inhibitor, tumor NADH oxidase inhibitor	0	0	0	-15.66	16.81	0	-32.36	-22.52	M02AB01	MUSCULO-SKELETAL SYSTEM	TOPICAL PRODUCTS FOR JOINT AND MUSCULAR PAIN	TOPICAL PRODUCTS FOR JOINT AND MUSCULAR PAIN	Capsaicin and similar agents
BRD-K52172416	anastrozole	aromatase inhibitor	0	-41.96	0	0	0	0	-33.01	45.2	L02BG03	ANTINEOPLASTIC AND IMMUNOMODULATING AGENTS	ENDOCRINE THERAPY	HORMONE ANTAGONISTS AND RELATED AGENTS	Aromatase inhibitors
BRD-K13514097	everolimus	mTOR inhibitor, angiogenesis inhibitor, cell cycle inhibitor, immunosuppressant, protein kinase inhibitor, rotamase inhibitor	0	0	0	0	0	0	-35.32	-88.33	L01EG02	ANTINEOPLASTIC AND IMMUNOMODULATING AGENTS	ANTINEOPLASTIC AGENTS	PROTEIN KINASE INHIBITORS	Mammalian target of rapamycin (mTOR) kinase inhibitors
BRD-A25067867	benzatropine	anticholinergic	-30.56	0	0	0	69.04	0	-35.39	-19.99	N04AC01	NERVOUS SYSTEM	ANTI-PARKINSON DRUGS	ANTICHOLINERGIC AGENTS	Ethers of tropine or tropine derivatives
BRD-A44827100	erythromycin	NFkB pathway inhibitor, 50S ribosomal subunit inhibitor, motilin receptor agonist, RPLV inhibitor	0	-51.84	0	0	-96.29	0	-36.61	0	D10AF02	DERMATOLOGICALS	ANTI-ACNE PREPARATIONS	ANTI-ACNE PREPARATIONS FOR TOPICAL USE	Antiinfectives for treatment of acne
BRD-K10961822	latanoprost	prostanoid receptor agonist	0	0	0	0	0	0	-36.66	-12.65	S01EE01	SENSORY ORGANS	OPHTHALMOLOGICALS	ANTIGLAUCOMA PREPARATIONS AND MIOTICS	Prostaglandin analogues
BRD-K44779798	miglitol	glucosidase inhibitor, sodium/glucose cotransporter activator	0	0	0	-14.53	0	0	-36.67	-18.62	A10BF02	ALIMENTARY TRACT AND METABOLISM	DRUGS USED IN DIABETES	BLOOD GLUCOSE LOWERING DRUGS, EXCL. INSULINS	Alpha glucosidase inhibitors
BRD-K48195008	ethinylestradiol	DNA directed DNA polymerase stimunlant, estrogen receptor agonist	0	17.38	0	19.98	22.1	0	-37.75	17.62	G03CA01	GENITO URINARY SYSTEM AND SEX HORMONES	SEX HORMONES AND MODULATORS OF THE GENITAL SYSTEM	ESTROGENS	Natural and semisynthetic estrogens, plain
BRD-K10467831	tibolone	estrogen receptor agonist, androgen receptor agonist, progesterone receptor agonist, selective estrogen receptor modulator (SERM), steryl sulfatase inhibitor	0	0	0	0	0	0	-39.32	-51.66	G03CX01	GENITO URINARY SYSTEM AND SEX HORMONES	SEX HORMONES AND MODULATORS OF THE GENITAL SYSTEM	ESTROGENS	Other estrogens
BRD-K63641886	cefuroxime	cell wall synthesis inhibitor	0	0	0	46.73	80.61	0	-40.26	-41.44	J01DC02	ANTIINFECTIVES FOR SYSTEMIC USE	ANTIBACTERIALS FOR SYSTEMIC USE	OTHER BETA-LACTAM ANTIBACTERIALS	Second-generation cephalosporins
BRD-K39621635	artemether	antimalarial, interacts with heme and with COX3	0	0	0	0	0	0	-40.59	-38.28	P01BE02	ANTIPARASITIC PRODUCTS, INSECTICIDES AND REPELLENTS	ANTIPROTOZOALS	ANTIMALARIALS	Artemisinin and derivatives, plain
BRD-K99964838	bosutinib	src inhibitor, Abl kinase inhibitor, Bcr-Abl kinase inhibitor, apoptosis stimulant, STAT inhibitor	0	0	0	0	0	0	-40.67	-47.73	L01EA04	ANTINEOPLASTIC AND IMMUNOMODULATING AGENTS	ANTINEOPLASTIC AGENTS	PROTEIN KINASE INHIBITORS	BCR-ABL tyrosine kinase inhibitors
BRD-K00673382	famotidine	histamine receptor antagonist	0	0	0	0	0	0	-44.07	-22.26	A02BA03	ALIMENTARY TRACT AND METABOLISM	DRUGS FOR ACID RELATED DISORDERS	DRUGS FOR PEPTIC ULCER AND GASTRO-OESOPHAGEAL REFLUX DISEASE (GORD)	H2-receptor antagonists
BRD-A68589262	troxipide	glucosamine synthetase stimulant	-29.31	0	0	0	0	0	-46.97	0	A02BX11	ALIMENTARY TRACT AND METABOLISM	DRUGS FOR ACID RELATED DISORDERS	DRUGS FOR PEPTIC ULCER AND GASTRO-OESOPHAGEAL REFLUX DISEASE (GORD)	Other drugs for peptic ulcer and gastro-oesophageal reflux disease (GORD)
BRD-A63667919	methylergometrine	dopamine receptor antagonist, partial serotonin receptor agonist	0	0	0	0	0	0	-49.95	54.24	G02AB01	GENITO URINARY SYSTEM AND SEX HORMONES	OTHER GYNECOLOGICALS	UTEROTONICS	Ergot alkaloids
BRD-K79145749	dibenzepin	norepinephrine reuptake inhibitor	17.14	0	0	-97.23	0	0	-51.14	72.77	N06AA08	NERVOUS SYSTEM	PSYCHOANALEPTICS	ANTIDEPRESSANTS	Non-selective monoamine reuptake inhibitors
BRD-K02227374	milnacipran	serotonin reuptake inhibitor, adrenergic transmitter uptake inhibitor, norepinephrine reputake inhibitor, norepinephrine reuptake inhibitor, serotonin uptake inhibitor	0	0	0	-14.49	13.38	0	-51.28	-14.53	N06AX17	NERVOUS SYSTEM	PSYCHOANALEPTICS	ANTIDEPRESSANTS	Other antidepressants
BRD-K67977190	eprosartan	angiotensin receptor antagonist	0	0	0	0	0	0	-53.02	-71.16	C09CA02	CARDIOVASCULAR SYSTEM	AGENTS ACTING ON THE RENIN-ANGIOTENSIN SYSTEM	ANGIOTENSIN II RECEPTOR BLOCKERS (ARBs), PLAIN	Angiotensin II receptor blockers (ARBs), plain
BRD-A67438293	treprostinil	prostacyclin analog	0	0	0	0	0	0	-54.34	-43.58	B01AC21	BLOOD AND BLOOD FORMING ORGANS	ANTITHROMBOTIC AGENTS	ANTITHROMBOTIC AGENTS	Platelet aggregation inhibitors excl. heparin
BRD-A83892713	rifampicin	DNA directed RNA polymerase inhibitor, enzyme inducer	0	0	0	0	0	0	-55.45	-39.12	J04AB02	ANTIINFECTIVES FOR SYSTEMIC USE	ANTIMYCOBACTERIALS	DRUGS FOR TREATMENT OF TUBERCULOSIS	Antibiotics
BRD-K51671335	sulpiride	carbonic anhydrase inhibitor, dopamine receptor, dopamine receptor antagonist	0	0	0	0	0	0	-56.88	-14.7	N05AL01	NERVOUS SYSTEM	PSYCHOLEPTICS	ANTIPSYCHOTICS	Benzamides
BRD-K55044200	amoxicillin	cell wall synthesis inhibitor, PBPA inhibitor	0	-60.3	0	0	49.36	0	-57.15	0	J01CA04	ANTIINFECTIVES FOR SYSTEMIC USE	ANTIBACTERIALS FOR SYSTEMIC USE	BETA-LACTAM ANTIBACTERIALS, PENICILLINS	Penicillins with extended spectrum
BRD-K42125900	docetaxel	tubulin inhibitor, microtubule depolymerization inhibitor, microtubule stabilizing agent, microtubule stimulant, taxane	0	-90.65	0	0	24.86	0	-58.22	-60.95	L01CD02	ANTINEOPLASTIC AND IMMUNOMODULATING AGENTS	ANTINEOPLASTIC AGENTS	PLANT ALKALOIDS AND OTHER NATURAL PRODUCTS	Taxanes
BRD-A43882281	pinacidil	ATP channel activator, potassium channel agonist	0	0	0	0	0	0	-63.95	0	C02DG01	CARDIOVASCULAR SYSTEM	ANTIHYPERTENSIVES	ARTERIOLAR SMOOTH MUSCLE, AGENTS ACTING ON	Guanidine derivatives
BRD-K78692225	leflunomide	dihydroorotate dehydrogenase inhibitor, PDGFR tyrosine kinase receptor inhibitor, disease modifying antirheumatic drug, immunosuppressant, JAK inhibitor, STAT inhibitor	0	0	0	0	-47.03	0	-64.74	0	L04AA13	ANTINEOPLASTIC AND IMMUNOMODULATING AGENTS	IMMUNOSUPPRESSANTS	IMMUNOSUPPRESSANTS	Selective immunosuppressants
BRD-K10860596	granisetron	serotonin receptor antagonist	0	0	0	0	0	0	-69.91	-63.79	A04AA02	ALIMENTARY TRACT AND METABOLISM	ANTIEMETICS AND ANTINAUSEANTS	ANTIEMETICS AND ANTINAUSEANTS	Serotonin (5HT3) antagonists
BRD-K88611939	aniracetam	glutamate receptor agonist	0	0	0	80.65	79.88	0	-70.67	0	N06BX11	NERVOUS SYSTEM	PSYCHOANALEPTICS	PSYCHOSTIMULANTS, AGENTS USED FOR ADHD AND NOOTROPICS	Other psychostimulants and nootropics
BRD-A92651262	nalbuphine	opioid receptor agonist, opioid receptor antagonist	0	0	0	0	0	0	-74.13	0	N02AF02	NERVOUS SYSTEM	ANALGESICS	OPIOIDS	Morphinan derivatives
BRD-K28667793	pyrazinamide	fatty acid synthase inhibitor	0	35.25	0	0	-60.92	0	-74.66	0	J04AK01	ANTIINFECTIVES FOR SYSTEMIC USE	ANTIMYCOBACTERIALS	DRUGS FOR TREATMENT OF TUBERCULOSIS	Other drugs for treatment of tuberculosis
BRD-A95696820	acadesine	adenosine release stimulant, AMPK activator, AMPK stimulant	0	0	0	0	0	0	-74.87	-49.21	C01EB13	CARDIOVASCULAR SYSTEM	CARDIAC THERAPY	OTHER CARDIAC PREPARATIONS	Other cardiac preparations
BRD-K10799896	clobetasol	glucocorticoid receptor agonist	0	0	0	57.91	0	0	-77.41	-91.22	D07AD01	DERMATOLOGICALS	CORTICOSTEROIDS, DERMATOLOGICAL PREPARATIONS	CORTICOSTEROIDS, PLAIN	Corticosteroids, very potent (group IV)
BRD-A58207013	pinacidil	ATP channel activator, potassium channel agonist	0	0	0	54.54	-50.69	0	-79.03	-32.76	C02DG01	CARDIOVASCULAR SYSTEM	ANTIHYPERTENSIVES	ARTERIOLAR SMOOTH MUSCLE, AGENTS ACTING ON	Guanidine derivatives
BRD-K03981224	ethisterone	androgen receptor agonist	-85.21	-54.39	0	53.55	0	0	-79.63	-67.92	G03DC04	GENITO URINARY SYSTEM AND SEX HORMONES	SEX HORMONES AND MODULATORS OF THE GENITAL SYSTEM	PROGESTOGENS	Estren derivatives
BRD-A79465854	auranofin	disease modifying antirheumatic drug, immunosuppressant, NFkB pathway inhibitor, prostanoid receptor inhibitor, thioredoxin reductase inhibitor	-55.13	0	0	0	0	0	-83.1	0	M01CB03	MUSCULO-SKELETAL SYSTEM	ANTIINFLAMMATORY AND ANTIRHEUMATIC PRODUCTS	SPECIFIC ANTIRHEUMATIC AGENTS	Gold preparations
BRD-K91938660	memantine	glutamate receptor antagonist, glutamate release inhibitor	0	0	0	74.14	-40.25	0	-87.35	-96.33	N06DX01	NERVOUS SYSTEM	PSYCHOANALEPTICS	ANTI-DEMENTIA DRUGS	Other anti-dementia drugs
BRD-A23723433	paclitaxel	tubulin inhibitor, microtubule stabilizing agent, microtubule stimulant, P glycoprotein inhibitor, taxane	0	0	0	-48.55	0	0	-95.5	0	L01CD01	ANTINEOPLASTIC AND IMMUNOMODULATING AGENTS	ANTINEOPLASTIC AGENTS	PLANT ALKALOIDS AND OTHER NATURAL PRODUCTS	Taxanes
BRD-K04389336	labetalol	adrenergic receptor antagonist	0	0	0	-78.45	0	0	-99.21	-81.67	C07AG01	CARDIOVASCULAR SYSTEM	BETA BLOCKING AGENTS	BETA BLOCKING AGENTS	Alpha and beta blocking agents
BRD-K01292756	pimozide	dopamine receptor antagonist, dopamine receptor, opioid receptor antagonist, serotonin receptor antagonist	2.44	7.04	0	-9.4	11.9	-2.85	-15.34	-12.23	N05AG02	NERVOUS SYSTEM	PSYCHOLEPTICS	ANTIPSYCHOTICS	Diphenylbutylpiperidine derivatives
BRD-A55962179	omeprazole	ATPase inhibitor, ABC transporter expression enhancer	0	0	0	3.25	4.98	-3.04	-2.93	-16.28	A02BC01	ALIMENTARY TRACT AND METABOLISM	DRUGS FOR ACID RELATED DISORDERS	DRUGS FOR PEPTIC ULCER AND GASTRO-OESOPHAGEAL REFLUX DISEASE (GORD)	Proton pump inhibitors
BRD-K63675182	triflupromazine	acetylcholine receptor ligand, dopamine receptor	0	-28.75	0	3.66	0	-3.46	0	-3.1	N05AA05	NERVOUS SYSTEM	PSYCHOLEPTICS	ANTIPSYCHOTICS	Phenothiazines with aliphatic side-chain
BRD-K38775274	dexamethasone	glucocorticoid receptor agonist, corticosteroid agonist, immunosuppressant	2.93	0	0	0	10.48	-5.03	-10.74	-23.4	A01AC02	ALIMENTARY TRACT AND METABOLISM	STOMATOLOGICAL PREPARATIONS	STOMATOLOGICAL PREPARATIONS	Corticosteroids for local oral treatment
BRD-K37270826	mifepristone	glucocorticoid receptor antagonist, progesterone receptor antagonist, androgen receptor ligand, internal ribosomal entry site inhibitor	-47.28	-6.86	0	0	-3.93	-5.25	-16.09	-68.66	G03XB01	GENITO URINARY SYSTEM AND SEX HORMONES	SEX HORMONES AND MODULATORS OF THE GENITAL SYSTEM	OTHER SEX HORMONES AND MODULATORS OF THE GENITAL SYSTEM	Progesterone receptor modulators
BRD-K15502390	nevirapine	non-nucleoside reverse transcriptase inhibitor, reverse transcriptase inhibitor	0	0	0	0	-25.93	-5.65	12.84	-14.44	J05AG01	ANTIINFECTIVES FOR SYSTEMIC USE	ANTIVIRALS FOR SYSTEMIC USE	DIRECT ACTING ANTIVIRALS	Non-nucleoside reverse transcriptase inhibitors
BRD-K27316855	calcitriol	vitamin D receptor agonist, hypercalcaemic agent	-7.82	0	0	0	-73.05	-5.85	-5.61	10.63	A11CC04	ALIMENTARY TRACT AND METABOLISM	VITAMINS	VITAMIN A AND D, INCL. COMBINATIONS OF THE TWO	Vitamin D and analogues
BRD-K02992638	lamivudine	nucleoside reverse transcriptase inhibitor, reverse transcriptase inhibitor	-4.72	0	0	0	0	-6.96	-2.59	-36.89	J05AF05	ANTIINFECTIVES FOR SYSTEMIC USE	ANTIVIRALS FOR SYSTEMIC USE	DIRECT ACTING ANTIVIRALS	Nucleoside and nucleotide reverse transcriptase inhibitors
BRD-K13926615	vardenafil	phosphodiesterase inhibitor	0	-8.77	0	0	7.31	-7.63	-11.51	-7.77	G04BE09	GENITO URINARY SYSTEM AND SEX HORMONES	UROLOGICALS	UROLOGICALS	Drugs used in erectile dysfunction
BRD-K50938786	ropivacaine	membrane integrity inhibitor, potassium channel antagonist, sodium channel blocker	0	0	0	0	0	-7.95	-12.46	0	N01BB09	NERVOUS SYSTEM	ANESTHETICS	ANESTHETICS, LOCAL	Amides
BRD-K98769987	flumazenil	benzodiazepine receptor antagonist, GABA benzodiazepine site receptor antagonist	-23.82	0	0	29.42	16.84	-8.83	18.81	15.56	V03AB25	VARIOUS	ALL OTHER THERAPEUTIC PRODUCTS	ALL OTHER THERAPEUTIC PRODUCTS	Antidotes
BRD-K39987650	bisacodyl	stimulant laxative	-26.6	0	0	9.7	0	-8.98	-5.78	-46.02	A06AB02	ALIMENTARY TRACT AND METABOLISM	DRUGS FOR CONSTIPATION	DRUGS FOR CONSTIPATION	Contact laxatives
BRD-K30563334	rifabutin	DNA directed DNA polymerase inhibitor, DNA directed RNA polymerase inhibitor, protein synthesis inhibitor	0	0	0	15.74	0	-9.4	-19.94	-36.12	J04AB04	ANTIINFECTIVES FOR SYSTEMIC USE	ANTIMYCOBACTERIALS	DRUGS FOR TREATMENT OF TUBERCULOSIS	Antibiotics
BRD-K37991163	paroxetine	cyclophilin inhibitor, norepinephrine reputake inhibitor, selective serotonin reuptake inhibitor (SSRI), serotonin reuptake inhibitor, serotonin uptake inhibitor	12.79	0	0	-5.78	54.7	-9.64	-15.39	-45.38	N06AB05	NERVOUS SYSTEM	PSYCHOANALEPTICS	ANTIDEPRESSANTS	Selective serotonin reuptake inhibitors
BRD-A09056319	alfuzosin	adrenergic receptor antagonist	-9.37	0	0	-2.23	0	-11.08	-11.47	11.46	G04CA01	GENITO URINARY SYSTEM AND SEX HORMONES	UROLOGICALS	DRUGS USED IN BENIGN PROSTATIC HYPERTROPHY	Alpha-adrenoreceptor antagonists
BRD-A17448384	beclometasone	glucocorticoid receptor agonist, corticosteroid hormone receptor agonist, immunosuppressant	0	0	0	0	0	-11.45	-9.24	-9.05	A07EA07	ALIMENTARY TRACT AND METABOLISM	ANTIDIARRHEALS, INTESTINAL ANTIINFLAMMATORY/ANTIINFECTIVE AGENTS	INTESTINAL ANTIINFLAMMATORY AGENTS	Corticosteroids acting locally
BRD-K78126613	menadione	CDC inhibitor, mitochondrial DNA polymerase inhibitor, phosphatase inhibitor, pyruvate kinase isozyme inhibitor	0	0	0	-13.63	0	-11.77	-81.38	-58.62	B02BA02	BLOOD AND BLOOD FORMING ORGANS	ANTIHEMORRHAGICS	VITAMIN K AND OTHER HEMOSTATICS	Vitamin K
BRD-A49172652	lansoprazole	ATPase inhibitor	0	0	0	0	0	-11.8	-44.13	-22.71	A02BC03	ALIMENTARY TRACT AND METABOLISM	DRUGS FOR ACID RELATED DISORDERS	DRUGS FOR PEPTIC ULCER AND GASTRO-OESOPHAGEAL REFLUX DISEASE (GORD)	Proton pump inhibitors
BRD-A53077924	tianeptine	selective serotonin reuptake enhancer (SSRE), serotonin reuptake enhancer, serotonin uptake enhancer	44.24	0	0	28.57	37.89	-12.44	-58.73	-45.02	N06AX14	NERVOUS SYSTEM	PSYCHOANALEPTICS	ANTIDEPRESSANTS	Other antidepressants
BRD-K39462424	dexchlorpheniramine	histamine receptor antagonist	11.61	0	0	0	0	-12.65	-13.58	-25.72	R06AB02	RESPIRATORY SYSTEM	ANTIHISTAMINES FOR SYSTEMIC USE	ANTIHISTAMINES FOR SYSTEMIC USE	Substituted alkylamines
BRD-A50684349	fenoldopam	dopamine receptor agonist	0	0	0	0	24.51	-12.79	-13.96	-21.2	C01CA19	CARDIOVASCULAR SYSTEM	CARDIAC THERAPY	CARDIAC STIMULANTS EXCL. CARDIAC GLYCOSIDES	Adrenergic and dopaminergic agents
BRD-A29485665	bicalutamide	androgen receptor antagonist	50.38	-14.38	0	0	6.01	-13.5	-10.09	-6.14	L02BB03	ANTINEOPLASTIC AND IMMUNOMODULATING AGENTS	ENDOCRINE THERAPY	HORMONE ANTAGONISTS AND RELATED AGENTS	Anti-androgens
BRD-K67511046	naloxone	opioid receptor antagonist	-13.12	0	0	-3.38	10.36	-14.38	-13.62	-59.86	A06AH04	ALIMENTARY TRACT AND METABOLISM	DRUGS FOR CONSTIPATION	DRUGS FOR CONSTIPATION	Peripheral opioid receptor antagonists
BRD-A22897758	pinacidil	ATP channel activator, potassium channel agonist	0	0	0	0	0	-15.36	0	-64.23	C02DG01	CARDIOVASCULAR SYSTEM	ANTIHYPERTENSIVES	ARTERIOLAR SMOOTH MUSCLE, AGENTS ACTING ON	Guanidine derivatives
BRD-K86595100	chlordiazepoxide	GABA benzodiazepine site receptor agonist	0	0	0	0	0	-15.82	-23	-30.5	N05BA02	NERVOUS SYSTEM	PSYCHOLEPTICS	ANXIOLYTICS	Benzodiazepine derivatives
BRD-K81839095	estrone	estrogen receptor agonist, estrogenic hormone	-10.05	0	0	-6.91	-12.96	-15.89	15.38	0	G03CA07	GENITO URINARY SYSTEM AND SEX HORMONES	SEX HORMONES AND MODULATORS OF THE GENITAL SYSTEM	ESTROGENS	Natural and semisynthetic estrogens, plain
BRD-K33106058	cytarabine	antimetabolite, DNA polymerase inhibitor, DNA synthesis inhibitor, ribonucleotide reductase inhibitor	0	0	0	-11.72	0	-17.19	-11.4	-60.71	L01BC01	ANTINEOPLASTIC AND IMMUNOMODULATING AGENTS	ANTINEOPLASTIC AGENTS	ANTIMETABOLITES	Pyrimidine analogues
BRD-A98725278	methysergide	serotonin receptor antagonist	0	-45.98	0	89.71	47.38	-17.35	-20.01	-69.27	N02CA04	NERVOUS SYSTEM	ANALGESICS	ANTIMIGRAINE PREPARATIONS	Ergot alkaloids
BRD-K49807096	benazepril	angiotensin converting enzyme inhibitor	-38.81	-24.19	0	0	0	-18.07	0	0	C09AA07	CARDIOVASCULAR SYSTEM	AGENTS ACTING ON THE RENIN-ANGIOTENSIN SYSTEM	ACE INHIBITORS, PLAIN	ACE inhibitors, plain
BRD-A26334849	propafenone	antiarrhythmic medication, potassium channel blocker, voltage-gated sodium channel blocker	0	0	0	0	0	-18.61	-47.14	-14.4	C01BC03	CARDIOVASCULAR SYSTEM	CARDIAC THERAPY	ANTIARRHYTHMICS, CLASS I AND III	Antiarrhythmics, class Ic
BRD-A68888262	azelastine	histamine receptor antagonist, histamine release inhibitor, immunosuppressant	0	0	0	0	14.69	-19.75	0	-18.98	R01AC03	RESPIRATORY SYSTEM	NASAL PREPARATIONS	DECONGESTANTS AND OTHER NASAL PREPARATIONS FOR TOPICAL USE	Antiallergic agents, excl. corticosteroids
BRD-A19374631	vinpocetine	phosphodiesterase inhibitor, sodium channel blocker, voltage-sensitive sodium channel inhibitor	47.27	0	0	0	40.85	-20.28	0	0	N06BX18	NERVOUS SYSTEM	PSYCHOANALEPTICS	PSYCHOSTIMULANTS, AGENTS USED FOR ADHD AND NOOTROPICS	Other psychostimulants and nootropics
BRD-A16332958	modafinil	adrenergic receptor agonist, dopamine receptor reuptake inhibitor	-78.36	0	0	59.36	23.01	-20.43	-76.93	-22.03	N06BA07	NERVOUS SYSTEM	PSYCHOANALEPTICS	PSYCHOSTIMULANTS, AGENTS USED FOR ADHD AND NOOTROPICS	Centrally acting sympathomimetics
BRD-K54006094	formoterol	adrenergic receptor agonist	0	0	0	0	0	-22.18	-82.22	-42	R03AC13	RESPIRATORY SYSTEM	DRUGS FOR OBSTRUCTIVE AIRWAY DISEASES	ADRENERGICS, INHALANTS	Selective beta-2-adrenoreceptor agonists
BRD-K33312228	halometasone	cytochrome P450 inhibitor, glucocorticoid receptor agonist, immunosuppressant	-68.74	-29.27	0	-38.37	35.61	-23.01	0	0	D07AC12	DERMATOLOGICALS	CORTICOSTEROIDS, DERMATOLOGICAL PREPARATIONS	CORTICOSTEROIDS, PLAIN	Corticosteroids, potent (group III)
BRD-A69927616	isradipine	calcium channel blocker, L-type calcium channel blocker	0	0	0	16.87	17.84	-23.55	0	-18.58	C08CA03	CARDIOVASCULAR SYSTEM	CALCIUM CHANNEL BLOCKERS	SELECTIVE CALCIUM CHANNEL BLOCKERS WITH MAINLY VASCULAR EFFECTS	Dihydropyridine derivatives
BRD-K97752965	nicorandil	ATP channel activator, nitric oxide donor, potassium channel agonist	0	0	0	0	0	-23.85	-31.2	-33.8	C01DX16	CARDIOVASCULAR SYSTEM	CARDIAC THERAPY	VASODILATORS USED IN CARDIAC DISEASES	Other vasodilators used in cardiac diseases
BRD-K23369905	oxiconazole	cell wall synthesis inhibitor, sterol demethylase inhibitor	-50.77	0	0	0	26.09	-24.52	41.04	-60.16	D01AC11	DERMATOLOGICALS	ANTIFUNGALS FOR DERMATOLOGICAL USE	ANTIFUNGALS FOR TOPICAL USE	Imidazole and triazole derivatives
BRD-A84174393	meloxicam	cyclooxygenase inhibitor, prostanoid receptor inhibitor	19.13	0	0	44.78	0	-24.75	-3.97	-18.52	M01AC06	MUSCULO-SKELETAL SYSTEM	ANTIINFLAMMATORY AND ANTIRHEUMATIC PRODUCTS	ANTIINFLAMMATORY AND ANTIRHEUMATIC PRODUCTS, NON-STEROIDS	Oxicams
BRD-A48261811	argatroban	thrombin inhibitor, peptidase inhibitor, protease inhibitor	-38.82	-33.62	0	0	0	-24.96	-28.55	-10.06	B01AE03	BLOOD AND BLOOD FORMING ORGANS	ANTITHROMBOTIC AGENTS	ANTITHROMBOTIC AGENTS	Direct thrombin inhibitors
BRD-K47679368	bromfenac	cyclooxygenase inhibitor	0	0	0	0	22.6	-25.03	0	-17.23	S01BC11	SENSORY ORGANS	OPHTHALMOLOGICALS	ANTIINFLAMMATORY AGENTS	Antiinflammatory agents, non-steroids
BRD-K06926592	tretinoin	RAR agonist, RAR receptor binder, retinoid receptor agonist, ROR ligand	0	0	0	0	0	-25.25	0	0	D10AD01	DERMATOLOGICALS	ANTI-ACNE PREPARATIONS	ANTI-ACNE PREPARATIONS FOR TOPICAL USE	Retinoids for topical use in acne
BRD-K30097969	pitavastatin	HMGCR inhibitor, apolipoprotein expression enhancer, osteopontin expression inhibitor	0	0	0	0	0	-25.47	-63.11	-64.05	C10AA08	CARDIOVASCULAR SYSTEM	LIPID MODIFYING AGENTS	LIPID MODIFYING AGENTS, PLAIN	HMG CoA reductase inhibitors
BRD-K04993501	cefixime	cell wall synthesis inhibitor	-14.15	14.4	0	0	0	-25.72	0	-55.86	J01DD08	ANTIINFECTIVES FOR SYSTEMIC USE	ANTIBACTERIALS FOR SYSTEMIC USE	OTHER BETA-LACTAM ANTIBACTERIALS	Third-generation cephalosporins
BRD-K62996583	lidoflazine	calcium channel antagonist	0	0	0	0	0	-26.19	-27.78	0	C08EX01	CARDIOVASCULAR SYSTEM	CALCIUM CHANNEL BLOCKERS	NON-SELECTIVE CALCIUM CHANNEL BLOCKERS	Other non-selective calcium channel blockers
BRD-K84036904	testosterone	androgen receptor (AR) agonist, androgen receptor agonist, testosterone receptor agonist	0	29.34	0	0	20.27	-26.54	0	-20.73	G03BA03	GENITO URINARY SYSTEM AND SEX HORMONES	SEX HORMONES AND MODULATORS OF THE GENITAL SYSTEM	ANDROGENS	3-oxoandrosten (4) derivatives
BRD-K24053527	dextromethorphan	glutamate receptor antagonist, sigma receptor agonist	-39.65	-21.57	0	-79.46	0	-26.67	-27.47	-35.53	R05DA09	RESPIRATORY SYSTEM	COUGH AND COLD PREPARATIONS	COUGH SUPPRESSANTS, EXCL. COMBINATIONS WITH EXPECTORANTS	Opium alkaloids and derivatives
BRD-A65767837	hydrocortisone	corticosteroid agonist, glucocorticoid receptor agonist, immunosuppressant, interleukin receptor antagonist	0	12.41	0	27.72	0	-26.72	-83.44	-26.91	A01AC03	ALIMENTARY TRACT AND METABOLISM	STOMATOLOGICAL PREPARATIONS	STOMATOLOGICAL PREPARATIONS	Corticosteroids for local oral treatment
BRD-K39188321	betamethasone	corticosteroid agonist, glucocorticoid receptor agonist	0	0	0	0	0	-26.8	-35.18	0	A07EA04	ALIMENTARY TRACT AND METABOLISM	ANTIDIARRHEALS, INTESTINAL ANTIINFLAMMATORY/ANTIINFECTIVE AGENTS	INTESTINAL ANTIINFLAMMATORY AGENTS	Corticosteroids acting locally
BRD-K66788707	fludarabine	DNA synthesis inhibitor, DNA repair enzyme inhibitor, purine antagonist, ribonucleotide reductase inhibitor	0	0	0	0	0	-26.9	-64.55	-72.76	L01BB05	ANTINEOPLASTIC AND IMMUNOMODULATING AGENTS	ANTINEOPLASTIC AGENTS	ANTIMETABOLITES	Purine analogues
BRD-K21806131	tegaserod	serotonin receptor partial agonist, serotonin receptor agonist	0	0	0	-20.4	36.02	-27.17	-27.97	-59.98	A06AX06	ALIMENTARY TRACT AND METABOLISM	DRUGS FOR CONSTIPATION	DRUGS FOR CONSTIPATION	Other drugs for constipation
BRD-K82562631	tolmetin	cyclooxygenase inhibitor	19.44	0	0	-69.24	55.97	-27.26	-48.12	-49.85	M01AB03	MUSCULO-SKELETAL SYSTEM	ANTIINFLAMMATORY AND ANTIRHEUMATIC PRODUCTS	ANTIINFLAMMATORY AND ANTIRHEUMATIC PRODUCTS, NON-STEROIDS	Acetic acid derivatives and related substances
BRD-K17743125	belinostat	HDAC inhibitor, cell cycle inhibitor	0	0	0	0	0	-28.66	-42.93	-53.98	L01XH04	ANTINEOPLASTIC AND IMMUNOMODULATING AGENTS	ANTINEOPLASTIC AGENTS	OTHER ANTINEOPLASTIC AGENTS	Histone deacetylase (HDAC) inhibitors
BRD-K28183345	proguanil	dihydrofolate reductase inhibitor	0	0	0	-71.98	0	-30.35	0	0	P01BB01	ANTIPARASITIC PRODUCTS, INSECTICIDES AND REPELLENTS	ANTIPROTOZOALS	ANTIMALARIALS	Biguanides
BRD-A41250306	cyclopenthiazide	diuretic, inhibitor of sodium chloride symporter	0	-26.6	0	0	0	-30.7	0	0	C03AA07	CARDIOVASCULAR SYSTEM	DIURETICS	LOW-CEILING DIURETICS, THIAZIDES	Thiazides, plain
BRD-A83081521	finasteride	5 alpha reductase inhibitor, androgen receptor antagonist, steroid 5alpha-reductase inhibitor	0	0	0	0	0	-30.88	-36.94	-26.88	D11AX10	DERMATOLOGICALS	OTHER DERMATOLOGICAL PREPARATIONS	OTHER DERMATOLOGICAL PREPARATIONS	Other dermatologicals
BRD-A14208071	oxyphenonium	acetylcholine receptor antagonist	0	0	0	-79.79	57.27	-31.05	-63.97	0	A03AB03	ALIMENTARY TRACT AND METABOLISM	DRUGS FOR FUNCTIONAL GASTROINTESTINAL DISORDERS	DRUGS FOR FUNCTIONAL GASTROINTESTINAL DISORDERS	Synthetic anticholinergics, quaternary ammonium compounds
BRD-K20168442	vecuronium	acetylcholine receptor antagonist	0	0	0	0	0	-31.77	-76.6	-93.22	M03AC03	MUSCULO-SKELETAL SYSTEM	MUSCLE RELAXANTS	MUSCLE RELAXANTS, PERIPHERALLY ACTING AGENTS	Other quaternary ammonium compounds
BRD-A41833852	naloxone	opioid receptor antagonist	0	0	0	-72.58	0	-32.1	-66.05	0	A06AH04	ALIMENTARY TRACT AND METABOLISM	DRUGS FOR CONSTIPATION	DRUGS FOR CONSTIPATION	Peripheral opioid receptor antagonists
BRD-K06557128	voriconazole	cell wall synthesis inhibitor, cytochrome P450 inhibitor, lanosterol demethylase inhibitor	0	0	0	0	35.88	-32.69	-40.69	-76.87	J02AC03	ANTIINFECTIVES FOR SYSTEMIC USE	ANTIMYCOTICS FOR SYSTEMIC USE	ANTIMYCOTICS FOR SYSTEMIC USE	Triazole derivatives
BRD-K47635719	dexamethasone	glucocorticoid receptor agonist, corticosteroid agonist, immunosuppressant	0	73.2	0	-30.35	0	-32.92	90.6	0	A01AC02	ALIMENTARY TRACT AND METABOLISM	STOMATOLOGICAL PREPARATIONS	STOMATOLOGICAL PREPARATIONS	Corticosteroids for local oral treatment
BRD-K04412738	tramadol	opioid receptor agonist, norepinephrine reputake inhibitor, serotonin reuptake inhibitor, adrenergic transmitter uptake inhibitor, OP3 receptor agonist, serotonin uptake inhibitor	0	-76.1	0	-48.85	0	-33.66	-31.62	0	N02AX02	NERVOUS SYSTEM	ANALGESICS	OPIOIDS	Other opioids
BRD-K37814297	acepromazine	dopamine receptor antagonist	-37.7	-50.64	0	-27.02	21.89	-34.49	0	-35.39	N05AA04	NERVOUS SYSTEM	PSYCHOLEPTICS	ANTIPSYCHOTICS	Phenothiazines with aliphatic side-chain
BRD-A84134924	pancuronium	acetylcholine receptor antagonist	0	0	0	0	0	-34.81	-34.78	-17.77	M03AC01	MUSCULO-SKELETAL SYSTEM	MUSCLE RELAXANTS	MUSCLE RELAXANTS, PERIPHERALLY ACTING AGENTS	Other quaternary ammonium compounds
BRD-A66559694	naltrexone	opioid receptor antagonist, opioid receptor ligand	0	0	0	49.21	0	-35.2	25.5	-47.81	N07BB04	NERVOUS SYSTEM	OTHER NERVOUS SYSTEM DRUGS	DRUGS USED IN ADDICTIVE DISORDERS	Drugs used in alcohol dependence
BRD-K64052750	gefitinib	EGFR inhibitor	25.59	0	0	70.52	68.49	-35.49	0	-36.54	L01EB01	ANTINEOPLASTIC AND IMMUNOMODULATING AGENTS	ANTINEOPLASTIC AGENTS	PROTEIN KINASE INHIBITORS	Epidermal growth factor receptor (EGFR) tyrosine kinase inhibitors
BRD-K76723084	isotretinoin	retinoid receptor agonist, microbial collagenase inhibitor, protein synthesis inhibitor, RAR agonist	0	0	0	55.77	0	-35.5	-86.02	47.15	D10AD04	DERMATOLOGICALS	ANTI-ACNE PREPARATIONS	ANTI-ACNE PREPARATIONS FOR TOPICAL USE	Retinoids for topical use in acne
BRD-K73196317	urapidil	adrenergic receptor antagonist, serotonin receptor agonist	0	0	0	0	0	-35.58	0	-64.43	C02CA06	CARDIOVASCULAR SYSTEM	ANTIHYPERTENSIVES	ANTIADRENERGIC AGENTS, PERIPHERALLY ACTING	Alpha-adrenoreceptor antagonists
BRD-K47869605	podophyllotoxin	caspase activator, insulin growth factor receptor inhibitor, microtubule inhibitor, tubulin inhibitor	-30.02	-40.7	0	10.8	-49.79	-35.69	-54.01	-10.66	D06BB04	DERMATOLOGICALS	ANTIBIOTICS AND CHEMOTHERAPEUTICS FOR DERMATOLOGICAL USE	CHEMOTHERAPEUTICS FOR TOPICAL USE	Antivirals
BRD-K75958195	pizotifen	serotonin receptor antagonist	0	-19.82	0	-6.47	-39.91	-36.43	-32.48	-53.68	N02CX01	NERVOUS SYSTEM	ANALGESICS	ANTIMIGRAINE PREPARATIONS	Other antimigraine preparations
BRD-A96107863	nisoldipine	calcium channel blocker, L-type calcium channel blocker	0	0	0	-18.5	0	-36.45	-35.66	-33.45	C08CA07	CARDIOVASCULAR SYSTEM	CALCIUM CHANNEL BLOCKERS	SELECTIVE CALCIUM CHANNEL BLOCKERS WITH MAINLY VASCULAR EFFECTS	Dihydropyridine derivatives
BRD-K61192372	capecitabine	dihydropyrimidine dehydrogenase inhibitor, DNA synthesis inhibitor, pyrimidine antagonist, RNA synthesis inhibitor, thymidylate synthase inhibitor	50.38	-57.08	0	51.61	61.57	-36.66	0	-67.22	L01BC06	ANTINEOPLASTIC AND IMMUNOMODULATING AGENTS	ANTINEOPLASTIC AGENTS	ANTIMETABOLITES	Pyrimidine analogues
BRD-K82216340	medroxyprogesterone	progesterone receptor agonist	0	0	0	0	0	-36.7	-80.59	-86.89	G03AC06	GENITO URINARY SYSTEM AND SEX HORMONES	SEX HORMONES AND MODULATORS OF THE GENITAL SYSTEM	HORMONAL CONTRACEPTIVES FOR SYSTEMIC USE	Progestogens
BRD-K52735702	cefdinir	cell wall synthesis inhibitor	0	0	0	0	0	-36.73	-33.64	-49.32	J01DD15	ANTIINFECTIVES FOR SYSTEMIC USE	ANTIBACTERIALS FOR SYSTEMIC USE	OTHER BETA-LACTAM ANTIBACTERIALS	Third-generation cephalosporins
BRD-K92073408	norethisterone	ovulation inhibitor	34.76	-37.56	0	38.02	59.26	-36.8	65.89	77.53	G03AC01	GENITO URINARY SYSTEM AND SEX HORMONES	SEX HORMONES AND MODULATORS OF THE GENITAL SYSTEM	HORMONAL CONTRACEPTIVES FOR SYSTEMIC USE	Progestogens
BRD-K13646352	midostaurin	FLT3 inhibitor, KIT inhibitor, PKC inhibitor, angiogenesis inhibitor, cell cycle inhibitor, cyclin inhibitor, histamine release inhibitor, multi targeted kinase inhibitor, PDGFR tyrosine kinase receptor inhibitor, VEGFR antagonist, VEGFR inhibitor	0	0	0	0	0	-36.81	34.49	0	L01EX10	ANTINEOPLASTIC AND IMMUNOMODULATING AGENTS	ANTINEOPLASTIC AGENTS	PROTEIN KINASE INHIBITORS	Other protein kinase inhibitors
BRD-K68132782	terbinafine	fungal squalene monooxygenase inhibitor, squalene epoxidase inhibitor, steroid sulfatase inhibitor	-4.7	-5.82	0	0	0	-36.97	-25.45	-55.13	D01AE15	DERMATOLOGICALS	ANTIFUNGALS FOR DERMATOLOGICAL USE	ANTIFUNGALS FOR TOPICAL USE	Other antifungals for topical use
BRD-K30697463	desoximetasone	glucocorticoid receptor agonist	0	0	0	0	0	-37.44	0	-84.03	D07AC03	DERMATOLOGICALS	CORTICOSTEROIDS, DERMATOLOGICAL PREPARATIONS	CORTICOSTEROIDS, PLAIN	Corticosteroids, potent (group III)
BRD-K98521173	desoxycortone	mineralocorticoid receptor agonist	-34.92	-61.14	0	0	-85.48	-38.01	0	60.23	H02AA03	SYSTEMIC HORMONAL PREPARATIONS, EXCL. SEX HORMONES AND INSULINS	CORTICOSTEROIDS FOR SYSTEMIC USE	CORTICOSTEROIDS FOR SYSTEMIC USE, PLAIN	Mineralocorticoids
BRD-K07237224	moclobemide	monoamine oxidase inhibitor	0	0	0	-13.5	16.27	-38.18	-32.84	-85.45	N06AG02	NERVOUS SYSTEM	PSYCHOANALEPTICS	ANTIDEPRESSANTS	Monoamine oxidase A inhibitors
BRD-K46435977	valaciclovir	DNA directed DNA polymerase inhibitor, DNA polymerase inhibitor	0	0	0	0	0	-38.6	-36.74	-55.5	J05AB11	ANTIINFECTIVES FOR SYSTEMIC USE	ANTIVIRALS FOR SYSTEMIC USE	DIRECT ACTING ANTIVIRALS	Nucleosides and nucleotides excl. reverse transcriptase inhibitors
BRD-K54759182	dosulepin	adrenergic transmitter uptake inhibitor, norepinephrine reuptake inhibitor, serotonin reuptake inhibitor, serotonin uptake inhibitor, tricyclic antidepressant	0	-41.66	0	-69.93	0	-38.69	0	-59.98	N06AA16	NERVOUS SYSTEM	PSYCHOANALEPTICS	ANTIDEPRESSANTS	Non-selective monoamine reuptake inhibitors
BRD-A27489425	rolitetracycline	antibiotic	0	0	0	0	0	-39.4	-88.59	-31.22	J01AA09	ANTIINFECTIVES FOR SYSTEMIC USE	ANTIBACTERIALS FOR SYSTEMIC USE	TETRACYCLINES	Tetracyclines
BRD-A16665823	butoconazole	cell wall synthesis inhibitor, sterol demethylase inhibitor	73.07	0	0	0	86.95	-39.87	-77.45	0	G01AF15	GENITO URINARY SYSTEM AND SEX HORMONES	GYNECOLOGICAL ANTIINFECTIVES AND ANTISEPTICS	ANTIINFECTIVES AND ANTISEPTICS, EXCL. COMBINATIONS WITH CORTICOSTEROIDS	Imidazole derivatives
BRD-K90733503	cefalexin	cell wall synthesis inhibitor	-47.21	0	0	63.62	-98.68	-40.3	0	0	J01DB01	ANTIINFECTIVES FOR SYSTEMIC USE	ANTIBACTERIALS FOR SYSTEMIC USE	OTHER BETA-LACTAM ANTIBACTERIALS	First-generation cephalosporins
BRD-K38197229	bumetanide	diuretic, solute carrier family member inhibitor	37.41	0	0	0	9.81	-40.47	-58.7	-16.36	C03CA02	CARDIOVASCULAR SYSTEM	DIURETICS	HIGH-CEILING DIURETICS	Sulfonamides, plain
BRD-K11630072	carmofur	thymidylate synthase inhibitor, pyrimidine antagonist	0	0	0	48.65	0	-41.03	60.95	0	L01BC04	ANTINEOPLASTIC AND IMMUNOMODULATING AGENTS	ANTINEOPLASTIC AGENTS	ANTIMETABOLITES	Pyrimidine analogues
BRD-K01095011	finasteride	5 alpha reductase inhibitor, androgen receptor antagonist, steroid 5alpha-reductase inhibitor	-16.73	-7.03	0	42.12	0	-41.04	-12.86	0	D11AX10	DERMATOLOGICALS	OTHER DERMATOLOGICAL PREPARATIONS	OTHER DERMATOLOGICAL PREPARATIONS	Other dermatologicals
BRD-A01593789	chlormadinone	progesterone receptor agonist	0	91.93	0	50.66	62.83	-41.47	-93.66	-84.34	G03DB06	GENITO URINARY SYSTEM AND SEX HORMONES	SEX HORMONES AND MODULATORS OF THE GENITAL SYSTEM	PROGESTOGENS	Pregnadien derivatives
BRD-K13800121	parecoxib	cyclooxygenase inhibitor	0	0	0	0	0	-42.24	-29.04	-20.99	M01AH04	MUSCULO-SKELETAL SYSTEM	ANTIINFLAMMATORY AND ANTIRHEUMATIC PRODUCTS	ANTIINFLAMMATORY AND ANTIRHEUMATIC PRODUCTS, NON-STEROIDS	Coxibs
BRD-K35240538	methylprednisolone	glucocorticoid receptor agonist	0	0	0	0	81.21	-42.4	0	-93.03	D07AA01	DERMATOLOGICALS	CORTICOSTEROIDS, DERMATOLOGICAL PREPARATIONS	CORTICOSTEROIDS, PLAIN	Corticosteroids, weak (group I)
BRD-A29644307	nomifensine	norepinephrine-dopamine reuptake inhibitor	42.51	0	0	0	0	-42.65	0	-62.47	N06AX04	NERVOUS SYSTEM	PSYCHOANALEPTICS	ANTIDEPRESSANTS	Other antidepressants
BRD-K33425534	exemestane	aromatase inhibitor	0	0	0	0	0	-42.99	79.52	0	L02BG06	ANTINEOPLASTIC AND IMMUNOMODULATING AGENTS	ENDOCRINE THERAPY	HORMONE ANTAGONISTS AND RELATED AGENTS	Aromatase inhibitors
BRD-K33226500	indinavir	HIV protease inhibitor	0	0	0	0	0	-43.29	0	-69.83	J05AE02	ANTIINFECTIVES FOR SYSTEMIC USE	ANTIVIRALS FOR SYSTEMIC USE	DIRECT ACTING ANTIVIRALS	Protease inhibitors
BRD-A99833829	bethanechol	acetylcholine receptor agonist	0	0	0	0	45.37	-43.58	-51.7	-31.12	N07AB02	NERVOUS SYSTEM	OTHER NERVOUS SYSTEM DRUGS	PARASYMPATHOMIMETICS	Choline esters
BRD-K96670504	lonidamine	glucokinase inhibitor, protein synthesis inhibitor	0	-85.6	0	-55.48	0	-43.61	0	-75.51	L01XX07	ANTINEOPLASTIC AND IMMUNOMODULATING AGENTS	ANTINEOPLASTIC AGENTS	OTHER ANTINEOPLASTIC AGENTS	Other antineoplastic agents
BRD-K09471561	levofloxacin	topoisomerase inhibitor, DNA gyrase inhibitor	0	0	0	0	13.2	-43.78	-48.14	-53.9	J01MA12	ANTIINFECTIVES FOR SYSTEMIC USE	ANTIBACTERIALS FOR SYSTEMIC USE	QUINOLONE ANTIBACTERIALS	Fluoroquinolones
BRD-K40902647	vincamine	adrenergic receptor antagonist	0	0	0	0	0	-43.87	-96.11	-70.42	C04AX07	CARDIOVASCULAR SYSTEM	PERIPHERAL VASODILATORS	PERIPHERAL VASODILATORS	Other peripheral vasodilators
BRD-K46937689	phenazone	cyclooxygenase inhibitor	-60.21	-25.58	0	-20.48	0	-45.6	22.59	-11.7	N02BB01	NERVOUS SYSTEM	ANALGESICS	OTHER ANALGESICS AND ANTIPYRETICS	Pyrazolones
BRD-K67080878	milrinone	phosphodiesterase inhibitor	0	23.47	0	22.89	-31.86	-46.01	-40.84	-11.5	C01CE02	CARDIOVASCULAR SYSTEM	CARDIAC THERAPY	CARDIAC STIMULANTS EXCL. CARDIAC GLYCOSIDES	Phosphodiesterase inhibitors
BRD-K44353683	nateglinide	insulin secretagogue, ATP-sensitive potassium channel antagonist, meglitinide, sulphonylurea receptor activator	0	0	0	-32.84	43.62	-46.24	-43.58	-70.11	A10BX03	ALIMENTARY TRACT AND METABOLISM	DRUGS USED IN DIABETES	BLOOD GLUCOSE LOWERING DRUGS, EXCL. INSULINS	Other blood glucose lowering drugs, excl. insulins
BRD-K81418486	vorinostat	HDAC inhibitor, cell cycle inhibitor	-63.66	-95.79	0	-75.56	-42.54	-46.36	-60.2	-84.88	L01XH01	ANTINEOPLASTIC AND IMMUNOMODULATING AGENTS	ANTINEOPLASTIC AGENTS	OTHER ANTINEOPLASTIC AGENTS	Histone deacetylase (HDAC) inhibitors
BRD-K35531059	molsidomine	activator of soluble guanylyl cyclase, nitric oxide donor, nitric oxide stimulant	0	0	0	0	0	-47.14	0	-55.87	C01DX12	CARDIOVASCULAR SYSTEM	CARDIAC THERAPY	VASODILATORS USED IN CARDIAC DISEASES	Other vasodilators used in cardiac diseases
BRD-K52080565	rilmenidine	adrenergic receptor agonist, imidazoline receptor agonist	0	0	0	0	0	-47.62	-53.33	-26.12	C02AC06	CARDIOVASCULAR SYSTEM	ANTIHYPERTENSIVES	ANTIADRENERGIC AGENTS, CENTRALLY ACTING	Imidazoline receptor agonists
BRD-K79425933	benperidol	dopamine receptor antagonist	-99.89	0	0	-30	0	-48	0	0	N05AD07	NERVOUS SYSTEM	PSYCHOLEPTICS	ANTIPSYCHOTICS	Butyrophenone derivatives
BRD-K21283037	riluzole	glutamate release inhibitor, dopamine receptor agonist, glutamate receptor antagonist, potassium channel blocker, Sodium Channel Blockers, sodium channel blocker	0	0	0	-9.63	0	-48.78	9.24	5.13	N07XX02	NERVOUS SYSTEM	OTHER NERVOUS SYSTEM DRUGS	OTHER NERVOUS SYSTEM DRUGS	Other nervous system drugs
BRD-K88358234	xaliproden	serotonin receptor agonist, nerve growth factor agonist, neurotrophic factor enhancer	0	0	0	0	0	-49.26	0	-60.98	N07XX03	NERVOUS SYSTEM	OTHER NERVOUS SYSTEM DRUGS	OTHER NERVOUS SYSTEM DRUGS	Other nervous system drugs
BRD-K51318897	fenbendazole	cytochrome P450 inhibitor, tubulin inhibitor	0	0	0	-39.64	-69.94	-49.97	61.46	60.15	P02CA06	ANTIPARASITIC PRODUCTS, INSECTICIDES AND REPELLENTS	ANTHELMINTICS	ANTINEMATODAL AGENTS	Benzimidazole derivatives
BRD-A98431941	ephedrine	adrenergic receptor agonist	0	0	0	76.43	0	-50.05	-32.35	-54.97	C01CA26	CARDIOVASCULAR SYSTEM	CARDIAC THERAPY	CARDIAC STIMULANTS EXCL. CARDIAC GLYCOSIDES	Adrenergic and dopaminergic agents
BRD-K79254416	decitabine	DNA methyltransferase inhibitor, antimetabolite, DNA methylase inhibitor	0	0	0	0	40.77	-50.23	-23.81	-20.35	L01BC08	ANTINEOPLASTIC AND IMMUNOMODULATING AGENTS	ANTINEOPLASTIC AGENTS	ANTIMETABOLITES	Pyrimidine analogues
BRD-K63343048	orlistat	cholesterol inhibitor, diacylglycerol lipase inhibitor, fatty acid synthase inhibitor, gastric triacylglycerol lipase inhibitor, Hypolipemic pancreatic, gastric and carboxylester lipase inhibitor, lipase inhibitor, pancreatic lipase inhibitor	-76.49	-19.69	0	21.12	-25.86	-50.41	0	-88.36	A08AB01	ALIMENTARY TRACT AND METABOLISM	ANTIOBESITY PREPARATIONS, EXCL. DIET PRODUCTS	ANTIOBESITY PREPARATIONS, EXCL. DIET PRODUCTS	Peripherally acting antiobesity products
BRD-A67981824	cefotaxime	cell wall synthesis inhibitor	0	0	0	0	0	-52.61	-64.89	-96.13	J01DD01	ANTIINFECTIVES FOR SYSTEMIC USE	ANTIBACTERIALS FOR SYSTEMIC USE	OTHER BETA-LACTAM ANTIBACTERIALS	Third-generation cephalosporins
BRD-K49481516	galantamine	acetylcholinesterase inhibitor, acetylcholine receptor agonist, butyrylcholinesterase inhibitors	0	0	0	0	0	-53.34	-31.72	-72.68	N06DA04	NERVOUS SYSTEM	PSYCHOANALEPTICS	ANTI-DEMENTIA DRUGS	Anticholinesterases
BRD-K74501079	azithromycin	50S ribosomal subunit inhibitor, protein synthesis inhibitor	0	-25.06	0	39.87	0	-53.45	0	-61.39	J01FA10	ANTIINFECTIVES FOR SYSTEMIC USE	ANTIBACTERIALS FOR SYSTEMIC USE	MACROLIDES, LINCOSAMIDES AND STREPTOGRAMINS	Macrolides
BRD-A19195498	trimipramine	adrenergic transmitter uptake inhibitor, dopamine receptor, norepinephrine transporter inhibitor, serotonin transporter (SERT) inhibitor, serotonin uptake inhibitor, tricyclic antidepressant, tricyclic antidepressant (TCA)	0	-56.65	0	0	-19.74	-53.56	0	-42.23	N06AA06	NERVOUS SYSTEM	PSYCHOANALEPTICS	ANTIDEPRESSANTS	Non-selective monoamine reuptake inhibitors
BRD-A22684332	procaterol	adrenergic receptor agonist	0	0	0	0	0	-54.02	0	-68.1	R03AC16	RESPIRATORY SYSTEM	DRUGS FOR OBSTRUCTIVE AIRWAY DISEASES	ADRENERGICS, INHALANTS	Selective beta-2-adrenoreceptor agonists
BRD-A22783572	vinblastine	microtubule formation inhibitor, tubulin inhibitor, tubulin polymerisation inhibitor	0	0	0	0	0	-55.06	-86.81	0	L01CA01	ANTINEOPLASTIC AND IMMUNOMODULATING AGENTS	ANTINEOPLASTIC AGENTS	PLANT ALKALOIDS AND OTHER NATURAL PRODUCTS	Vinca alkaloids and analogues
BRD-A49906757	scopolamine	acetylcholine receptor antagonist	-94.55	0	0	60.78	0	-55.26	0	0	A04AD01	ALIMENTARY TRACT AND METABOLISM	ANTIEMETICS AND ANTINAUSEANTS	ANTIEMETICS AND ANTINAUSEANTS	Other antiemetics
BRD-A51182606	chloramphenicol	30S ribosomal protein inhibitor, 50S ribosomal subunit inhibitor, antibacterial agent	-37.4	0	0	0	0	-55.49	0	-60.55	D06AX02	DERMATOLOGICALS	ANTIBIOTICS AND CHEMOTHERAPEUTICS FOR DERMATOLOGICAL USE	ANTIBIOTICS FOR TOPICAL USE	Other antibiotics for topical use
BRD-K49668410	clarithromycin	50S ribosomal subunit inhibitor	0	0	0	10.12	0	-56.13	-26.98	-48.38	J01FA09	ANTIINFECTIVES FOR SYSTEMIC USE	ANTIBACTERIALS FOR SYSTEMIC USE	MACROLIDES, LINCOSAMIDES AND STREPTOGRAMINS	Macrolides
BRD-M45964048	verteporfin	apoptosis stimulant, photosensitizing agent, radical formation stimulant	-47.84	0	0	0	0	-57.83	18.76	-52.38	S01LA01	SENSORY ORGANS	OPHTHALMOLOGICALS	OCULAR VASCULAR DISORDER AGENTS	Antineovascularisation agents
BRD-K96471533	nitazoxanide	pyruvate ferredoxin oxidoreductase inhibitor, pyruvate synthase inhibitor	0	0	0	0	0	-59.03	-87.53	-46.28	P01AX11	ANTIPARASITIC PRODUCTS, INSECTICIDES AND REPELLENTS	ANTIPROTOZOALS	AGENTS AGAINST AMOEBIASIS AND OTHER PROTOZOAL DISEASES	Other agents against amoebiasis and other protozoal diseases
BRD-A20243730	danazol	estrogen receptor antagonist, luteinizing hormone releasing hormone antagonist, progesterone receptor agonist, steroid derivative with antigonadotropic and anti-estrogenic activities, tumor necrosis factor modulator	0	94.72	0	-51.71	47.29	-59.4	0	-84.43	G03XA01	GENITO URINARY SYSTEM AND SEX HORMONES	SEX HORMONES AND MODULATORS OF THE GENITAL SYSTEM	OTHER SEX HORMONES AND MODULATORS OF THE GENITAL SYSTEM	Antigonadotropins and similar agents
BRD-K72238567	fludarabine	DNA synthesis inhibitor, DNA repair enzyme inhibitor, purine antagonist, ribonucleotide reductase inhibitor	0	0	0	0	0	-60.15	-77.92	0	L01BB05	ANTINEOPLASTIC AND IMMUNOMODULATING AGENTS	ANTINEOPLASTIC AGENTS	ANTIMETABOLITES	Purine analogues
BRD-A75479906	rimantadine	acetylcholine channel inhibitor, unidentified pharmacological activity	44.44	0	0	-63	0	-60.16	0	0	J05AC02	ANTIINFECTIVES FOR SYSTEMIC USE	ANTIVIRALS FOR SYSTEMIC USE	DIRECT ACTING ANTIVIRALS	Cyclic amines
BRD-K53123955	niridazole	oogenesis inhibitor, spermatogenesis inhibitor	0	0	0	48.87	49.21	-61.31	0	-93.93	P02BX02	ANTIPARASITIC PRODUCTS, INSECTICIDES AND REPELLENTS	ANTHELMINTICS	ANTITREMATODALS	Other antitrematodal agents
BRD-K18779551	bifemelane	acetylcholine release stimulant, adrenergic transmitter uptake inhibitor, reducing agent	-40.84	32.81	0	0	0	-61.33	-21.21	-27.65	N06AX08	NERVOUS SYSTEM	PSYCHOANALEPTICS	ANTIDEPRESSANTS	Other antidepressants
BRD-A22256192	terazosin	adrenergic receptor antagonist	0	0	0	0	0	-61.86	66.71	-98.87	G04CA03	GENITO URINARY SYSTEM AND SEX HORMONES	UROLOGICALS	DRUGS USED IN BENIGN PROSTATIC HYPERTROPHY	Alpha-adrenoreceptor antagonists
BRD-A90515964	guaifenesin	expectorant	-32.44	-81.82	0	0	0	-62.12	36.13	35.99	R05CA03	RESPIRATORY SYSTEM	COUGH AND COLD PREPARATIONS	EXPECTORANTS, EXCL. COMBINATIONS WITH COUGH SUPPRESSANTS	Expectorants
BRD-K53790871	triamcinolone	antiinflammatory agent, corticosteroid agonist, corticosteroid binding globulin binder, corticosteroid hormone receptor agonist, cytochrome P450 inhibitor, glucocorticoid receptor agonist, immunosuppressant, immunosuppressive agent	0	0	0	0	63.04	-62.37	0	-62.43	A01AC01	ALIMENTARY TRACT AND METABOLISM	STOMATOLOGICAL PREPARATIONS	STOMATOLOGICAL PREPARATIONS	Corticosteroids for local oral treatment
BRD-K04185004	oxybuprocaine	anesthetic	0	0	0	0	63.2	-62.64	-97.17	-91.24	D04AB03	DERMATOLOGICALS	ANTIPRURITICS, INCL. ANTIHISTAMINES, ANESTHETICS, ETC.	ANTIPRURITICS, INCL. ANTIHISTAMINES, ANESTHETICS, ETC.	Anesthetics for topical use
BRD-K39391626	ethylestrenol	anabolic steroid, has some progesterone-like activity	0	0	0	-12.62	0	-63.18	-41.11	-53.04	A14AB02	ALIMENTARY TRACT AND METABOLISM	ANABOLIC AGENTS FOR SYSTEMIC USE	ANABOLIC STEROIDS	Estren derivatives
BRD-A39290993	cyproterone	androgen receptor antagonist, DNA directed DNA polymerase stimunlant, Estradiol 17 beta dehydrogenase stimulant, estrone sulfotransferase stimulant, progesterone receptor agonist, testosterone receptor antagonist	-31.59	-29.23	0	87.22	-35.99	-63.55	0	-90.55	G03HA01	GENITO URINARY SYSTEM AND SEX HORMONES	SEX HORMONES AND MODULATORS OF THE GENITAL SYSTEM	ANTIANDROGENS	Antiandrogens, plain
BRD-A48570745	ivermectin	GABA receptor agonist, acetylcholine receptor allosteric modulator, GABA release stimulant, purinergic receptor allosteric modulator	0	0	0	-69.21	0	-64.07	0	39.92	D11AX22	DERMATOLOGICALS	OTHER DERMATOLOGICAL PREPARATIONS	OTHER DERMATOLOGICAL PREPARATIONS	Other dermatologicals
BRD-K60160658	tiagabine	GABA uptake inhibitor, GAT inhibitor	0	0	0	0	0	-64.49	-53.15	-28.05	N03AG06	NERVOUS SYSTEM	ANTIEPILEPTICS	ANTIEPILEPTICS	Fatty acid derivatives
BRD-K70799801	quinidine	cytochrome P450 inhibitor, P glycoprotein inhibitor, sodium current blocker	0	0	0	-48.24	0	-65.01	0	-73.42	C01BA01	CARDIOVASCULAR SYSTEM	CARDIAC THERAPY	ANTIARRHYTHMICS, CLASS I AND III	Antiarrhythmics, class Ia
BRD-K83636919	entacapone	catechol O methyltransferase inhibitor	0	0	0	0	0	-65.15	57.34	0	N04BX02	NERVOUS SYSTEM	ANTI-PARKINSON DRUGS	DOPAMINERGIC AGENTS	Other dopaminergic agents
BRD-K66404838	nalbuphine	opioid receptor agonist, opioid receptor antagonist	-26.08	0	0	-49.1	0	-65.65	-35.07	-86.94	N02AF02	NERVOUS SYSTEM	ANALGESICS	OPIOIDS	Morphinan derivatives
BRD-A39969961	eplerenone	cytochrome P450 antagonist, mineralocorticoid receptor antagonist	0	0	0	0	0	-66.63	-67.8	0	C03DA04	CARDIOVASCULAR SYSTEM	DIURETICS	POTASSIUM-SPARING AGENTS	Aldosterone antagonists
BRD-K10670311	sulfasalazine	cyclooxygenase inhibitor, disease modifying antirheumatic drug, lipoxygenase inhibitor, NFkB pathway inhibitor, prostanoid receptor inhibitor, thromboxane receptor antagonist	0	0	0	-90.96	0	-66.69	50.85	0	A07EC01	ALIMENTARY TRACT AND METABOLISM	ANTIDIARRHEALS, INTESTINAL ANTIINFLAMMATORY/ANTIINFECTIVE AGENTS	INTESTINAL ANTIINFLAMMATORY AGENTS	Aminosalicylic acid and similar agents
BRD-A87387433	cefpodoxime	cell wall synthesis inhibitor	-90.27	-92.63	0	0	0	-66.95	36.74	0	J01DD13	ANTIINFECTIVES FOR SYSTEMIC USE	ANTIBACTERIALS FOR SYSTEMIC USE	OTHER BETA-LACTAM ANTIBACTERIALS	Third-generation cephalosporins
BRD-K93918653	quizartinib	FLT3 inhibitor, colony stimulating factor receptor inhibitor, KIT inhibitor, RET tyrosine kinase inhibitor	91.89	65.55	0	-57	74.01	-67.66	-35.48	0	L01EX11	ANTINEOPLASTIC AND IMMUNOMODULATING AGENTS	ANTINEOPLASTIC AGENTS	PROTEIN KINASE INHIBITORS	Other protein kinase inhibitors
BRD-A52530684	doxorubicin	topoisomerase inhibitor, DNA intercalating drug	0	0	0	0	0	-67.92	-65.94	0	L01DB01	ANTINEOPLASTIC AND IMMUNOMODULATING AGENTS	ANTINEOPLASTIC AGENTS	CYTOTOXIC ANTIBIOTICS AND RELATED SUBSTANCES	Anthracyclines and related substances
BRD-A69960130	bromocriptine	dopamine receptor agonist, dopamine receptor antagonist, prolactin secretion inhibitor	0	0	0	0	0	-68.06	-44.89	0	G02CB01	GENITO URINARY SYSTEM AND SEX HORMONES	OTHER GYNECOLOGICALS	OTHER GYNECOLOGICALS	Prolactine inhibitors
BRD-K12102668	nialamide	monoamine oxidase inhibitor	0	0	0	0	0	-68.1	-75.62	-53.09	N06AF02	NERVOUS SYSTEM	PSYCHOANALEPTICS	ANTIDEPRESSANTS	Monoamine oxidase inhibitors, non-selective
BRD-A41519720	ezetimibe	cholesterol absorption inhibitor, Niemann-Pick C1-like 1 protein antagonist, liver bile acid transporter inhibitor, Niemann-Pick C1-like 1 protein inhibitior	0	0	0	0	0	-68.16	0	-21.39	C10AX09	CARDIOVASCULAR SYSTEM	LIPID MODIFYING AGENTS	LIPID MODIFYING AGENTS, PLAIN	Other lipid modifying agents
BRD-K72166146	dihydroergotamine	serotonin receptor agonist, adrenergic receptor partial agonist, dopamine receptor agonist	-57.57	-81.44	0	29.91	-97	-69.23	0	-83.77	N02CA01	NERVOUS SYSTEM	ANALGESICS	ANTIMIGRAINE PREPARATIONS	Ergot alkaloids
BRD-A59985574	topotecan	topoisomerase inhibitor	-67.64	0	0	0	0	-69.26	-79.94	0	L01CE01	ANTINEOPLASTIC AND IMMUNOMODULATING AGENTS	ANTINEOPLASTIC AGENTS	PLANT ALKALOIDS AND OTHER NATURAL PRODUCTS	Topoisomerase 1 (TOP1) inhibitors
BRD-K70578146	dactinomycin	DNA directed RNA polymerase inhibitor, nucleic acid syntheis inhibitor, protein synthesis inhibitor	-39.31	-50.5	0	0	0	-70.09	-68.35	-36.31	L01DA01	ANTINEOPLASTIC AND IMMUNOMODULATING AGENTS	ANTINEOPLASTIC AGENTS	CYTOTOXIC ANTIBIOTICS AND RELATED SUBSTANCES	Actinomycines
BRD-K17210248	daunorubicin	RNA synthesis inhibitor, topoisomerase inhibitor, DNA synthesis inhibitor, radical formation stimulant	-65.44	-89.05	0	0	-57.21	-70.34	-97.46	0	L01DB02	ANTINEOPLASTIC AND IMMUNOMODULATING AGENTS	ANTINEOPLASTIC AGENTS	CYTOTOXIC ANTIBIOTICS AND RELATED SUBSTANCES	Anthracyclines and related substances
BRD-K46212057	voriconazole	cell wall synthesis inhibitor, cytochrome P450 inhibitor, lanosterol demethylase inhibitor	0	0	0	0	0	-70.51	-64.46	-46.36	J02AC03	ANTIINFECTIVES FOR SYSTEMIC USE	ANTIMYCOTICS FOR SYSTEMIC USE	ANTIMYCOTICS FOR SYSTEMIC USE	Triazole derivatives
BRD-K34776109	glimepiride	insulin secretagogue, ATP channel blocker, ATP-sensitive potassium channel antagonist, insulinotropin agonist, sulfonylurea	58.13	18.54	0	85.56	93.97	-70.77	0	0	A10BB12	ALIMENTARY TRACT AND METABOLISM	DRUGS USED IN DIABETES	BLOOD GLUCOSE LOWERING DRUGS, EXCL. INSULINS	Sulfonylureas
BRD-A77291778	cyclopentolate	acetylcholine receptor antagonist	-52.33	-11.26	0	-16.49	18.38	-71.73	-16.83	-27.08	S01FA04	SENSORY ORGANS	OPHTHALMOLOGICALS	MYDRIATICS AND CYCLOPLEGICS	Anticholinergics
BRD-A65013509	oxybutynin	acetylcholine receptor antagonist	0	0	0	0	0	-72.05	0	0	G04BD04	GENITO URINARY SYSTEM AND SEX HORMONES	UROLOGICALS	UROLOGICALS	Drugs for urinary frequency and incontinence
BRD-K20141153	atomoxetine	norepinephrine transporter inhibitor, adrenergic transmitter uptake inhibitor	0	61.88	0	38.92	0	-73.65	-50.33	30.33	N06BA09	NERVOUS SYSTEM	PSYCHOANALEPTICS	PSYCHOSTIMULANTS, AGENTS USED FOR ADHD AND NOOTROPICS	Centrally acting sympathomimetics
BRD-K86204871	terconazole	cell wall synthesis inhibitor, sterol demethylase inhibitor	0	0	0	-82.17	0	-74.01	-72.49	-86.56	G01AG02	GENITO URINARY SYSTEM AND SEX HORMONES	GYNECOLOGICAL ANTIINFECTIVES AND ANTISEPTICS	ANTIINFECTIVES AND ANTISEPTICS, EXCL. COMBINATIONS WITH CORTICOSTEROIDS	Triazole derivatives
BRD-A30977374	nifedipine	calcium channel blocker, L-type calcium channel blocker	0	0	0	-18.8	0	-75.19	-79.39	-76.69	C08CA05	CARDIOVASCULAR SYSTEM	CALCIUM CHANNEL BLOCKERS	SELECTIVE CALCIUM CHANNEL BLOCKERS WITH MAINLY VASCULAR EFFECTS	Dihydropyridine derivatives
BRD-A19661776	mianserin	serotonin receptor antagonist, tetracyclic antidepressant	0	0	0	0	0	-75.26	-32.16	-88.43	N06AX03	NERVOUS SYSTEM	PSYCHOANALEPTICS	ANTIDEPRESSANTS	Other antidepressants
BRD-A73909368	dactinomycin	DNA directed RNA polymerase inhibitor, nucleic acid syntheis inhibitor, protein synthesis inhibitor	-81.01	0	0	0	0	-75.37	-65.48	0	L01DA01	ANTINEOPLASTIC AND IMMUNOMODULATING AGENTS	ANTINEOPLASTIC AGENTS	CYTOTOXIC ANTIBIOTICS AND RELATED SUBSTANCES	Actinomycines
BRD-K50388907	fenofibrate	PPAR receptor agonist, apolipoprotein expression enhancer, lipase clearing factor inhibitor	0	0	0	0	0	-76.11	-65.2	0	C10AB05	CARDIOVASCULAR SYSTEM	LIPID MODIFYING AGENTS	LIPID MODIFYING AGENTS, PLAIN	Fibrates
BRD-K46742498	alosetron	serotonin receptor antagonist	-66.82	-89.65	0	-55.01	-68.37	-77.62	-59.18	-45.32	A03AE01	ALIMENTARY TRACT AND METABOLISM	DRUGS FOR FUNCTIONAL GASTROINTESTINAL DISORDERS	DRUGS FOR FUNCTIONAL GASTROINTESTINAL DISORDERS	Serotonin receptor antagonists
BRD-K62363391	dapsone	dihydrofolate reductase inhibitor, dihydropteroate synthase inhibitor, FOLP inhibitor	0	0	0	57.54	-59.49	-77.96	0	46.66	D10AX05	DERMATOLOGICALS	ANTI-ACNE PREPARATIONS	ANTI-ACNE PREPARATIONS FOR TOPICAL USE	Other anti-acne preparations for topical use
BRD-A94543220	bifonazole	cell wall synthesis inhibitor, sterol demethylase inhibitor	-91.39	0	0	-66.92	0	-78.73	0	-84.52	D01AC10	DERMATOLOGICALS	ANTIFUNGALS FOR DERMATOLOGICAL USE	ANTIFUNGALS FOR TOPICAL USE	Imidazole and triazole derivatives
BRD-K71879491	tretinoin	RAR agonist, RAR receptor binder, retinoid receptor agonist, ROR ligand	0	0	0	0	0	-79.86	-49.27	-39.11	D10AD01	DERMATOLOGICALS	ANTI-ACNE PREPARATIONS	ANTI-ACNE PREPARATIONS FOR TOPICAL USE	Retinoids for topical use in acne
BRD-K67017579	cilostazol	phosphodiesterase inhibitor, platelet aggregation inhibitor	0	0	0	-43.72	-47.24	-81.15	-60.29	-54.08	B01AC23	BLOOD AND BLOOD FORMING ORGANS	ANTITHROMBOTIC AGENTS	ANTITHROMBOTIC AGENTS	Platelet aggregation inhibitors excl. heparin
BRD-A16934955	nalbuphine	opioid receptor agonist, opioid receptor antagonist	0	0	0	0	0	-81.18	-95.82	-66.59	N02AF02	NERVOUS SYSTEM	ANALGESICS	OPIOIDS	Morphinan derivatives
BRD-A76941896	doxorubicin	topoisomerase inhibitor, DNA intercalating drug	-63.57	-49.09	0	0	0	-82.29	-87.13	0	L01DB01	ANTINEOPLASTIC AND IMMUNOMODULATING AGENTS	ANTINEOPLASTIC AGENTS	CYTOTOXIC ANTIBIOTICS AND RELATED SUBSTANCES	Anthracyclines and related substances
BRD-K21680192	mitoxantrone	topoisomerase inhibitor, DNA intercalating drug, HCV inhibitor, immunosuppressant, Pim kinase inhibitor	-90.03	-75.7	0	0	-69.78	-86.12	-97.08	25.98	L01DB07	ANTINEOPLASTIC AND IMMUNOMODULATING AGENTS	ANTINEOPLASTIC AGENTS	CYTOTOXIC ANTIBIOTICS AND RELATED SUBSTANCES	Anthracyclines and related substances
BRD-K83794624	pirarubicin	topoisomerase inhibitor	-98.17	0	0	0	0	-87.23	-56.15	0	L01DB08	ANTINEOPLASTIC AND IMMUNOMODULATING AGENTS	ANTINEOPLASTIC AGENTS	CYTOTOXIC ANTIBIOTICS AND RELATED SUBSTANCES	Anthracyclines and related substances
BRD-K10065684	dantron	stimulant laxative	0	0	0	58.44	0	-87.46	0	-90.31	A06AB03	ALIMENTARY TRACT AND METABOLISM	DRUGS FOR CONSTIPATION	DRUGS FOR CONSTIPATION	Contact laxatives
BRD-A63043573	cabergoline	dopamine receptor agonist, prolactin inhibitor, prolactin secretion inhibitor	58.4	0	0	33.62	0	-87.51	0	0	G02CB03	GENITO URINARY SYSTEM AND SEX HORMONES	OTHER GYNECOLOGICALS	OTHER GYNECOLOGICALS	Prolactine inhibitors
BRD-A16998493	etodolac	cyclooxygenase inhibitor, TRPV agonist	0	0	0	0	0	-89.69	0	-28.89	M01AB08	MUSCULO-SKELETAL SYSTEM	ANTIINFLAMMATORY AND ANTIRHEUMATIC PRODUCTS	ANTIINFLAMMATORY AND ANTIRHEUMATIC PRODUCTS, NON-STEROIDS	Acetic acid derivatives and related substances
BRD-K10852020	tolcapone	catechol O methyltransferase inhibitor, transthyretin amyloid inhibitor	0	0	0	45.08	0	-89.88	-41.02	0	N04BX01	NERVOUS SYSTEM	ANTI-PARKINSON DRUGS	DOPAMINERGIC AGENTS	Other dopaminergic agents
BRD-K27721098	clopidogrel	purinergic receptor antagonist, platelet aggregation inhibitor, purinergic receptor inhibitor	-19.81	0	0	0	0	-90.06	0	-75.27	B01AC04	BLOOD AND BLOOD FORMING ORGANS	ANTITHROMBOTIC AGENTS	ANTITHROMBOTIC AGENTS	Platelet aggregation inhibitors excl. heparin
BRD-A24191444	ifenprodil	adrenergic receptor antagonist, glutamate receptor antagonist	-69.89	0	0	0	-41.74	-91.82	-81.7	-48.09	C04AX28	CARDIOVASCULAR SYSTEM	PERIPHERAL VASODILATORS	PERIPHERAL VASODILATORS	Other peripheral vasodilators
BRD-K23204545	busulfan	DNA damaging, DNA inhibitor	-44.45	63.16	0	0	0	-92.15	-77.68	0	L01AB01	ANTINEOPLASTIC AND IMMUNOMODULATING AGENTS	ANTINEOPLASTIC AGENTS	ALKYLATING AGENTS	Alkyl sulfonates
BRD-K69650333	idarubicin	topoisomerase inhibitor, radical formation stimulant, RNA synthesis inhibitor	-94.03	-94.71	0	0	0	-94.48	-86.18	0	L01DB06	ANTINEOPLASTIC AND IMMUNOMODULATING AGENTS	ANTINEOPLASTIC AGENTS	CYTOTOXIC ANTIBIOTICS AND RELATED SUBSTANCES	Anthracyclines and related substances
BRD-M64432851	sunitinib	FLT3 inhibitor, KIT inhibitor, PDGFR tyrosine kinase receptor inhibitor, RET tyrosine kinase inhibitor, VEGFR inhibitor, angiogenesis inhibitor, colony stimulating factor receptor antagonist, colony stimulating factor receptor inhibitor, platelet-derived growth factor receptor (PDGFR) inhibitor, vascular endothelial growth factor receptor (VEGFR) inhibitor, vascular endothelial growth factor rece…	0	81.6	0	-30.23	0	-94.6	-29.42	0	L01EX01	ANTINEOPLASTIC AND IMMUNOMODULATING AGENTS	ANTINEOPLASTIC AGENTS	PROTEIN KINASE INHIBITORS	Other protein kinase inhibitors
BRD-K85090592	pilocarpine	acetylcholine receptor agonist	-48.42	0	0	77.53	-92.07	-94.64	-96.45	-95.05	N07AX01	NERVOUS SYSTEM	OTHER NERVOUS SYSTEM DRUGS	PARASYMPATHOMIMETICS	Other parasympathomimetics
BRD-K01507359	rifampicin	DNA directed RNA polymerase inhibitor, enzyme inducer	-51.15	0	0	-21.65	-13.3	-94.69	-93.12	-58.37	J04AB02	ANTIINFECTIVES FOR SYSTEMIC USE	ANTIMYCOBACTERIALS	DRUGS FOR TREATMENT OF TUBERCULOSIS	Antibiotics
BRD-A42423104	benproperine	anti-tussive	-34.78	40.3	0	-90.37	0	-95.07	0	0	R05DB02	RESPIRATORY SYSTEM	COUGH AND COLD PREPARATIONS	COUGH SUPPRESSANTS, EXCL. COMBINATIONS WITH EXPECTORANTS	Other cough suppressants
BRD-A00100033	nifurtimox	DNA inhibitor	0	0	0	0	0	-95.23	0	-68.26	P01CC01	ANTIPARASITIC PRODUCTS, INSECTICIDES AND REPELLENTS	ANTIPROTOZOALS	AGENTS AGAINST LEISHMANIASIS AND TRYPANOSOMIASIS	Nitrofuran derivatives
BRD-K18855837	varenicline	acetylcholine receptor partial agonist	0	0	0	46.95	-39.32	-96.75	0	0	N07BA03	NERVOUS SYSTEM	OTHER NERVOUS SYSTEM DRUGS	DRUGS USED IN ADDICTIVE DISORDERS	Drugs used in nicotine dependence
BRD-K55696337	topotecan	topoisomerase inhibitor	-91.8	0	0	-81.53	0	-97.09	-91.31	43.39	L01CE01	ANTINEOPLASTIC AND IMMUNOMODULATING AGENTS	ANTINEOPLASTIC AGENTS	PLANT ALKALOIDS AND OTHER NATURAL PRODUCTS	Topoisomerase 1 (TOP1) inhibitors
BRD-K02130563	panobinostat	HDAC inhibitor, apoptosis stimulant, cell cycle inhibitor	0	0	0	-17.49	0	-97.51	-84.39	-81.69	L01XH03	ANTINEOPLASTIC AND IMMUNOMODULATING AGENTS	ANTINEOPLASTIC AGENTS	OTHER ANTINEOPLASTIC AGENTS	Histone deacetylase (HDAC) inhibitors
BRD-K40758068	efavirenz	HIV reverse transcriptase inhibitor, non-nucleoside reverse transcriptase inhibitor, reverse transcriptase inhibitor	0	0	0	59.96	0	-98.54	0	-89.35	J05AG03	ANTIINFECTIVES FOR SYSTEMIC USE	ANTIVIRALS FOR SYSTEMIC USE	DIRECT ACTING ANTIVIRALS	Non-nucleoside reverse transcriptase inhibitors
BRD-K77908580	entinostat	HDAC inhibitor, cell cycle inhibitor	0	16.4	0	0	-42.84	-99.47	-26.72	-92.26	L01XH05	ANTINEOPLASTIC AND IMMUNOMODULATING AGENTS	ANTINEOPLASTIC AGENTS	OTHER ANTINEOPLASTIC AGENTS	Histone deacetylase (HDAC) inhibitors
BRD-K93331255	lypressin	vasopressin receptor agonist	-82.84	-51.17	0	0	74.02	-99.73	0	-99.17	H01BA03	SYSTEMIC HORMONAL PREPARATIONS, EXCL. SEX HORMONES AND INSULINS	PITUITARY AND HYPOTHALAMIC HORMONES AND ANALOGUES	POSTERIOR PITUITARY LOBE HORMONES	Vasopressin and analogues
BRD-A95869247	indapamide	carbonic anhydrase inhibitor, thiazide diuretic	0	0	-0.8	-6.6	-9.24	-0.76	-18.44	0	C03BA11	CARDIOVASCULAR SYSTEM	DIURETICS	LOW-CEILING DIURETICS, EXCL. THIAZIDES	Sulfonamides, plain
BRD-K59332007	linopirdine	acetylcholine release enhancer, acetylcholine release stimulant, neurotransmitter agonist, voltage-gated potassium channel blocker	2.55	1.62	-1.72	0	3.56	-17.57	-15.61	-31.16	N06BX09	NERVOUS SYSTEM	PSYCHOANALEPTICS	PSYCHOSTIMULANTS, AGENTS USED FOR ADHD AND NOOTROPICS	Other psychostimulants and nootropics
BRD-K21733600	rofecoxib	cyclooxygenase inhibitor	-3.26	-5.81	-2.34	1.96	3.23	21.18	6.44	-22.9	M01AH02	MUSCULO-SKELETAL SYSTEM	ANTIINFLAMMATORY AND ANTIRHEUMATIC PRODUCTS	ANTIINFLAMMATORY AND ANTIRHEUMATIC PRODUCTS, NON-STEROIDS	Coxibs
BRD-K30480208	torasemide	cytochrome P450 antagonist, diuretic, electrolyte reabsorption inhibitor, thromboxane receptor antagonist	-10.95	-14.73	-3.23	-3.57	0	-7.26	26.23	-40.31	C03CA04	CARDIOVASCULAR SYSTEM	DIURETICS	HIGH-CEILING DIURETICS	Sulfonamides, plain
BRD-A16444946	acarbose	glucosidase inhibitor	-15.66	-44.67	-4.44	-10.03	-45.5	-11.58	-19.76	5.01	A10BF01	ALIMENTARY TRACT AND METABOLISM	DRUGS USED IN DIABETES	BLOOD GLUCOSE LOWERING DRUGS, EXCL. INSULINS	Alpha glucosidase inhibitors
BRD-A34817987	itraconazole	cell wall synthesis inhibitor, cytochrome P450 inhibitor, sterol demethylase inhibitor, VEGFR inhibitor	0	25.05	-4.55	12.43	0	-5.09	-32.18	4.54	J02AC02	ANTIINFECTIVES FOR SYSTEMIC USE	ANTIMYCOTICS FOR SYSTEMIC USE	ANTIMYCOTICS FOR SYSTEMIC USE	Triazole derivatives
BRD-K17561142	amiodarone	acetylcholine receptor ligand, adrenergic receptor antagonist, ATP-sensitive potassium channel inhibitor, HCN (hyperpolarization activated cyclic nucleotide gated) channel modulator, polarization inhibitor, potassium channel antagonist, Sodium Channel Blockers, voltage-gated sodium channel blocker	7.42	22.34	-5.12	-41.84	58.39	-16.95	-79.22	-56.23	C01BD01	CARDIOVASCULAR SYSTEM	CARDIAC THERAPY	ANTIARRHYTHMICS, CLASS I AND III	Antiarrhythmics, class III
BRD-K53737926	amitriptyline	norepinephrine inhibitor, serotonin receptor inhibitor, sigma receptor inhibitor	-6.91	0	-5.89	0	0	0	-10.24	0	N06AA09	NERVOUS SYSTEM	PSYCHOANALEPTICS	ANTIDEPRESSANTS	Non-selective monoamine reuptake inhibitors
BRD-K99615199	medroxyprogesterone	progesterone receptor agonist	0	0	-6	0	0	-13.02	-8.46	-46.9	G03AC06	GENITO URINARY SYSTEM AND SEX HORMONES	SEX HORMONES AND MODULATORS OF THE GENITAL SYSTEM	HORMONAL CONTRACEPTIVES FOR SYSTEMIC USE	Progestogens
BRD-K81528515	nilotinib	Bcr-Abl kinase inhibitor, Abl kinase inhibitor, discoidin domain containing receptor inhibitor, KIT inhibitor, PDGFR tyrosine kinase receptor inhibitor	-10.19	0	-6.91	-43.48	-13.78	99.87	38.92	14.83	L01EA03	ANTINEOPLASTIC AND IMMUNOMODULATING AGENTS	ANTINEOPLASTIC AGENTS	PROTEIN KINASE INHIBITORS	BCR-ABL tyrosine kinase inhibitors
BRD-K12219985	glipizide	sulfonylurea, ATP channel blocker, ATP-sensitive potassium channel antagonist, insulin secretagogue	11.01	0	-7.37	-25.62	0	-9.74	-11.74	-40.08	A10BB07	ALIMENTARY TRACT AND METABOLISM	DRUGS USED IN DIABETES	BLOOD GLUCOSE LOWERING DRUGS, EXCL. INSULINS	Sulfonylureas
BRD-A64092382	mexiletine	sodium channel blocker, potassium channel blocker	-21.63	-6.68	-7.68	57.5	-23.34	-2.46	0	-22.8	C01BB02	CARDIOVASCULAR SYSTEM	CARDIAC THERAPY	ANTIARRHYTHMICS, CLASS I AND III	Antiarrhythmics, class Ib
BRD-K00603606	ticlopidine	purinergic receptor antagonist, platelet aggregation inhibitor	0	-3.78	-7.87	-55.59	5.14	-30.72	-43.38	-76.74	B01AC05	BLOOD AND BLOOD FORMING ORGANS	ANTITHROMBOTIC AGENTS	ANTITHROMBOTIC AGENTS	Platelet aggregation inhibitors excl. heparin
BRD-A18917088	estradiol	estrogen receptor agonist	-10.91	0	-8.22	0	36.35	-94.18	-50.91	-54.41	G03CA03	GENITO URINARY SYSTEM AND SEX HORMONES	SEX HORMONES AND MODULATORS OF THE GENITAL SYSTEM	ESTROGENS	Natural and semisynthetic estrogens, plain
BRD-A58048407	nimodipine	calcium channel blocker, L-type calcium channel blocker	36.44	4.98	-8.84	12.28	-13.36	67.86	13.64	-8.19	C08CA06	CARDIOVASCULAR SYSTEM	CALCIUM CHANNEL BLOCKERS	SELECTIVE CALCIUM CHANNEL BLOCKERS WITH MAINLY VASCULAR EFFECTS	Dihydropyridine derivatives
BRD-A02006392	nitrendipine	calcium channel blocker, L-type calcium channel blocker	-94.6	0	-8.89	-22.64	0	-68.59	-65.05	63.19	C08CA08	CARDIOVASCULAR SYSTEM	CALCIUM CHANNEL BLOCKERS	SELECTIVE CALCIUM CHANNEL BLOCKERS WITH MAINLY VASCULAR EFFECTS	Dihydropyridine derivatives
BRD-A14395271	mesoridazine	dopamine receptor antagonist	2.71	-1.3	-8.94	89.43	-75.59	67.83	44.65	74.58	N05AC03	NERVOUS SYSTEM	PSYCHOLEPTICS	ANTIPSYCHOTICS	Phenothiazines with piperidine structure
BRD-K32821942	azathioprine	dehydrogenase inhibitor, immunosuppressant, purine antagonist	0	0	-9.33	-57.91	61.53	-11.38	-27.06	-7.21	L04AX01	ANTINEOPLASTIC AND IMMUNOMODULATING AGENTS	IMMUNOSUPPRESSANTS	IMMUNOSUPPRESSANTS	Other immunosuppressants
BRD-A42759514	ornidazole	antiprotozoal agent	-12.81	7.75	-9.37	46.32	49.38	30.62	-33.08	22.3	G01AF06	GENITO URINARY SYSTEM AND SEX HORMONES	GYNECOLOGICAL ANTIINFECTIVES AND ANTISEPTICS	ANTIINFECTIVES AND ANTISEPTICS, EXCL. COMBINATIONS WITH CORTICOSTEROIDS	Imidazole derivatives
BRD-K04218075	clomifene	estrogen receptor antagonist, estrogen receptor modulator, selective estrogen receptor modulator (SERM), testosterone receptor agonist	-9	-60.91	-9.79	26.19	-17.58	0	8.86	19.5	G03GB02	GENITO URINARY SYSTEM AND SEX HORMONES	SEX HORMONES AND MODULATORS OF THE GENITAL SYSTEM	GONADOTROPINS AND OTHER OVULATION STIMULANTS	Ovulation stimulants, synthetic
BRD-K61250553	loperamide	opioid receptor agonist, atrial natriuretic peptide receptor antagonist	-4.37	3.86	-9.87	10.82	6.39	92.27	-9.44	99.85	A07DA03	ALIMENTARY TRACT AND METABOLISM	ANTIDIARRHEALS, INTESTINAL ANTIINFLAMMATORY/ANTIINFECTIVE AGENTS	ANTIPROPULSIVES	Antipropulsives
BRD-K21548250	moracizine	sodium channel blocker	0	0	-9.97	-30.21	-77.63	39.7	0	-27.98	C01BG01	CARDIOVASCULAR SYSTEM	CARDIAC THERAPY	ANTIARRHYTHMICS, CLASS I AND III	Other antiarrhythmics, class I and III
BRD-K28936863	ketotifen	histamine receptor ligand, leukotriene antagonist, phosphodiesterase inhibitor	14.78	-8.43	-10.32	-12.29	3.09	-18.65	-19.21	-29.77	R06AX17	RESPIRATORY SYSTEM	ANTIHISTAMINES FOR SYSTEMIC USE	ANTIHISTAMINES FOR SYSTEMIC USE	Other antihistamines for systemic use
BRD-K57569181	pentoxifylline	phosphodiesterase inhibitor, acetylcholinesterase inhibitor, chitinase inhibitor, tumor necrosis factor production inhibitor	34.02	19.86	-10.47	0	-23.46	39.24	66.42	73.99	C04AD03	CARDIOVASCULAR SYSTEM	PERIPHERAL VASODILATORS	PERIPHERAL VASODILATORS	Purine derivatives
BRD-A42571354	cetirizine	histamine receptor antagonist	0	0	-10.68	0	10.68	-81	-18.81	-7.04	R06AE07	RESPIRATORY SYSTEM	ANTIHISTAMINES FOR SYSTEMIC USE	ANTIHISTAMINES FOR SYSTEMIC USE	Piperazine derivatives
BRD-K17016787	estriol	estrogen receptor agonist, estrogen receptor antagonist	0	-99.63	-11.03	-96.25	-61.84	18.88	0	-7.23	G03CA04	GENITO URINARY SYSTEM AND SEX HORMONES	SEX HORMONES AND MODULATORS OF THE GENITAL SYSTEM	ESTROGENS	Natural and semisynthetic estrogens, plain
BRD-K19227686	phenolphthalein	weak acid used as a pH indicator	8.18	0	-11.52	75.13	21.77	0	-48.4	-23.5	A06AB04	ALIMENTARY TRACT AND METABOLISM	DRUGS FOR CONSTIPATION	DRUGS FOR CONSTIPATION	Contact laxatives
BRD-A09533288	verapamil	calcium channel blocker, L-type calcium channel blocker, dopamine receptor antagonist	-8.61	-11.56	-11.58	2.59	-11.71	13.77	37.59	10.11	C08DA01	CARDIOVASCULAR SYSTEM	CALCIUM CHANNEL BLOCKERS	SELECTIVE CALCIUM CHANNEL BLOCKERS WITH DIRECT CARDIAC EFFECTS	Phenylalkylamine derivatives
BRD-A40639672	ketorolac	cyclooxygenase inhibitor	0	11.49	-11.81	-9.62	0	-42.74	-24.59	-15.66	M01AB15	MUSCULO-SKELETAL SYSTEM	ANTIINFLAMMATORY AND ANTIRHEUMATIC PRODUCTS	ANTIINFLAMMATORY AND ANTIRHEUMATIC PRODUCTS, NON-STEROIDS	Acetic acid derivatives and related substances
BRD-K39746403	erythromycin	NFkB pathway inhibitor, 50S ribosomal subunit inhibitor, motilin receptor agonist, RPLV inhibitor	59.78	-23.75	-11.96	-55.83	0	-24.4	30.62	-63.49	D10AF02	DERMATOLOGICALS	ANTI-ACNE PREPARATIONS	ANTI-ACNE PREPARATIONS FOR TOPICAL USE	Antiinfectives for treatment of acne
BRD-A00993607	alprenolol	adrenergic receptor antagonist	73.39	25.12	-12.04	0	0	0	57.9	-71.06	C07AA01	CARDIOVASCULAR SYSTEM	BETA BLOCKING AGENTS	BETA BLOCKING AGENTS	Beta blocking agents, non-selective
BRD-K28143534	cyproheptadine	histamine receptor antagonist, serotonin receptor antagonist	0	0	-12.2	0	0	-9.72	-10.63	-42.28	R06AX02	RESPIRATORY SYSTEM	ANTIHISTAMINES FOR SYSTEMIC USE	ANTIHISTAMINES FOR SYSTEMIC USE	Other antihistamines for systemic use
BRD-K93645900	tadalafil	phosphodiesterase inhibitor	0	0	-12.35	-54.48	46.87	-19.4	-53.88	9.29	G04BE08	GENITO URINARY SYSTEM AND SEX HORMONES	UROLOGICALS	UROLOGICALS	Drugs used in erectile dysfunction
BRD-A04706586	bucladesine	adenosine receptor agonist, cAMP stimulant, vasodilator	9.31	7.19	-12.38	3.22	0	-3.16	74.75	13.1	C01CE04	CARDIOVASCULAR SYSTEM	CARDIAC THERAPY	CARDIAC STIMULANTS EXCL. CARDIAC GLYCOSIDES	Phosphodiesterase inhibitors
BRD-K88789588	letrozole	aromatase inhibitor, estrogen receptor antagonist	-15.96	0	-12.51	7.83	-36.31	-11.74	-22.62	-24.5	L02BG04	ANTINEOPLASTIC AND IMMUNOMODULATING AGENTS	ENDOCRINE THERAPY	HORMONE ANTAGONISTS AND RELATED AGENTS	Aromatase inhibitors
BRD-A26384407	chlortalidone	carbonic anhydrase inhibitor, diuretic, sodium ion tranport inhibitor	0	-5.42	-12.86	-2.24	-0.58	0	-2.98	-9.44	C03BA04	CARDIOVASCULAR SYSTEM	DIURETICS	LOW-CEILING DIURETICS, EXCL. THIAZIDES	Sulfonamides, plain
BRD-K44276885	acarbose	glucosidase inhibitor	0	0	-13.38	69.63	-49.1	-16.14	0	-9.91	A10BF01	ALIMENTARY TRACT AND METABOLISM	DRUGS USED IN DIABETES	BLOOD GLUCOSE LOWERING DRUGS, EXCL. INSULINS	Alpha glucosidase inhibitors
BRD-K43887077	dopamine	dopamine receptor agonist	-22.44	0	-13.39	-27.25	0	-25.49	-28.6	-7.91	C01CA04	CARDIOVASCULAR SYSTEM	CARDIAC THERAPY	CARDIAC STIMULANTS EXCL. CARDIAC GLYCOSIDES	Adrenergic and dopaminergic agents
BRD-K05395900	nicotine	acetylcholine receptor agonist	0	-10.85	-13.39	0	6.15	-80.91	-21.47	32.99	N07BA01	NERVOUS SYSTEM	OTHER NERVOUS SYSTEM DRUGS	DRUGS USED IN ADDICTIVE DISORDERS	Drugs used in nicotine dependence
BRD-K28849549	mesalazine	cyclooxygenase inhibitor, arylamine N-acetyltransferase inhibitor, beta catenin inhibitor, lipoxygenase inhibitor, prostanoid receptor inhibitor, protein phosphatase inhibitor, thromboxane receptor antagonist, thromboxane synthase inhibitor	0	0	-13.64	0	0	-22.03	-47.91	-19.65	A07EC02	ALIMENTARY TRACT AND METABOLISM	ANTIDIARRHEALS, INTESTINAL ANTIINFLAMMATORY/ANTIINFECTIVE AGENTS	INTESTINAL ANTIINFLAMMATORY AGENTS	Aminosalicylic acid and similar agents
BRD-K09963420	saquinavir	HIV protease inhibitor, peptidase inhibitor	0	0	-13.71	9.7	46.76	-58.46	-68.81	-39.99	J05AE01	ANTIINFECTIVES FOR SYSTEMIC USE	ANTIVIRALS FOR SYSTEMIC USE	DIRECT ACTING ANTIVIRALS	Protease inhibitors
BRD-K71289571	zafirlukast	leukotriene receptor antagonist	-23.49	-51.33	-13.9	-17.16	9.1	26.43	-13.52	-46.45	R03DC01	RESPIRATORY SYSTEM	DRUGS FOR OBSTRUCTIVE AIRWAY DISEASES	OTHER SYSTEMIC DRUGS FOR OBSTRUCTIVE AIRWAY DISEASES	Leukotriene receptor antagonists
BRD-A26095496	clobetasol	glucocorticoid receptor agonist	0	27.02	-13.94	-50.13	0	32.9	-58.53	-59.62	D07AD01	DERMATOLOGICALS	CORTICOSTEROIDS, DERMATOLOGICAL PREPARATIONS	CORTICOSTEROIDS, PLAIN	Corticosteroids, very potent (group IV)
BRD-A97104540	fenoterol	adrenergic receptor agonist	0	52.23	-14.25	0	12.82	-19.98	0	-60.31	G02CA03	GENITO URINARY SYSTEM AND SEX HORMONES	OTHER GYNECOLOGICALS	OTHER GYNECOLOGICALS	Sympathomimetics, labour repressants
BRD-K77947974	fluspirilene	dopamine receptor, dopamine receptor antagonist	0	2.02	-14.37	-21.43	40.32	-30.96	-44.6	91.92	N05AG01	NERVOUS SYSTEM	PSYCHOLEPTICS	ANTIPSYCHOTICS	Diphenylbutylpiperidine derivatives
BRD-K49111258	prazosin	adrenergic receptor antagonist, adrenergic receptor blocker, CDK inhibitor	0	0	-14.81	0	-11.08	-24.61	-17.79	-63.91	C02CA01	CARDIOVASCULAR SYSTEM	ANTIHYPERTENSIVES	ANTIADRENERGIC AGENTS, PERIPHERALLY ACTING	Alpha-adrenoreceptor antagonists
BRD-A29426959	carbinoxamine	histamine receptor antagonist, L-type calcium channel blocker	0	0	-14.9	-18.02	12.29	3.52	-49.64	-19.58	R06AA08	RESPIRATORY SYSTEM	ANTIHISTAMINES FOR SYSTEMIC USE	ANTIHISTAMINES FOR SYSTEMIC USE	Aminoalkyl ethers
BRD-K19507340	megestrol	progesterone receptor agonist, DNA inhibitor, HegG2 inhibitor	0	1.89	-15.22	-3.51	-6.72	-13.68	-55.03	-29.26	G03AC05	GENITO URINARY SYSTEM AND SEX HORMONES	SEX HORMONES AND MODULATORS OF THE GENITAL SYSTEM	HORMONAL CONTRACEPTIVES FOR SYSTEMIC USE	Progestogens
BRD-K43736954	cortisone	glucocorticoid receptor agonist	0	0	-15.42	0	5.11	-0.93	-26.37	-17.99	H02AB10	SYSTEMIC HORMONAL PREPARATIONS, EXCL. SEX HORMONES AND INSULINS	CORTICOSTEROIDS FOR SYSTEMIC USE	CORTICOSTEROIDS FOR SYSTEMIC USE, PLAIN	Glucocorticoids
BRD-A01320529	salmeterol	adrenergic receptor agonist	0	0	-15.48	0	0	-38.95	0	-42.48	R03AC12	RESPIRATORY SYSTEM	DRUGS FOR OBSTRUCTIVE AIRWAY DISEASES	ADRENERGICS, INHALANTS	Selective beta-2-adrenoreceptor agonists
BRD-A54487287	cortisone	glucocorticoid receptor agonist	0	25.43	-16.6	44.45	11.57	-20.44	37.7	0	H02AB10	SYSTEMIC HORMONAL PREPARATIONS, EXCL. SEX HORMONES AND INSULINS	CORTICOSTEROIDS FOR SYSTEMIC USE	CORTICOSTEROIDS FOR SYSTEMIC USE, PLAIN	Glucocorticoids
BRD-A35108200	dexamethasone	glucocorticoid receptor agonist, corticosteroid agonist, immunosuppressant	31.07	29.17	-16.68	-22.6	-6.18	-18.34	35.44	0	A01AC02	ALIMENTARY TRACT AND METABOLISM	STOMATOLOGICAL PREPARATIONS	STOMATOLOGICAL PREPARATIONS	Corticosteroids for local oral treatment
BRD-K60770992	pergolide	dopamine receptor agonist, calcium-activated potassium channel blocker, potassium channel blocker, prolactin inhibitor	43.91	0	-16.88	-16.26	-27.08	-76.34	0	-99.83	N04BC02	NERVOUS SYSTEM	ANTI-PARKINSON DRUGS	DOPAMINERGIC AGENTS	Dopamine agonists
BRD-K38055836	etamivan	respiratory stimulant	-14.48	0	-17.09	30.64	0	20.57	58.73	-45.33	R07AB04	RESPIRATORY SYSTEM	OTHER RESPIRATORY SYSTEM PRODUCTS	OTHER RESPIRATORY SYSTEM PRODUCTS	Respiratory stimulants
BRD-K44876623	zolpidem	benzodiazepine receptor agonist, GABA benzodiazepine site receptor agonist, non-benzodiazepine hypnotic	0	30.11	-17.54	-39.72	77.28	0	0	-36.03	N05CF02	NERVOUS SYSTEM	PSYCHOLEPTICS	HYPNOTICS AND SEDATIVES	Benzodiazepine related drugs
BRD-K46211610	tolazoline	adrenergic receptor antagonist	-8.29	-30.73	-18.28	-8.87	3.65	-55.14	-13	-20.03	C04AB02	CARDIOVASCULAR SYSTEM	PERIPHERAL VASODILATORS	PERIPHERAL VASODILATORS	Imidazoline derivatives
BRD-K84566043	fenpiverinium	acetylcholine receptor antagonist	0	0	-18.52	0	0	-16.98	-64.97	-46.37	A03AB21	ALIMENTARY TRACT AND METABOLISM	DRUGS FOR FUNCTIONAL GASTROINTESTINAL DISORDERS	DRUGS FOR FUNCTIONAL GASTROINTESTINAL DISORDERS	Synthetic anticholinergics, quaternary ammonium compounds
BRD-A30205217	ethotoin	anticonvulsant	0	0	-18.62	-36.19	-53.42	-79.29	-15.49	44.49	N03AB01	NERVOUS SYSTEM	ANTIEPILEPTICS	ANTIEPILEPTICS	Hydantoin derivatives
BRD-A09472452	flecainide	sodium channel blocker, sodium channel inhibitor, voltage-gated sodium channel blocker	45.92	60.99	-18.73	24.81	-25.85	-45.63	49.79	84.91	C01BC04	CARDIOVASCULAR SYSTEM	CARDIAC THERAPY	ANTIARRHYTHMICS, CLASS I AND III	Antiarrhythmics, class Ic
BRD-K82846253	repaglinide	insulin secretagogue, ATP-sensitive potassium channel antagonist, cytochrome P450 inhibitor, meglitinide	0	-32.5	-18.96	-9.47	20.86	28.88	65.78	35.51	A10BX02	ALIMENTARY TRACT AND METABOLISM	DRUGS USED IN DIABETES	BLOOD GLUCOSE LOWERING DRUGS, EXCL. INSULINS	Other blood glucose lowering drugs, excl. insulins
BRD-A09925278	etilefrine	adrenergic receptor agonist	0	0	-19.44	36.97	-73.9	40.76	0	-32.99	C01CA01	CARDIOVASCULAR SYSTEM	CARDIAC THERAPY	CARDIAC STIMULANTS EXCL. CARDIAC GLYCOSIDES	Adrenergic and dopaminergic agents
BRD-K30649484	mafenide	carbonic anhydrase inhibitor, unidentified pharmacological activity	0	0	-19.47	0	0	-90.44	-43.4	-48.71	D06BA03	DERMATOLOGICALS	ANTIBIOTICS AND CHEMOTHERAPEUTICS FOR DERMATOLOGICAL USE	CHEMOTHERAPEUTICS FOR TOPICAL USE	Sulfonamides
BRD-A74980173	gatifloxacin	topoisomerase inhibitor, DNA gyrase inhibitor	-63.56	0	-19.7	0	0	-84.68	0	-50.2	J01MA16	ANTIINFECTIVES FOR SYSTEMIC USE	ANTIBACTERIALS FOR SYSTEMIC USE	QUINOLONE ANTIBACTERIALS	Fluoroquinolones
BRD-K67100011	pivmecillinam	cell wall synthesis inhibitor	0	0	-20.05	-22.35	10.01	-13.57	-56.11	-34.63	J01CA08	ANTIINFECTIVES FOR SYSTEMIC USE	ANTIBACTERIALS FOR SYSTEMIC USE	BETA-LACTAM ANTIBACTERIALS, PENICILLINS	Penicillins with extended spectrum
BRD-K55034111	pefloxacin	topoisomerase inhibitor	0	0	-20.07	-75.41	0	25.58	29.81	-52.55	J01MA03	ANTIINFECTIVES FOR SYSTEMIC USE	ANTIBACTERIALS FOR SYSTEMIC USE	QUINOLONE ANTIBACTERIALS	Fluoroquinolones
BRD-A19736161	ondansetron	serotonin receptor antagonist	-28.14	-88.05	-20.22	0	-14.66	-61.32	-28.97	-58.54	A04AA01	ALIMENTARY TRACT AND METABOLISM	ANTIEMETICS AND ANTINAUSEANTS	ANTIEMETICS AND ANTINAUSEANTS	Serotonin (5HT3) antagonists
BRD-K43764301	dexketoprofen	cyclooxygenase inhibitor	0	0	-20.3	-54.68	0	-20.17	-48.69	0	M01AE17	MUSCULO-SKELETAL SYSTEM	ANTIINFLAMMATORY AND ANTIRHEUMATIC PRODUCTS	ANTIINFLAMMATORY AND ANTIRHEUMATIC PRODUCTS, NON-STEROIDS	Propionic acid derivatives
BRD-K60762818	desipramine	norepinephrine transporter inhibitor, Sodium Channel Blockers, tricyclic antidepressant (TCA)	0	-7.01	-20.37	-17.71	42.25	27.73	-70.31	-68.12	N06AA01	NERVOUS SYSTEM	PSYCHOANALEPTICS	ANTIDEPRESSANTS	Non-selective monoamine reuptake inhibitors
BRD-K96354014	nifedipine	calcium channel blocker, L-type calcium channel blocker	35.59	11.76	-21.52	-30.49	-33.06	74.11	91.87	19.92	C08CA05	CARDIOVASCULAR SYSTEM	CALCIUM CHANNEL BLOCKERS	SELECTIVE CALCIUM CHANNEL BLOCKERS WITH MAINLY VASCULAR EFFECTS	Dihydropyridine derivatives
BRD-K66615216	moxifloxacin	DNA gyrase inhibitor, topoisomerase inhibitor	-29.21	-20.27	-21.58	21.64	-36.99	-17.49	-64.81	-45.77	J01MA14	ANTIINFECTIVES FOR SYSTEMIC USE	ANTIBACTERIALS FOR SYSTEMIC USE	QUINOLONE ANTIBACTERIALS	Fluoroquinolones
BRD-K31534764	fluvoxamine	selective serotonin reuptake inhibitor (SSRI), serotonin reuptake inhibitor, serotonin uptake inhibitor	-25.39	-53.23	-22.04	0	-41.75	-31.98	-30.8	-41.63	N06AB08	NERVOUS SYSTEM	PSYCHOANALEPTICS	ANTIDEPRESSANTS	Selective serotonin reuptake inhibitors
BRD-A21858158	praziquantel	membrane permeability enhancer, schistosomicide	37.97	-38.64	-22.08	-50.06	0	-89.19	-90.57	-37.63	P02BA01	ANTIPARASITIC PRODUCTS, INSECTICIDES AND REPELLENTS	ANTHELMINTICS	ANTITREMATODALS	Quinoline derivatives and related substances
BRD-A61793559	metolazone	carbonic anhydrase inhibitor, quinazoline diuretic, inhibitor of sodium chloride symporters	0	0	-22.89	0	-69.47	31.29	-66.89	-22.16	C03BA08	CARDIOVASCULAR SYSTEM	DIURETICS	LOW-CEILING DIURETICS, EXCL. THIAZIDES	Sulfonamides, plain
BRD-K08252256	diclofenac	cyclooxygenase inhibitor	14.28	0	-22.97	-7.5	0	-66.03	-85.16	-4.36	D11AX18	DERMATOLOGICALS	OTHER DERMATOLOGICAL PREPARATIONS	OTHER DERMATOLOGICAL PREPARATIONS	Other dermatologicals
BRD-A22844106	tenoxicam	cyclooxygenase inhibitor, prostanoid receptor inhibitor	0	-22.65	-23.04	48.56	0	-31.89	68.21	-57.7	M01AC02	MUSCULO-SKELETAL SYSTEM	ANTIINFLAMMATORY AND ANTIRHEUMATIC PRODUCTS	ANTIINFLAMMATORY AND ANTIRHEUMATIC PRODUCTS, NON-STEROIDS	Oxicams
BRD-A07000685	hydrocortisone	corticosteroid agonist, glucocorticoid receptor agonist, immunosuppressant, interleukin receptor antagonist	97.46	52.39	-23.17	18.65	38.59	13.86	99.01	13.74	A01AC03	ALIMENTARY TRACT AND METABOLISM	STOMATOLOGICAL PREPARATIONS	STOMATOLOGICAL PREPARATIONS	Corticosteroids for local oral treatment
BRD-A51714012	venlafaxine	serotonin reuptake inhibitor, adrenergic transmitter uptake inhibitor, norepinephrine reuptake inhibitor, norepinephrine reputake inhibitor, serotonin uptake inhibitor	-9.74	0	-23.72	-73.99	-16.5	-8.42	-66.12	-3.66	N06AX16	NERVOUS SYSTEM	PSYCHOANALEPTICS	ANTIDEPRESSANTS	Other antidepressants
BRD-A87606379	nadolol	adrenergic receptor antagonist	0	0	-23.87	34.96	0	0	48.93	0	C07AA12	CARDIOVASCULAR SYSTEM	BETA BLOCKING AGENTS	BETA BLOCKING AGENTS	Beta blocking agents, non-selective
BRD-K85606544	neratinib	EGFR inhibitor, receptor tyrosine protein kinase inhibitor, tyrosine kinase inhibitor	0	0	-24.77	0	0	-70.67	-68.65	-74.03	L01EH02	ANTINEOPLASTIC AND IMMUNOMODULATING AGENTS	ANTINEOPLASTIC AGENTS	PROTEIN KINASE INHIBITORS	Human epidermal growth factor receptor 2 (HER2) tyrosine kinase inhibitors
BRD-K69470111	montelukast	leukotriene receptor antagonist	0	0	-24.98	0	0	-22.81	-27.2	0	R03DC03	RESPIRATORY SYSTEM	DRUGS FOR OBSTRUCTIVE AIRWAY DISEASES	OTHER SYSTEMIC DRUGS FOR OBSTRUCTIVE AIRWAY DISEASES	Leukotriene receptor antagonists
BRD-K78431006	crizotinib	ALK tyrosine kinase receptor inhibitor, c-Met inhibitor, hepatocyte growth factor receptor inhibitor, tyrosine kinase inhibitor	-12.7	0	-25.86	15.76	-8.67	-17.11	0	0	L01ED01	ANTINEOPLASTIC AND IMMUNOMODULATING AGENTS	ANTINEOPLASTIC AGENTS	PROTEIN KINASE INHIBITORS	Anaplastic lymphoma kinase (ALK) inhibitors
BRD-K35483542	alitretinoin	RXR agonist, ABC transporter expression enhancer, apoptosis stimulant, RAR agonist, retinoid receptor agonist	34.66	-59.53	-26.7	32.43	0	37.31	0	-15.07	D11AH04	DERMATOLOGICALS	OTHER DERMATOLOGICAL PREPARATIONS	OTHER DERMATOLOGICAL PREPARATIONS	Agents for dermatitis, excluding corticosteroids
BRD-A50311610	meclozine	constitutive androstane receptor (CAR) agonist	-45.29	0	-26.82	0	32.9	-11.63	-59.98	-49.4	R06AE05	RESPIRATORY SYSTEM	ANTIHISTAMINES FOR SYSTEMIC USE	ANTIHISTAMINES FOR SYSTEMIC USE	Piperazine derivatives
BRD-K67174588	toremifene	selective estrogen receptor modulator (SERM), estrogen receptor antagonist	-23.05	-37.67	-27.56	-97.34	-92.69	78.33	21.13	55.07	L02BA02	ANTINEOPLASTIC AND IMMUNOMODULATING AGENTS	ENDOCRINE THERAPY	HORMONE ANTAGONISTS AND RELATED AGENTS	Anti-estrogens
BRD-A79226577	tropisetron	serotonin receptor antagonist, polarization inhibitor, sodium channel blocker	0	0	-28.64	0	-62.08	0	82.23	80.27	A04AA03	ALIMENTARY TRACT AND METABOLISM	ANTIEMETICS AND ANTINAUSEANTS	ANTIEMETICS AND ANTINAUSEANTS	Serotonin (5HT3) antagonists
BRD-K86301799	dipyridamole	phosphodiesterase inhibitor, cyclooxygenase inhibitor, platelet aggregation inhibitor	7.78	2.54	-29.09	-28.56	0	-99.34	-89.22	-22.66	B01AC07	BLOOD AND BLOOD FORMING ORGANS	ANTITHROMBOTIC AGENTS	ANTITHROMBOTIC AGENTS	Platelet aggregation inhibitors excl. heparin
BRD-K22031190	diflunisal	cyclooxygenase inhibitor, prostanoid receptor inhibitor	23.54	-26.81	-29.24	0	-9.31	-95.16	-40.03	0	N02BA11	NERVOUS SYSTEM	ANALGESICS	OTHER ANALGESICS AND ANTIPYRETICS	Salicylic acid and derivatives
BRD-K19277754	paroxetine	cyclophilin inhibitor, norepinephrine reputake inhibitor, selective serotonin reuptake inhibitor (SSRI), serotonin reuptake inhibitor, serotonin uptake inhibitor	25.72	0	-29.27	0	0	17	0	-57.98	N06AB05	NERVOUS SYSTEM	PSYCHOANALEPTICS	ANTIDEPRESSANTS	Selective serotonin reuptake inhibitors
BRD-K45252063	clofibrate	PPAR receptor agonist	27.33	0	-29.31	-77.69	0	0	0	-77.46	C10AB01	CARDIOVASCULAR SYSTEM	LIPID MODIFYING AGENTS	LIPID MODIFYING AGENTS, PLAIN	Fibrates
BRD-A15131297	benazepril	angiotensin converting enzyme inhibitor	0	0	-29.39	44.6	-50.58	14.87	-13.94	0	C09AA07	CARDIOVASCULAR SYSTEM	AGENTS ACTING ON THE RENIN-ANGIOTENSIN SYSTEM	ACE INHIBITORS, PLAIN	ACE inhibitors, plain
BRD-K97810537	beclometasone	glucocorticoid receptor agonist, corticosteroid hormone receptor agonist, immunosuppressant	44.64	0	-30.92	13.32	0	0	80.65	-22.04	A07EA07	ALIMENTARY TRACT AND METABOLISM	ANTIDIARRHEALS, INTESTINAL ANTIINFLAMMATORY/ANTIINFECTIVE AGENTS	INTESTINAL ANTIINFLAMMATORY AGENTS	Corticosteroids acting locally
BRD-K37289225	clozapine	serotonin receptor antagonist, dopamine receptor antagonist, adrenergic receptor antagonist	-34.08	0	-31.07	0	-32.71	20.88	-51.44	-26.61	N05AH02	NERVOUS SYSTEM	PSYCHOLEPTICS	ANTIPSYCHOTICS	Diazepines, oxazepines, thiazepines and oxepines
BRD-K94830329	ataluren	CFTR channel agonist, coagulation stimulant, dystrophin stimulant	0	0	-31.47	0	0	-50.65	0	-71.49	M09AX03	MUSCULO-SKELETAL SYSTEM	OTHER DRUGS FOR DISORDERS OF THE MUSCULO-SKELETAL SYSTEM	OTHER DRUGS FOR DISORDERS OF THE MUSCULO-SKELETAL SYSTEM	Other drugs for disorders of the musculo-skeletal system
BRD-K81128206	edrophonium	acetylcholinesterase inhibitor	0	0	-31.54	-46.57	0	0	0	-72.57	V04CX07	VARIOUS	DIAGNOSTIC AGENTS	OTHER DIAGNOSTIC AGENTS	Other diagnostic agents
BRD-K73999723	telmisartan	angiotensin receptor antagonist, PPAR receptor agonist, PPAR receptor modulator, PPAR receptor partial agonist	97.12	0	-32.19	-93.85	86.02	40.02	0	-94.18	C09CA07	CARDIOVASCULAR SYSTEM	AGENTS ACTING ON THE RENIN-ANGIOTENSIN SYSTEM	ANGIOTENSIN II RECEPTOR BLOCKERS (ARBs), PLAIN	Angiotensin II receptor blockers (ARBs), plain
BRD-K29905972	axitinib	VEGFR inhibitor, PDGFR tyrosine kinase receptor inhibitor, angiogenesis inhibitor, KIT inhibitor, VEGFR antagonist	0	-65.32	-32.22	0	-72.41	-81.43	-96.3	-70.15	L01EK01	ANTINEOPLASTIC AND IMMUNOMODULATING AGENTS	ANTINEOPLASTIC AGENTS	PROTEIN KINASE INHIBITORS	Vascular endothelial growth factor receptor (VEGFR) tyrosine kinase inhibitors
BRD-A44090213	indoprofen	cyclooxygenase inhibitor, platelet aggregation inhibitor, prostanoid receptor inhibitor	-4.76	0	-32.34	0	0	-25.11	22.18	-25.96	M01AE10	MUSCULO-SKELETAL SYSTEM	ANTIINFLAMMATORY AND ANTIRHEUMATIC PRODUCTS	ANTIINFLAMMATORY AND ANTIRHEUMATIC PRODUCTS, NON-STEROIDS	Propionic acid derivatives
BRD-A56892734	esomeprazole	ATPase inhibitor, ABC transporter expression enhancer	14.47	20.29	-32.61	-24.6	0	-80.69	0	-19.38	A02BC05	ALIMENTARY TRACT AND METABOLISM	DRUGS FOR ACID RELATED DISORDERS	DRUGS FOR PEPTIC ULCER AND GASTRO-OESOPHAGEAL REFLUX DISEASE (GORD)	Proton pump inhibitors
BRD-A81772229	simvastatin	HMGCR inhibitor	0	0	-33.28	91.88	0	81.65	68.18	54.27	C10AA01	CARDIOVASCULAR SYSTEM	LIPID MODIFYING AGENTS	LIPID MODIFYING AGENTS, PLAIN	HMG CoA reductase inhibitors
BRD-A04352665	maraviroc	CC chemokine receptor antagonist, CC chemokine receptor 5 (CCR5) antagonist, reverse transcriptase inhibitor	-47.19	-48.57	-34.98	-21.3	-93.51	-31.93	-42.89	61.88	J05AX09	ANTIINFECTIVES FOR SYSTEMIC USE	ANTIVIRALS FOR SYSTEMIC USE	DIRECT ACTING ANTIVIRALS	Other antivirals
BRD-A22032524	amlodipine	breast cancer resistance protein inhibitor, calcium channel blocker, calcium channel inhibitor, L-type calcium channel blocker	-53.2	0	-35.18	15.33	-29.82	0	-76.07	13.1	C08CA01	CARDIOVASCULAR SYSTEM	CALCIUM CHANNEL BLOCKERS	SELECTIVE CALCIUM CHANNEL BLOCKERS WITH MAINLY VASCULAR EFFECTS	Dihydropyridine derivatives
BRD-A09539288	homatropine	acetylcholine receptor antagonist	-48.7	0	-35.2	34.72	-43.32	31.3	-97.37	-79.96	S01FA05	SENSORY ORGANS	OPHTHALMOLOGICALS	MYDRIATICS AND CYCLOPLEGICS	Anticholinergics
BRD-K67043667	altretamine	DNA synthesis inhibitor	0	0	-35.33	-53.35	-68.78	-21.34	29.83	29.2	L01XX03	ANTINEOPLASTIC AND IMMUNOMODULATING AGENTS	ANTINEOPLASTIC AGENTS	OTHER ANTINEOPLASTIC AGENTS	Other antineoplastic agents
BRD-K43389675	daunorubicin	RNA synthesis inhibitor, topoisomerase inhibitor, DNA synthesis inhibitor, radical formation stimulant	-88.95	-75.24	-35.62	-72.21	-39.9	-94.76	-99.03	-45.15	L01DB02	ANTINEOPLASTIC AND IMMUNOMODULATING AGENTS	ANTINEOPLASTIC AGENTS	CYTOTOXIC ANTIBIOTICS AND RELATED SUBSTANCES	Anthracyclines and related substances
BRD-A78295502	hydroquinine	anti-arrhythmia agent	0	-13.77	-35.83	0	0	-31.2	0	0	M09AA01	MUSCULO-SKELETAL SYSTEM	OTHER DRUGS FOR DISORDERS OF THE MUSCULO-SKELETAL SYSTEM	OTHER DRUGS FOR DISORDERS OF THE MUSCULO-SKELETAL SYSTEM	Quinine and derivatives
BRD-K06895174	cisapride	acetylcholine receptor agonist, serotonin receptor agonist	6.34	0	-36.51	15.67	53.4	-22.76	-66.75	-24.31	A03FA02	ALIMENTARY TRACT AND METABOLISM	DRUGS FOR FUNCTIONAL GASTROINTESTINAL DISORDERS	PROPULSIVES	Propulsives
BRD-K87142802	veliparib	PARP inhibitor, DNA repair enzyme inhibitor	0	0	-37.37	0	-62.38	0	0	0	L01XK05	ANTINEOPLASTIC AND IMMUNOMODULATING AGENTS	ANTINEOPLASTIC AGENTS	OTHER ANTINEOPLASTIC AGENTS	Poly (ADP-ribose) polymerase (PARP) inhibitors
BRD-K45158365	valsartan	angiotensin receptor antagonist	-10.5	0	-38.19	-80.91	14.46	-46.62	-8.71	-61.57	C09CA03	CARDIOVASCULAR SYSTEM	AGENTS ACTING ON THE RENIN-ANGIOTENSIN SYSTEM	ANGIOTENSIN II RECEPTOR BLOCKERS (ARBs), PLAIN	Angiotensin II receptor blockers (ARBs), plain
BRD-K41410256	balsalazide	cyclooxygenase inhibitor, prostanoid receptor inhibitor, thromboxane receptor antagonist	0	0	-38.45	0	0	-40.58	-72.01	-63.16	A07EC04	ALIMENTARY TRACT AND METABOLISM	ANTIDIARRHEALS, INTESTINAL ANTIINFLAMMATORY/ANTIINFECTIVE AGENTS	INTESTINAL ANTIINFLAMMATORY AGENTS	Aminosalicylic acid and similar agents
BRD-K18618618	cimetidine	histamine receptor antagonist, histamine receptor inhibitor	0	-17.76	-39.61	-39.14	0	0	0	0	A02BA01	ALIMENTARY TRACT AND METABOLISM	DRUGS FOR ACID RELATED DISORDERS	DRUGS FOR PEPTIC ULCER AND GASTRO-OESOPHAGEAL REFLUX DISEASE (GORD)	H2-receptor antagonists
BRD-A49447682	desoximetasone	glucocorticoid receptor agonist	31.78	0	-40.6	-60.05	-11.18	-60.63	-67.41	-38.11	D07AC03	DERMATOLOGICALS	CORTICOSTEROIDS, DERMATOLOGICAL PREPARATIONS	CORTICOSTEROIDS, PLAIN	Corticosteroids, potent (group III)
BRD-K47639036	flavoxate	acetylcholine receptor antagonist	0	0	-40.65	0	-15.56	26.82	0	0	G04BD02	GENITO URINARY SYSTEM AND SEX HORMONES	UROLOGICALS	UROLOGICALS	Drugs for urinary frequency and incontinence
BRD-A31800922	procyclidine	anticholinergic	0	0	-41.28	0	0	-88.96	0	0	N04AA04	NERVOUS SYSTEM	ANTI-PARKINSON DRUGS	ANTICHOLINERGIC AGENTS	Tertiary amines
BRD-A32161980	carbetocin	analogue of oxytocin	-49.08	-72.87	-41.77	97.61	0	37.07	-40.14	0	H01BB03	SYSTEMIC HORMONAL PREPARATIONS, EXCL. SEX HORMONES AND INSULINS	PITUITARY AND HYPOTHALAMIC HORMONES AND ANALOGUES	POSTERIOR PITUITARY LOBE HORMONES	Oxytocin and analogues
BRD-K82941592	rosuvastatin	HMGCR inhibitor	0	0	-42.06	-96.05	0	47.31	-77.18	0	C10AA07	CARDIOVASCULAR SYSTEM	LIPID MODIFYING AGENTS	LIPID MODIFYING AGENTS, PLAIN	HMG CoA reductase inhibitors
BRD-K87990216	piretanide	diuretic, glucocorticoid receptor agonist	0	0	-42.3	0	0	-63.68	-39.48	-62.55	C03CA03	CARDIOVASCULAR SYSTEM	DIURETICS	HIGH-CEILING DIURETICS	Sulfonamides, plain
BRD-K41445866	alfaxalone	11-beta hydroxysteroid dehydrogenase inhibitor, chloride channel agonist, general pump inhibitor	-51.45	-27.27	-42.49	-20.62	-95.72	-93.89	0	-57.77	N01AX05	NERVOUS SYSTEM	ANESTHETICS	ANESTHETICS, GENERAL	Other general anesthetics
BRD-K82381502	acetylcholine	neurotransmitter of the peripheral and central nervous systems	0	0	-43.07	-87.77	0	-39.95	-99.22	0	S01EB09	SENSORY ORGANS	OPHTHALMOLOGICALS	ANTIGLAUCOMA PREPARATIONS AND MIOTICS	Parasympathomimetics
BRD-A49765801	fludroxycortide	corticosteroid, glucocorticoid receptor agonist	0	0	-43.22	-61.49	0	30.68	-31.52	0	D07AC07	DERMATOLOGICALS	CORTICOSTEROIDS, DERMATOLOGICAL PREPARATIONS	CORTICOSTEROIDS, PLAIN	Corticosteroids, potent (group III)
BRD-A54845972	dihydroergotamine	serotonin receptor agonist, adrenergic receptor partial agonist, dopamine receptor agonist	-15.97	-25.46	-43.49	-57.84	20.95	-22.32	-30.77	-49	N02CA01	NERVOUS SYSTEM	ANALGESICS	ANTIMIGRAINE PREPARATIONS	Ergot alkaloids
BRD-K51485625	ritonavir	HIV protease inhibitor, cytochrome P450 inhibitor	0	0	-44.66	93.64	0	76.67	80.93	76.01	J05AE03	ANTIINFECTIVES FOR SYSTEMIC USE	ANTIVIRALS FOR SYSTEMIC USE	DIRECT ACTING ANTIVIRALS	Protease inhibitors
BRD-K12513978	fenbufen	cyclooxygenase inhibitor	-32.14	-56.55	-45.34	-54.79	20.27	-97.96	-82.67	-74.29	M01AE05	MUSCULO-SKELETAL SYSTEM	ANTIINFLAMMATORY AND ANTIRHEUMATIC PRODUCTS	ANTIINFLAMMATORY AND ANTIRHEUMATIC PRODUCTS, NON-STEROIDS	Propionic acid derivatives
BRD-K86882815	cabergoline	dopamine receptor agonist, prolactin inhibitor, prolactin secretion inhibitor	0	0	-45.35	-65.28	0	-13.69	0	-15.22	G02CB03	GENITO URINARY SYSTEM AND SEX HORMONES	OTHER GYNECOLOGICALS	OTHER GYNECOLOGICALS	Prolactine inhibitors
BRD-K54094468	remoxipride	dopamine receptor antagonist	79.56	0	-46	-67.49	0	75.15	0	80.93	N05AL04	NERVOUS SYSTEM	PSYCHOLEPTICS	ANTIPSYCHOTICS	Benzamides
BRD-A13084692	troglitazone	PPAR receptor agonist, insulin sensitizer, CCK ligand expression inhibitor, EGR1 expression enhancer, glycogen synthase kinase stimulant	0	0	-46.44	-40.82	-17.66	-32.35	26.24	-22.54	A10BG01	ALIMENTARY TRACT AND METABOLISM	DRUGS USED IN DIABETES	BLOOD GLUCOSE LOWERING DRUGS, EXCL. INSULINS	Thiazolidinediones
BRD-K59456551	methotrexate	dihydrofolate reductase inhibitor, disease modifying antirheumatic drug, folate receptor antagonist, immunosuppressant, thymidylate synthase inhibitor	-63.23	-21.94	-46.84	0	-36.04	-54.48	0	0	L01BA01	ANTINEOPLASTIC AND IMMUNOMODULATING AGENTS	ANTINEOPLASTIC AGENTS	ANTIMETABOLITES	Folic acid analogues
BRD-K52020312	metronidazole	DNA inhibitor	0	0	-47.07	0	-41.08	-57.03	0	0	A01AB17	ALIMENTARY TRACT AND METABOLISM	STOMATOLOGICAL PREPARATIONS	STOMATOLOGICAL PREPARATIONS	Antiinfectives and antiseptics for local oral treatment
BRD-K81855038	roxatidine	histamine receptor antagonist	0	0	-48.33	0	-82.31	0	84.61	94.69	A02BA06	ALIMENTARY TRACT AND METABOLISM	DRUGS FOR ACID RELATED DISORDERS	DRUGS FOR PEPTIC ULCER AND GASTRO-OESOPHAGEAL REFLUX DISEASE (GORD)	H2-receptor antagonists
BRD-K15567136	papaverine	phosphodiesterase inhibitor	-94.02	0	-48.42	38.56	0	41.75	-26.6	-91.52	A03AD01	ALIMENTARY TRACT AND METABOLISM	DRUGS FOR FUNCTIONAL GASTROINTESTINAL DISORDERS	DRUGS FOR FUNCTIONAL GASTROINTESTINAL DISORDERS	Papaverine and derivatives
BRD-A64297288	amlodipine	breast cancer resistance protein inhibitor, calcium channel blocker, calcium channel inhibitor, L-type calcium channel blocker	0	0	-48.97	0	0	0	-83.84	-85.98	C08CA01	CARDIOVASCULAR SYSTEM	CALCIUM CHANNEL BLOCKERS	SELECTIVE CALCIUM CHANNEL BLOCKERS WITH MAINLY VASCULAR EFFECTS	Dihydropyridine derivatives
BRD-K57080016	selumetinib	MEK inhibitor, MAP kinase inhibitor	16.19	0	-49.57	0	0	0	-16.72	-60.9	L01EE04	ANTINEOPLASTIC AND IMMUNOMODULATING AGENTS	ANTINEOPLASTIC AGENTS	PROTEIN KINASE INHIBITORS	Mitogen-activated protein kinase (MEK) inhibitors
BRD-K44497846	enalapril	angiotensin converting enzyme inhibitor, angiotensin receptor blocker	0	0	-50.21	0	0	19.08	-60.26	-14.82	C09AA02	CARDIOVASCULAR SYSTEM	AGENTS ACTING ON THE RENIN-ANGIOTENSIN SYSTEM	ACE INHIBITORS, PLAIN	ACE inhibitors, plain
BRD-A37959677	estrone	estrogen receptor agonist, estrogenic hormone	0	0	-50.31	55.7	0	0	0	74.48	G03CA07	GENITO URINARY SYSTEM AND SEX HORMONES	SEX HORMONES AND MODULATORS OF THE GENITAL SYSTEM	ESTROGENS	Natural and semisynthetic estrogens, plain
BRD-A94793051	gestrinone	progesterone receptor antagonist, Estradiol 17 beta dehydrogenase stimulant, estrone sulfotransferase stimulant	0	0	-50.96	-60.1	52.66	0	0	0	G03XA02	GENITO URINARY SYSTEM AND SEX HORMONES	SEX HORMONES AND MODULATORS OF THE GENITAL SYSTEM	OTHER SEX HORMONES AND MODULATORS OF THE GENITAL SYSTEM	Antigonadotropins and similar agents
BRD-K11717138	benzbromarone	calcium-activated chloride channel blocker, uric acid diuretic	-17.48	26.87	-51.63	25.48	-26.13	5.82	-76.61	-19.88	M04AB03	MUSCULO-SKELETAL SYSTEM	ANTIGOUT PREPARATIONS	ANTIGOUT PREPARATIONS	Preparations increasing uric acid excretion
BRD-A65076780	dihydroergocristine	adrenergic receptor antagonist, prolactin inhibitor, adrenergic receptor partial agonist, dopamine receptor agonist, dopamine receptor partial agonist, dopamine receptor partial antagonist, serotonin receptor antagonist	-16.25	45.33	-52.69	-38.33	42.34	-44.46	-49.16	0	C04AE04	CARDIOVASCULAR SYSTEM	PERIPHERAL VASODILATORS	PERIPHERAL VASODILATORS	Ergot alkaloids
BRD-A50157456	terbutaline	adrenergic receptor agonist	0	0	-53.83	0	61.8	0	86.97	79.31	R03AC03	RESPIRATORY SYSTEM	DRUGS FOR OBSTRUCTIVE AIRWAY DISEASES	ADRENERGICS, INHALANTS	Selective beta-2-adrenoreceptor agonists
BRD-K35189033	levonorgestrel	estrogen receptor agonist, glucocorticoid receptor antagonist, progesterone receptor agonist, progesterone receptor antagonist	-26.57	-8.87	-53.87	7.08	-14.76	-39.31	-46.62	-26.53	G03AC03	GENITO URINARY SYSTEM AND SEX HORMONES	SEX HORMONES AND MODULATORS OF THE GENITAL SYSTEM	HORMONAL CONTRACEPTIVES FOR SYSTEMIC USE	Progestogens
BRD-K93754473	tamoxifen	estrogen receptor antagonist, selective estrogen receptor modulator (SERM), estrogen receptor agonist, estrogen receptor modulator, PKC inhibitor	-4.98	-38.92	-54.36	-10.94	-10.7	46.95	-20.47	0	L02BA01	ANTINEOPLASTIC AND IMMUNOMODULATING AGENTS	ENDOCRINE THERAPY	HORMONE ANTAGONISTS AND RELATED AGENTS	Anti-estrogens
BRD-A95939040	sertaconazole	sterol demethylase inhibitor, cell wall synthesis inhibitor	0	0	-54.64	-21.57	0	-59.18	-24.33	-63.17	D01AC14	DERMATOLOGICALS	ANTIFUNGALS FOR DERMATOLOGICAL USE	ANTIFUNGALS FOR TOPICAL USE	Imidazole and triazole derivatives
BRD-A48631911	mibefradil	T-type calcium channel blocker, angiogenesis inhibitor, calcium channel blocker, calcium channel inhibitor, L-type calcium channel blocker, sodium channel blocker	-54.16	-69.66	-55.97	0	56.93	-39.12	-72.29	-62.9	C08CX01	CARDIOVASCULAR SYSTEM	CALCIUM CHANNEL BLOCKERS	SELECTIVE CALCIUM CHANNEL BLOCKERS WITH MAINLY VASCULAR EFFECTS	Other selective calcium channel blockers with mainly vascular effects
BRD-K84658672	nateglinide	insulin secretagogue, ATP-sensitive potassium channel antagonist, meglitinide, sulphonylurea receptor activator	0	0	-56.53	0	0	0	0	-45.15	A10BX03	ALIMENTARY TRACT AND METABOLISM	DRUGS USED IN DIABETES	BLOOD GLUCOSE LOWERING DRUGS, EXCL. INSULINS	Other blood glucose lowering drugs, excl. insulins
BRD-A88254928	salbutamol	adrenergic receptor agonist	0	-50.97	-59.69	-85.66	69.64	49.24	0	0	R03AC02	RESPIRATORY SYSTEM	DRUGS FOR OBSTRUCTIVE AIRWAY DISEASES	ADRENERGICS, INHALANTS	Selective beta-2-adrenoreceptor agonists
BRD-K53857191	risperidone	dopamine receptor antagonist, serotonin receptor antagonist, adrenergic receptor antagonist	-35.12	-87.16	-59.76	-21.3	-77.99	-54.89	-63.23	-65.59	N05AX08	NERVOUS SYSTEM	PSYCHOLEPTICS	ANTIPSYCHOTICS	Other antipsychotics
BRD-K77175907	calcifediol	vitamin D receptor agonist	-99.08	0	-60.6	-53.49	0	-77.33	0	0	A11CC06	ALIMENTARY TRACT AND METABOLISM	VITAMINS	VITAMIN A AND D, INCL. COMBINATIONS OF THE TWO	Vitamin D and analogues
BRD-A10188456	dexamethasone	glucocorticoid receptor agonist, corticosteroid agonist, immunosuppressant	87.43	0	-61.7	0	0	0	46.32	0	A01AC02	ALIMENTARY TRACT AND METABOLISM	STOMATOLOGICAL PREPARATIONS	STOMATOLOGICAL PREPARATIONS	Corticosteroids for local oral treatment
BRD-K55930204	phenytoin	sodium channel blocker	0	0	-61.89	0	-72.41	0	0	0	N03AB02	NERVOUS SYSTEM	ANTIEPILEPTICS	ANTIEPILEPTICS	Hydantoin derivatives
BRD-K46424862	hymecromone	monoamine oxidase inhibitor	0	55.04	-62.13	0	19.2	-26.7	0	29.28	A05AX02	ALIMENTARY TRACT AND METABOLISM	BILE AND LIVER THERAPY	BILE THERAPY	Other drugs for bile therapy
BRD-K16195444	oxymetazoline	adrenergic receptor agonist, unidentified pharmacological activity	-57.5	-67.47	-62.17	-72.05	-90.28	0	0	0	R01AA05	RESPIRATORY SYSTEM	NASAL PREPARATIONS	DECONGESTANTS AND OTHER NASAL PREPARATIONS FOR TOPICAL USE	Sympathomimetics, plain
BRD-K26657438	imiquimod	interferon inducer, toll-like receptor agonist, immunostimulant	17.47	49.11	-62.28	-91.73	60.4	0	25.48	0	D06BB10	DERMATOLOGICALS	ANTIBIOTICS AND CHEMOTHERAPEUTICS FOR DERMATOLOGICAL USE	CHEMOTHERAPEUTICS FOR TOPICAL USE	Antivirals
BRD-A07440155	labetalol	adrenergic receptor antagonist	8.8	0	-62.76	-51.7	5.46	-18.4	-8.1	-20.42	C07AG01	CARDIOVASCULAR SYSTEM	BETA BLOCKING AGENTS	BETA BLOCKING AGENTS	Alpha and beta blocking agents
BRD-A02180903	betamethasone	corticosteroid agonist, glucocorticoid receptor agonist	0	0	-62.91	-78	-71.63	-80.26	0	-86.06	A07EA04	ALIMENTARY TRACT AND METABOLISM	ANTIDIARRHEALS, INTESTINAL ANTIINFLAMMATORY/ANTIINFECTIVE AGENTS	INTESTINAL ANTIINFLAMMATORY AGENTS	Corticosteroids acting locally
BRD-A96255180	ribavirin	antiviral guanosine ribonucleoside analog, IMPDH inhibitor, inosine monophosphate dehydrogenase inhibitor	0	0	-62.93	0	0	74.62	96.56	0	J05AP01	ANTIINFECTIVES FOR SYSTEMIC USE	ANTIVIRALS FOR SYSTEMIC USE	DIRECT ACTING ANTIVIRALS	Antivirals for treatment of HCV infections
BRD-A41304429	practolol	adrenergic receptor antagonist	-25.28	0	-63.45	24.83	0	78.9	82.4	-32.52	C07AB01	CARDIOVASCULAR SYSTEM	BETA BLOCKING AGENTS	BETA BLOCKING AGENTS	Beta blocking agents, selective
BRD-A93424738	dexamethasone	glucocorticoid receptor agonist, corticosteroid agonist, immunosuppressant	0	0	-63.77	-91.87	16.64	-90.92	-81	-46.37	A01AC02	ALIMENTARY TRACT AND METABOLISM	STOMATOLOGICAL PREPARATIONS	STOMATOLOGICAL PREPARATIONS	Corticosteroids for local oral treatment
BRD-A69951442	dexamethasone	glucocorticoid receptor agonist, corticosteroid agonist, immunosuppressant	48.65	0	-64.09	0	0	0	-12.19	-59.1	A01AC02	ALIMENTARY TRACT AND METABOLISM	STOMATOLOGICAL PREPARATIONS	STOMATOLOGICAL PREPARATIONS	Corticosteroids for local oral treatment
BRD-A31312900	montelukast	leukotriene receptor antagonist	0	-64.83	-64.53	0	-57.87	0	-71.68	48.73	R03DC03	RESPIRATORY SYSTEM	DRUGS FOR OBSTRUCTIVE AIRWAY DISEASES	OTHER SYSTEMIC DRUGS FOR OBSTRUCTIVE AIRWAY DISEASES	Leukotriene receptor antagonists
BRD-A02710418	meptazinol	opioid receptor agonist	-30.33	0	-64.68	0	0	0	0	-63.2	N02AX05	NERVOUS SYSTEM	ANALGESICS	OPIOIDS	Other opioids
BRD-A49160188	donepezil	acetylcholinesterase inhibitor	12.36	0	-64.72	0	13.83	-15.37	-3.07	-10.77	N06DA02	NERVOUS SYSTEM	PSYCHOANALEPTICS	ANTI-DEMENTIA DRUGS	Anticholinesterases
BRD-A87719232	naproxen	cyclooxygenase inhibitor	-86.64	0	-64.89	0	0	-69.28	-29.48	0	G02CC02	GENITO URINARY SYSTEM AND SEX HORMONES	OTHER GYNECOLOGICALS	OTHER GYNECOLOGICALS	Antiinflammatory products for vaginal administration
BRD-A16754160	ampicillin	cell wall synthesis inhibitor	0	0	-64.92	-42.31	0	-33.24	0	0	J01CA01	ANTIINFECTIVES FOR SYSTEMIC USE	ANTIBACTERIALS FOR SYSTEMIC USE	BETA-LACTAM ANTIBACTERIALS, PENICILLINS	Penicillins with extended spectrum
BRD-K86887724	dofetilide	polarization inhibitor, potassium channel antagonist, potassium channel blocker	0	0	-65.97	0	-51.95	91.94	58.48	88.94	C01BD04	CARDIOVASCULAR SYSTEM	CARDIAC THERAPY	ANTIARRHYTHMICS, CLASS I AND III	Antiarrhythmics, class III
BRD-K76617868	fasudil	ROCK inhibitor, calcium sensitizer, PKA inhibitor, protein kinase inhibitor, rho associated kinase inhibitor	57.62	0	-66.77	-43.05	0	32.22	0	-58.07	C04AX32	CARDIOVASCULAR SYSTEM	PERIPHERAL VASODILATORS	PERIPHERAL VASODILATORS	Other peripheral vasodilators
BRD-K95739795	tetrabenazine	vesicular monoamine transporter inhibitor	-28.72	-74.42	-66.99	-49.12	-25.19	0	86.37	46.34	N07XX06	NERVOUS SYSTEM	OTHER NERVOUS SYSTEM DRUGS	OTHER NERVOUS SYSTEM DRUGS	Other nervous system drugs
BRD-K11742128	triprolidine	histamine receptor antagonist	93.5	51.3	-67.12	0	0	18.75	48.75	-34.49	R06AX07	RESPIRATORY SYSTEM	ANTIHISTAMINES FOR SYSTEMIC USE	ANTIHISTAMINES FOR SYSTEMIC USE	Other antihistamines for systemic use
BRD-A59943784	fluticasone	glucocorticoid receptor agonist	72.02	0	-67.69	-77.93	0	0	-61.87	0	D07AC17	DERMATOLOGICALS	CORTICOSTEROIDS, DERMATOLOGICAL PREPARATIONS	CORTICOSTEROIDS, PLAIN	Corticosteroids, potent (group III)
BRD-K59058766	chlorprothixene	dopamine receptor, dopamine receptor antagonist	0	-59.91	-67.78	-58.89	-41.14	-63.96	36.55	62.47	N05AF03	NERVOUS SYSTEM	PSYCHOLEPTICS	ANTIPSYCHOTICS	Thioxanthene derivatives
BRD-A03216249	mepivacaine	potassium channel antagonist, voltage-gated sodium channel blocker	-93.46	0	-68.53	-87.57	0	0	-80.68	79.1	N01BB03	NERVOUS SYSTEM	ANESTHETICS	ANESTHETICS, LOCAL	Amides
BRD-K91290917	amodiaquine	histamine N-methyltransferase inhibitor	-35.11	-6.04	-68.69	-68.23	0	-87.24	-33.2	-27.43	P01BA06	ANTIPARASITIC PRODUCTS, INSECTICIDES AND REPELLENTS	ANTIPROTOZOALS	ANTIMALARIALS	Aminoquinolines
BRD-K52989797	clomipramine	serotonin transporter (SERT) inhibitor, dopamine transporter (DAT) inhibitor, norepinephrine transporter (NET) inhibitor	-9.6	0	-68.78	23.4	22.4	68.14	-35.38	76.13	N06AA04	NERVOUS SYSTEM	PSYCHOANALEPTICS	ANTIDEPRESSANTS	Non-selective monoamine reuptake inhibitors
BRD-A48720949	testosterone	androgen receptor (AR) agonist, androgen receptor agonist, testosterone receptor agonist	0	0	-68.94	0	70.82	0	-49.68	0	G03BA03	GENITO URINARY SYSTEM AND SEX HORMONES	SEX HORMONES AND MODULATORS OF THE GENITAL SYSTEM	ANDROGENS	3-oxoandrosten (4) derivatives
BRD-K50128260	sildenafil	phosphodiesterase inhibitor	-34.81	20.25	-69.36	-23.3	44.26	0	-53.67	-43.35	G04BE03	GENITO URINARY SYSTEM AND SEX HORMONES	UROLOGICALS	UROLOGICALS	Drugs used in erectile dysfunction
BRD-K62310379	fluticasone	glucocorticoid receptor agonist	56.27	-98.83	-70.29	-93.77	0	32.32	0	-92.6	D07AC17	DERMATOLOGICALS	CORTICOSTEROIDS, DERMATOLOGICAL PREPARATIONS	CORTICOSTEROIDS, PLAIN	Corticosteroids, potent (group III)
BRD-A67862938	naftidrofuryl	adrenergic receptor antagonist	45.01	33.89	-70.31	-59.25	41	-91.64	25.5	-50.17	C04AX21	CARDIOVASCULAR SYSTEM	PERIPHERAL VASODILATORS	PERIPHERAL VASODILATORS	Other peripheral vasodilators
BRD-K53414658	tivozanib	VEGFR inhibitor, KIT inhibitor, tyrosine kinase inhibitor	63.88	0	-71.39	0	0	-41.2	16.51	0	L01EK03	ANTINEOPLASTIC AND IMMUNOMODULATING AGENTS	ANTINEOPLASTIC AGENTS	PROTEIN KINASE INHIBITORS	Vascular endothelial growth factor receptor (VEGFR) tyrosine kinase inhibitors
BRD-K11399644	phenformin	AMPK activator	76.85	70.44	-72.02	-64.29	0	0	0	0	A10BA01	ALIMENTARY TRACT AND METABOLISM	DRUGS USED IN DIABETES	BLOOD GLUCOSE LOWERING DRUGS, EXCL. INSULINS	Biguanides
BRD-A36267905	buphenine	adrenergic receptor agonist	0	0	-72.05	0	0	0	0	67.54	C04AA02	CARDIOVASCULAR SYSTEM	PERIPHERAL VASODILATORS	PERIPHERAL VASODILATORS	2-amino-1-phenylethanol derivatives
BRD-K96862998	pirfenidone	FGFR antagonist, p38 MAPK inhibitor, TGF beta receptor antagonist, TGF beta receptor inhibitor, tumor necrosis factor production inhibitor, tumor necrosis factor receptor antagonist	0	0	-73.29	-88.48	0	-77.38	-75.32	-88.99	L04AX05	ANTINEOPLASTIC AND IMMUNOMODULATING AGENTS	IMMUNOSUPPRESSANTS	IMMUNOSUPPRESSANTS	Other immunosuppressants
BRD-A45543382	metrizamide	iodine contrast agent	-89.89	-59.91	-74.28	28.55	0	-97.86	14.73	0	V08AB01	VARIOUS	CONTRAST MEDIA	X-RAY CONTRAST MEDIA, IODINATED	Watersoluble, nephrotropic, low osmolar X-ray contrast media
BRD-A78391468	prednisolone	glucocorticoid receptor agonist	84.54	0	-74.83	75.85	0	71.72	85.69	61.31	A07EA01	ALIMENTARY TRACT AND METABOLISM	ANTIDIARRHEALS, INTESTINAL ANTIINFLAMMATORY/ANTIINFECTIVE AGENTS	INTESTINAL ANTIINFLAMMATORY AGENTS	Corticosteroids acting locally
BRD-K09416995	lovastatin	HMGCR inhibitor	17.39	-12.7	-75.64	-70.98	-90.07	0	0	0	C10AA02	CARDIOVASCULAR SYSTEM	LIPID MODIFYING AGENTS	LIPID MODIFYING AGENTS, PLAIN	HMG CoA reductase inhibitors
BRD-A59174698	ritodrine	adrenergic receptor agonist	79.48	0	-75.72	0	0	0	0	0	G02CA01	GENITO URINARY SYSTEM AND SEX HORMONES	OTHER GYNECOLOGICALS	OTHER GYNECOLOGICALS	Sympathomimetics, labour repressants
BRD-K71499074	diclofenamide	carbonic anhydrase inhibitor	-90.82	0	-76.23	0	0	0	-48.42	-38.85	S01EC02	SENSORY ORGANS	OPHTHALMOLOGICALS	ANTIGLAUCOMA PREPARATIONS AND MIOTICS	Carbonic anhydrase inhibitors
BRD-A37541666	naloxone	opioid receptor antagonist	0	-49.16	-77.01	-26.56	0	34.51	-53.56	-78.37	A06AH04	ALIMENTARY TRACT AND METABOLISM	DRUGS FOR CONSTIPATION	DRUGS FOR CONSTIPATION	Peripheral opioid receptor antagonists
BRD-K81473089	tacrine	acetylcholinesterase inhibitor, acetylcholine release stimulant, butyrylcholinesterase inhibitors, potassium channel antagonist	-71.72	-55.91	-77.12	0	0	-16.17	0	14.58	N06DA01	NERVOUS SYSTEM	PSYCHOANALEPTICS	ANTI-DEMENTIA DRUGS	Anticholinesterases
BRD-K62374253	rufloxacin	topoisomerase inhibitor	0	0	-78.24	0	0	-67.25	0	-99.63	J01MA10	ANTIINFECTIVES FOR SYSTEMIC USE	ANTIBACTERIALS FOR SYSTEMIC USE	QUINOLONE ANTIBACTERIALS	Fluoroquinolones
BRD-K12002134	megestrol	progesterone receptor agonist, DNA inhibitor, HegG2 inhibitor	0	0	-80.02	-38.34	98.44	-74.24	-73.24	-73.33	G03AC05	GENITO URINARY SYSTEM AND SEX HORMONES	SEX HORMONES AND MODULATORS OF THE GENITAL SYSTEM	HORMONAL CONTRACEPTIVES FOR SYSTEMIC USE	Progestogens
BRD-K53972329	ruxolitinib	JAK inhibitor, tyrosine kinase inhibitor	21.62	57.27	-80.38	0	39.74	59.32	27.64	-87.86	L01EJ01	ANTINEOPLASTIC AND IMMUNOMODULATING AGENTS	ANTINEOPLASTIC AGENTS	PROTEIN KINASE INHIBITORS	Janus-associated kinase (JAK) inhibitors
BRD-K24023109	diltiazem	L-type calcium channel blocker, calcium channel antagonist, calcium channel blocker	-38.81	-65.65	-81.73	16.51	19.74	-96.1	-45.6	-93.81	C05AE03	CARDIOVASCULAR SYSTEM	VASOPROTECTIVES	AGENTS FOR TREATMENT OF HEMORRHOIDS AND ANAL FISSURES FOR TOPICAL USE	Muscle relaxants
BRD-K85603128	resorcinol	phosphodiesterase inhibitor	0	0	-82.8	83.65	-99.82	-22.69	-83.25	-18.81	D10AX02	DERMATOLOGICALS	ANTI-ACNE PREPARATIONS	ANTI-ACNE PREPARATIONS FOR TOPICAL USE	Other anti-acne preparations for topical use
BRD-U97083655	teicoplanin	bacterial cell wall synthesis inhibitor	0	0	-83.66	68.29	-77.22	0	52.32	0	J01XA02	ANTIINFECTIVES FOR SYSTEMIC USE	ANTIBACTERIALS FOR SYSTEMIC USE	OTHER ANTIBACTERIALS	Glycopeptide antibacterials
BRD-K20285085	fostamatinib	syk inhibitor, FLT3 inhibitor	-42.31	-33.77	-84.01	44.15	-79.38	30.44	27.35	-26.05	B02BX09	BLOOD AND BLOOD FORMING ORGANS	ANTIHEMORRHAGICS	VITAMIN K AND OTHER HEMOSTATICS	Other systemic hemostatics
BRD-K84937637	sirolimus	mTOR inhibitor, CCR expression inhibitor, cell cycle inhibitor, proteasome inhibitor, protein kinase inhibitor, T cell inhibitor	-87.95	-98.07	-84.11	-15.74	-97.86	-93.79	67.45	0	L04AA10	ANTINEOPLASTIC AND IMMUNOMODULATING AGENTS	IMMUNOSUPPRESSANTS	IMMUNOSUPPRESSANTS	Selective immunosuppressants
BRD-K99946902	hexylresorcinol	polyphenol oxidase inhibitor	93.36	-63.14	-84.23	27.94	0	-86.95	-68.01	-69.69	R02AA12	RESPIRATORY SYSTEM	THROAT PREPARATIONS	THROAT PREPARATIONS	Antiseptics
BRD-K55889443	rifapentine	DNA directed RNA polymerase inhibitor, DNA directed DNA polymerase inhibitor	0	0	-85.23	0	0	53.27	-51.23	0	J04AB05	ANTIINFECTIVES FOR SYSTEMIC USE	ANTIMYCOBACTERIALS	DRUGS FOR TREATMENT OF TUBERCULOSIS	Antibiotics
BRD-K50422030	clomethiazole	GABA receptor agonist, GABA receptor antagonist, GABA receptor modulator, p38 MAPK inhibitor	0	0	-85.83	0	0	-37.38	0	-47.43	N05CM02	NERVOUS SYSTEM	PSYCHOLEPTICS	HYPNOTICS AND SEDATIVES	Other hypnotics and sedatives
BRD-K13032584	procarbazine	DNA alkylating drug, transmethylation inhibitor	38.59	0	-86.97	-55.96	-51.72	0	56.02	69.82	L01XB01	ANTINEOPLASTIC AND IMMUNOMODULATING AGENTS	ANTINEOPLASTIC AGENTS	OTHER ANTINEOPLASTIC AGENTS	Methylhydrazines
BRD-K71035033	masitinib	KIT inhibitor, PDGFR tyrosine kinase receptor inhibitor, src inhibitor, c-kit inhibitor, FGFR antagonist, FGFR inhibitor, tyrosine kinase inhibitor	0	-60.25	-87.78	-94.79	0	0	-34.16	-82.86	L01EX06	ANTINEOPLASTIC AND IMMUNOMODULATING AGENTS	ANTINEOPLASTIC AGENTS	PROTEIN KINASE INHIBITORS	Other protein kinase inhibitors
BRD-A07765530	epinephrine	carbonic anhydrase activator, hormone, neurotransmitter	0	0	-88.16	-69.12	77.69	-65.15	0	-95.95	A01AD01	ALIMENTARY TRACT AND METABOLISM	STOMATOLOGICAL PREPARATIONS	STOMATOLOGICAL PREPARATIONS	Other agents for local oral treatment
BRD-A84493640	atovaquone	cytochrome b-c1 complex inhibitor, dihydroorotate dehydrogenase inhibitor, mitochondrial electron transport inhibitor	-77.75	-24.18	-88.5	-35.17	-91.11	-90.2	27.76	65.64	P01AX06	ANTIPARASITIC PRODUCTS, INSECTICIDES AND REPELLENTS	ANTIPROTOZOALS	AGENTS AGAINST AMOEBIASIS AND OTHER PROTOZOAL DISEASES	Other agents against amoebiasis and other protozoal diseases
BRD-A49358627	ciprofibrate	PPAR receptor agonist, lipase clearing factor inhibitor	51.65	0	-90.37	63.96	-98.69	0	0	77.8	C10AB08	CARDIOVASCULAR SYSTEM	LIPID MODIFYING AGENTS	LIPID MODIFYING AGENTS, PLAIN	Fibrates
BRD-A65449987	flunisolide	cytochrome P450 inhibitor, corticosteroid agonist, corticosteroid hormone receptor agonist, glucocorticoid receptor agonist, immunosuppressant	70.56	80.75	-90.69	-93.86	0	-62.17	0	-71.84	R01AD04	RESPIRATORY SYSTEM	NASAL PREPARATIONS	DECONGESTANTS AND OTHER NASAL PREPARATIONS FOR TOPICAL USE	Corticosteroids
BRD-A57382968	piroxicam	cyclooxygenase inhibitor	-8.84	-15.03	-91.19	0	-3.28	-14.47	-14.7	-50.27	M01AC01	MUSCULO-SKELETAL SYSTEM	ANTIINFLAMMATORY AND ANTIRHEUMATIC PRODUCTS	ANTIINFLAMMATORY AND ANTIRHEUMATIC PRODUCTS, NON-STEROIDS	Oxicams
BRD-A63894585	clobetasol	glucocorticoid receptor agonist	93.47	94.21	-91.61	-99.46	0	-86.32	-65.05	-95.93	D07AD01	DERMATOLOGICALS	CORTICOSTEROIDS, DERMATOLOGICAL PREPARATIONS	CORTICOSTEROIDS, PLAIN	Corticosteroids, very potent (group IV)
BRD-K17674993	diflorasone	corticosteroid agonist, cytochrome P450 inhibitor, glucocorticoid receptor agonist, immunosuppressant	0	0	-91.84	-40.52	0	0	-89.93	-99.86	D07AC10	DERMATOLOGICALS	CORTICOSTEROIDS, DERMATOLOGICAL PREPARATIONS	CORTICOSTEROIDS, PLAIN	Corticosteroids, potent (group III)
BRD-A43974499	reboxetine	adrenergic receptor antagonist, adrenergic transmitter uptake inhibitor, norepinephrine reputake inhibitor, norepinephrine transporter inhibitor	38.3	-31.73	-91.88	-77.51	-50.19	-18.07	-48.62	66.42	N06AX18	NERVOUS SYSTEM	PSYCHOANALEPTICS	ANTIDEPRESSANTS	Other antidepressants
BRD-A83237092	fulvestrant	estrogen receptor antagonist, DNA directed DNA polymerase inhibitor, soluble epoxide hydrolase inhibitor	-14.46	21.8	-92.28	-87.07	-22.15	-63.29	-16.86	-22.47	L02BA03	ANTINEOPLASTIC AND IMMUNOMODULATING AGENTS	ENDOCRINE THERAPY	HORMONE ANTAGONISTS AND RELATED AGENTS	Anti-estrogens
BRD-K16444452	ibudilast	phosphodiesterase inhibitor, leukotriene receptor antagonist, toll-like receptor antagonist, macrophage migration inhibiting factor inhibitor, macrophage migration inhibiting factor modulator, mediator release inhibitor, nitric oxide synthase inhibitor	-99.36	0	-95.46	-86	-99.88	0	-88.28	0	R03DC04	RESPIRATORY SYSTEM	DRUGS FOR OBSTRUCTIVE AIRWAY DISEASES	OTHER SYSTEMIC DRUGS FOR OBSTRUCTIVE AIRWAY DISEASES	Leukotriene receptor antagonists
BRD-A79479878	testosterone	androgen receptor (AR) agonist, androgen receptor agonist, testosterone receptor agonist	32.74	0	-95.78	-99.67	73.97	0	-99.11	-85.54	G03BA03	GENITO URINARY SYSTEM AND SEX HORMONES	SEX HORMONES AND MODULATORS OF THE GENITAL SYSTEM	ANDROGENS	3-oxoandrosten (4) derivatives
BRD-K75641298	metoclopramide	dopamine receptor antagonist, serotonin receptor antagonist, serotonin receptor agonist	-73.44	-94.15	-95.79	-46.52	0	0	0	-54.1	A03FA01	ALIMENTARY TRACT AND METABOLISM	DRUGS FOR FUNCTIONAL GASTROINTESTINAL DISORDERS	PROPULSIVES	Propulsives
BRD-A70514680	articaine	local anesthetic	-96.13	0	-96.56	-90.84	-54.95	-69.66	-99.91	-76.19	N01BB08	NERVOUS SYSTEM	ANESTHETICS	ANESTHETICS, LOCAL	Amides
BRD-K14993104	bemegride	chemoreceptor agonist	-90.43	-69.76	-97.79	-87.93	-77.47	0	0	0	R07AB05	RESPIRATORY SYSTEM	OTHER RESPIRATORY SYSTEM PRODUCTS	OTHER RESPIRATORY SYSTEM PRODUCTS	Respiratory stimulants
BRD-K30240666	clemastine	histamine receptor antagonist	-42.79	-84.25	-98.75	-28.37	-61.99	0	-30.66	57.44	D04AA14	DERMATOLOGICALS	ANTIPRURITICS, INCL. ANTIHISTAMINES, ANESTHETICS, ETC.	ANTIPRURITICS, INCL. ANTIHISTAMINES, ANESTHETICS, ETC.	Antihistamines for topical use
BRD-K45330754	diethylstilbestrol	estrogen receptor agonist, chloride channel blocker	0	0	-98.83	-83.44	-22.37	-98.56	-60.23	-29.19	G03CB02	GENITO URINARY SYSTEM AND SEX HORMONES	SEX HORMONES AND MODULATORS OF THE GENITAL SYSTEM	ESTROGENS	Synthetic estrogens, plain
BRD-K70883034	nimetazepam	chloride channel agonist, GABA receptor agonist, potassium channel agonist	-58.71	0	-99.38	0	69.62	0	0	90.87	N05CD15	NERVOUS SYSTEM	PSYCHOLEPTICS	HYPNOTICS AND SEDATIVES	Benzodiazepine derivatives
BRD-K76304753	phenazopyridine	unidentified pharmacological activity	0	-88.83	-99.73	65.96	0	0	0	0	G04BX06	GENITO URINARY SYSTEM AND SEX HORMONES	UROLOGICALS	UROLOGICALS	Other urologicals

## Sheet: ST3_Proteome
Supplementary Table 3. Proteomic analysis of bEV proteins
																					Abundances (Scaled)								Abundances (Normalized)
Checked	Protein FDR Confidence: Combined	Master	Accession	Description	Subcellular localization	Exp. q-value: Combined	Sum PEP Score	Coverage [%]	# Peptides	# PSMs	# Unique Peptides	# AAs	MW [kDa]	calc. pI	Score CHIMERYS Identification: CHIMERYS Identification	Pfam IDs	Entrez Gene ID	Gene Symbol	Gene ID	Ensembl Gene ID	L. paracasei	L. acidophilus	Lc. lactis	L. fermentum	L. rhamnosus	L. salivarius	S.thermophilus	L. plantarum	L. paracasei	L. acidophilus	Lc. lactics	L. fermentum	L. rhamnosus	L. salivarius	S.thermophilus	L. plantarum
TRUE	High	Master Protein	Q03MK3	Chaperonin GroEL [OS=Streptococcus thermophilus LMD-9]	Cytoplasmic	0	1128.44	97	71	2208	57	539	56.9	4.78	1177.14	Pf00118	66898140	groEL	Q03MK3; ste:STER_0253		64.4	54.5	29.4	64.8	125.1	61.4	312.9	87.7	274687	232721	125350	276447	533812	261993	1.33535e+06	374302
TRUE	High	Master Protein	P37282	Chaperonin GroEL [OS=Lactococcus lactis subsp. lactis Il1403]	Cytoplasmic	0	1127.17	90	75	2421	6	542	57.2	4.84	1307.04	Pf00118	69712438	groEL	lla:L198893; P37282	L198893	73.4	50.3	254.4	76	81.1	102	68.7	93.9	498784	341560	1.72831e+06	516433	551180	692909	466886	638149
TRUE	High	Master Protein	Q031S8	Chaperonin GroEL [OS=Lactococcus cremoris subsp. cremoris SK11]	Cytoplasmic	0	1006.01	82	69	2257	1	542	57.2	4.89	1238.32	Pf00118	61108713	groEL	llc:LACR_0440; Q031S8	LACR_0440	47.3	79.6	137.2	91.1	123.5	92.4	12.9	215.9	76.2	128.2	221	146.8	198.8	148.8	20.8	347.7
TRUE	High	Master Protein	Q9CHS7	Enolase 1 [OS=Lactococcus lactis subsp. lactis Il1403]	Cytoplasmic	0	725.776	87	46	1890	36	433	46.9	4.78	958.98	Pf00113, Pf03952	69712648	eno1	lla:L0007; Q9CHS7	L0007	58.4	50.7	328.1	58.7	90.7	106.7	21.2	85.4	306770	266407	1.72366e+06	308361	476663	560508	111265	448677
TRUE	High	Master Protein	Q9CEN7	DNA-directed RNA polymerase subunit beta' [OS=Lactococcus lactis subsp. lactis Il1403]	Cytoplasmic	0	709.861	68	106	391	79	1207	134.6	6.64	224.96	Pf00623, Pf04983, Pf04997, Pf04998, Pf05000		rpoC	lla:L0138; Q9CEN7	L0138	57.1	90.7	162.1	59.7	91.7	59.6	58	221.1	55167.5	87680.9	156772	57742.1	88654.5	57668.5	56047.6	213815
TRUE	High	Master Protein	Q9CFF3	Chaperone protein ClpB [OS=Lactococcus lactis subsp. lactis Il1403]	Cytoplasmic	0	632.606	82	87	343	22	867	97.3	5.17	205.86	Pf00004, Pf02861, Pf07724, Pf10431, Pf17871		clpB	lla:L166407; Q9CFF3	L166407	57.2	51.6	269	60.7	156.6	75.9	35.6	93.4	51937	46870.8	244393	55150.2	142242	68952.1	32308.5	84843.6
TRUE	High	Master Protein	Q07637	Pyruvate kinase [OS=Lactococcus lactis subsp. lactis Il1403]	Cytoplasmic	0	594.518	86	47	710	47	502	54.2	5.4	361	Pf00224, Pf02887	69713443	pyk	lla:L0003; Q07637	L0003	49.6	93.7	266.1	67.7	81.5	84.4	54.2	102.7	49966	94400	268028	68181.6	82042.2	85030.7	54625.5	103470
TRUE	High	Master Protein	P0A3J0	Chaperone protein DnaK [OS=Lactococcus lactis subsp. lactis Il1403]	Cytoplasmic	0	580.959	84	70	381	53	607	64.9	4.75	212.79	Pf00012	69713022	dnaK	lla:L178206; P0A3J0; P42368; Q9CGY8	L178206	48	108.5	278.3	55.8	89.3	128.2	32.5	59.4	48805.6	110238	282791	56660.1	90781.8	130244	32990	60323.8
TRUE	High	Master Protein	Q03IS1	Elongation factor G [OS=Streptococcus thermophilus LMD-9]	Cytoplasmic	0	569.406	86	55	413	42	693	76.6	4.97	234.66	Pf00009, Pf00679, Pf03144, Pf03764, Pf14492	66899519	fusA	Q03IS1; ste:STER_1762		63	58.4	27.8	76.5	95	199.7	161.3	118.2	71894	66632.8	31687.5	87288.3	108378	227730	184016	134777
TRUE	High	Master Protein	Q03IK3	DNA-directed RNA polymerase subunit beta' [OS=Streptococcus thermophilus LMD-9]	Cytoplasmic	0	558.687	70	93	292	63	1212	135.2	6.51	170.86	Pf00623, Pf04983, Pf04997, Pf04998, Pf05000		rpoC	Q03IK3; ste:STER_1844		163.6	57	35	104.9	51.4	92.6	210	85.6	74341.2	25922.1	15896.7	47678.1	23368.4	42066.5	95442.8	38903
TRUE	High	Master Protein	Q03IK2	DNA-directed RNA polymerase subunit beta [OS=Streptococcus thermophilus LMD-9]	Cytoplasmic	0	551.939	74	86	266	68	1193	133.2	5.15	162.1	Pf00562, Pf04560, Pf04561, Pf04563, Pf04565, Pf10385		rpoB	Q03IK2; ste:STER_1845		68.3	66.2	35.7	75	130.9	96.8	199.2	127.9	62223.9	60326.7	32543.7	68328.8	119280	88158.2	181538	116532
TRUE	High	Master Protein	Q5M0M5	Enolase [OS=Streptococcus thermophilus CNRZ1066]	Cytoplasmic	0	499.827	84	39	704	1	434	47	4.79	341.8	Pf00113, Pf03952	66898542	eno	Q5M0M5; stc:str0635		61.3	66.9	270.5	33.2	110.3	130.5	72.5	55	8288.8	9034.1	36549	4480	14897.8	17628.2	9791.3	7425.7
TRUE	High	Master Protein	Q03LI0	Enolase [OS=Streptococcus thermophilus LMD-9]	Cytoplasmic	0	499.368	85	40	662	2	434	46.9	4.83	312.9	Pf00113, Pf03952		eno	Q03LI0; ste:STER_0684		63.1	70.6	14.9	80.1	105.8	150.3	192.7	122.5	63246.8	70723.5	14930.1	80211.8	106054	150561	193099	122790
TRUE	High	Master Protein	P35829	S-layer protein [OS=Lactobacillus acidophilus NCFM]	CellWall	0	498.046	53	51	1432	51	444	46.5	9.58	671.99	Pf03217	56941778	slpA	lac:LBA0169; P35829; Q5FMK4	LBA0169	36.3	577.4	9.6	32.4	43.1	51.3	12.4	37.5	409876	6513677	107873	365800	486386	578770	139476	423411
TRUE	High	Master Protein	P23989	Beta-galactosidase [OS=Streptococcus thermophilus]	Cytoplasmic	0	489.858	62	74	439	74	1026	117	4.96	250.32	Pf00703, Pf02836, Pf02837, Pf02929, Pf16353	66899161	lacZ	P23989; Q6LDR7		53.7	86.3	28.2	71.1	93.9	44.5	296.9	125.4	66625.1	107061	34947.7	88299.8	116542	55213.4	368500	155686
TRUE	High	Master Protein	Q03MK9	Proline--tRNA ligase [OS=Streptococcus thermophilus LMD-9]	Cytoplasmic	0	471.85	82	54	216	52	620	69.1	4.94	130.35	Pf00587, Pf03129, Pf04073		proS	Q03MK9; ste:STER_0247		68.6	65.5	21.2	79.3	77.9	56.7	311.6	119.2	31308	29885.6	9665.6	36196.2	35527.4	25879.6	142138	54363.6
TRUE	High	Master Protein	O68185-2	Isoform ClpB' of Chaperone protein ClpB [OS=Lactococcus cremoris subsp. cremoris MG1363]	Cytoplasmic	0	469.828	72	66	278	1	717	80.4	5.15	173.66			clpB	O68185-2		43.1	18.1	467.4	60.9	35.7	42.8	12	120	117.2	49.2	1270.7	165.5	97.1	116.4	32.6	326.2
TRUE	High	Master Protein	Q9CEN6	DNA-directed RNA polymerase subunit beta [OS=Lactococcus lactis subsp. lactis Il1403]	Cytoplasmic	0	464.526	62	72	233	53	1196	133.1	5.12	149.1	Pf00562, Pf04560, Pf04561, Pf04563, Pf04565, Pf10385		rpoB	lla:L0137; Q9CEN6	L0137	49.8	85.4	216.4	75.1	151.9	70.2	31.5	119.7	20694.6	35453.3	89889.9	31187.2	63080.9	29153	13063	49712.2
TRUE	High	Master Protein	Q03LZ8	Alanine--tRNA ligase [OS=Streptococcus thermophilus LMD-9]	Cytoplasmic	0	456.862	63	65	228	61	872	96.6	5.15	128.97	Pf01411, Pf02272, Pf07973		alaS	Q03LZ8; ste:STER_0493		44.5	45.7	30.5	51.7	133.2	105.7	265.2	123.6	20421.7	20974.2	14005.3	23740.8	61188.1	48532	121839	56786.3
TRUE	High	Master Protein	B2GAI0	Chaperonin GroEL [OS=Limosilactobacillus fermentum IFO 3956]	Cytoplasmic	0	446.352	78	51	306	34	543	56.8	4.93	196.18	Pf00118		groEL	B2GAI0; lfe:LAF_0326	LAF_0326	316	14.4	13.7	314.7	35.7	68.8	5.8	31	197742	9020.3	8576	196917	22315.3	43048	3626.9	19414.6
TRUE	High	Master Protein	Q5M101	Elongation factor Tu [OS=Streptococcus thermophilus CNRZ1066]	Cytoplasmic	0	428.488	78	41	744	27	398	43.8	5.01	413.67	Pf00009, Pf03143, Pf03144	66898397	tuf	Q5M101; stc:str0487		57.6	44.3	28.8	66.9	79	76.9	362.8	83.8	122026	93909.3	61053.8	141799	167461	163095	769144	177747
TRUE	High	Master Protein	Q9CI09	ATP-dependent Clp protease ATP-binding subunit ClpE [OS=Lactococcus lactis subsp. lactis Il1403]	Cytoplasmic	0	422.459	68	62	253	60	748	83.1	5.14	154.04	Pf00004, Pf07724, Pf10431, Pf17871		clpE	lla:L0221; Q9CI09	L0221	44.9	218	127.4	54.2	66.9	87.1	106.2	95.4	20655.5	100240	58567.2	24902.8	30745.5	40067.4	48843.5	43873
TRUE	High	Master Protein	A2RP72	Elongation factor G [OS=Lactococcus cremoris subsp. cremoris MG1363]	Cytoplasmic	0	406.936	72	47	227	36	709	77.9	4.84	131.19	Pf00009, Pf00679, Pf03144, Pf03764, Pf14492	61110607	fusA	A2RP72; llm:llmg_2556	llmg_2556	88	43.2	189.1	64.5	154.4	111.8	41.2	107.8	30039.9	14740.4	64587.5	22031.2	52744.6	38199.3	14076.3	36813.9
TRUE	High	Master Protein	Q03L88	Isoleucine--tRNA ligase [OS=Streptococcus thermophilus LMD-9]	Cytoplasmic	0	405.009	58	60	193	56	929	105.7	5.05	118.99	Pf00133, Pf06827, Pf08264		ileS	Q03L88; ste:STER_0783		71.5	31.5	22.1	137.2	78.3	54.5	318	86.9	37873.1	16671.3	11678.2	72678.9	41455.5	28864.3	168400	46035.9
TRUE	High	Master Protein	Q03M88	Translation initiation factor IF-2 [OS=Streptococcus thermophilus LMD-9]	Cytoplasmic	0	395.456	64	67	191	64	943	103.8	9.1	103.62	Pf00009, Pf04760, Pf11987		infB	Q03M88; ste:STER_0383		50.1	53.3	22.6	60.6	104.9	92.1	282.6	133.8	28479	30311.9	12819.7	34449.2	59582.7	52336.3	160559	76043.5
TRUE	High	Master Protein	Q03MR6	Chaperone protein DnaK [OS=Streptococcus thermophilus LMD-9]	Cytoplasmic	0	394.159	73	55	189	40	607	64.8	4.74	104.44	Pf00012	66898045	dnaK	Q03MR6; ste:STER_0163		36.5	120	20	41.1	63.3	134	277.4	107.6	8026.7	26345.4	4394.7	9032	13898.3	29434	60928.4	23642.8
TRUE	High	Master Protein	Q9CJ82	Phosphoenolpyruvate-protein phosphotransferase [OS=Lactococcus lactis subsp. lactis Il1403]	Cytoplasmic	0	379.718	70	42	271	42	575	62.5	4.78	140.33	Pf00391, Pf02896, Pf05524	69712167	ptsI	lla:L120628; Q9CJ82	L120628	47.7	76	319.7	55.7	102.9	92.9	29.7	75.5	29905.1	47683.3	200511	34910.6	64503.6	58231.1	18617.4	47342.4
TRUE	High	Master Protein	P22865	Secreted 45 kDa protein [OS=Lactococcus cremoris subsp. cremoris MG1363]	Extracellular	0	376.78	50	34	835	34	461	47.3	7.97	392.45	Pf05257		usp45	A2RP24; llm:llmg_2507; P22865	llmg_2507	80	57	233.8	83.9	122.9	93.8	20.7	108	169553	120814	495769	177977	260557	198792	43874.6	228999
TRUE	High	Master Protein	B2GAL8	Phosphoglycerate kinase [OS=Limosilactobacillus fermentum IFO 3956]	Cytoplasmic	0	368.613	97	45	185	39	401	42.7	5.25	104.8	Pf00162	72453140	pgk	B2GAL8; lfe:LAF_0364	LAF_0364	322	19.4	15.4	358.4	22.6	26.9	7.3	28	346655	20870.6	16549.1	385869	24362.9	28984.2	7895.6	30199.8
TRUE	High	Master Protein	Q9CGT6	Glutamine--fructose-6-phosphate aminotransferase [isomerizing] [OS=Lactococcus lactis subsp. lactis Il1403]	Cytoplasmic	0	355.436	72	46	205	44	605	65.6	4.94	116.58	Pf01380, Pf13522	69713066	glmS	lla:L33556; Q9CGT6	L33556	72.1	54.8	185.7	82.8	107.2	129.8	46	121.5	34986.3	26583.6	90092.1	40145.1	52019.2	62966.5	22329.6	58926.3
TRUE	High	Master Protein	Q9CFC3	Probable dipeptidase B [OS=Lactococcus lactis subsp. lactis Il1403]	Cytoplasmic	0	352.187	69	39	346	39	474	53.7	5.03	186.27	Pf03577		pepDB	lla:L324; Q9CFC3	L324	107.5	44.2	210.6	150.5	68.5	85.4	23.2	110.1	126679	52062.2	248097	177300	80676.4	100535	27310.2	129649
TRUE	High	Master Protein	Q03A55	Glucose-6-phosphate isomerase [OS=Lacticaseibacillus paracasei ATCC 334]	Cytoplasmic	0	350.984	65	35	170	29	446	49.3	5.12	87.36	Pf00342	57089823	pgi	lca:LSEI_1126; Q03A55	LSEI_1126	44.9	21.2	8	23.4	592.2	53.8	13.7	42.9	48998.3	23195.7	8714.1	25549.3	646994	58766.5	14920.9	46812.9
TRUE	High	Master Protein	Q9CEG3	Aminopeptidase C [OS=Lactococcus lactis subsp. lactis Il1403]	Cytoplasmic	0	336.832	74	33	245	31	436	49.9	4.84	127.22	Pf03051		pepC	lla:L130687; Q9CEG3	L130687	59.3	37.9	252.9	79.2	124.6	105	24.4	116.7	28636.1	18287.6	122130	38238.4	60189	50688.2	11792.2	56349.4
TRUE	High	Master Protein	Q03MY7	Arginine--tRNA ligase [OS=Streptococcus thermophilus LMD-9]	Cytoplasmic	0	335.329	80	46	158	43	563	62.9	5.2	93.95	Pf00750, Pf03485, Pf05746		argS	Q03MY7; ste:STER_0065		52.9	46	22.8	57.2	92.4	148	246.1	134.5	17713	15411.2	7638	19167.5	30947	49590.9	82446.4	45055
TRUE	High	Master Protein	Q9CHE0	Methionine--tRNA ligase [OS=Lactococcus lactis subsp. lactis Il1403]	Cytoplasmic	0	326.199	67	45	127	45	662	75.7	5.01	79.17	Pf01588, Pf09334, Pf19303		metG	lla:L0353; Q9CHE0	L0353	74.4	43.2	182.3	116.3	100.7	80.9	67.7	134.5	17413.8	10104.3	42678.6	27233.5	23571.1	18939.4	15837.4	31481.8
TRUE	High	Master Protein	Q03LT8	Carbamoyl-phosphate synthase large chain [OS=Streptococcus thermophilus LMD-9]	Cytoplasmic	0	318.219	53	53	116	44	1059	116.4	4.81	72.77	Pf02142, Pf02786, Pf02787	66898430	carB	Q03LT8; ste:STER_0559		51.4	57.3	39.9	72.8	79.2	98.5	229.5	171.4	11553.8	12888.1	8970.7	16387.3	17816.8	22161.1	51634.1	38560
TRUE	High	Master Protein	Q9CI15	Trigger factor [OS=Lactococcus lactis subsp. lactis Il1403]	Cytoplasmic	0	312.578	81	33	188	33	427	46.9	4.5	101.95	Pf00254, Pf05697, Pf05698	69712522	tig	lla:L0336; Q9CI15	L0336	32.3	52.5	195.7	50.3	128	220.3	21.2	99.8	12094	19665.4	73322.6	18838.7	47971.1	82540.4	7927.4	37392.7
TRUE	High	Master Protein	Q03IX4	Protein translocase subunit SecA [OS=Streptococcus thermophilus LMD-9]	Cytoplasmic	0	309.15	64	63	154	53	849	96.3	5.35	91.17	Pf01043, Pf02810, Pf07516, Pf07517		secA	Q03IX4; ste:STER_1705		79.8	75.6	29.9	66.4	117.1	71.9	250.6	108.7	22649.3	21434.8	8478.7	18840.9	33219.8	20393.4	71093.1	30830.6
TRUE	High	Master Protein	Q032K6	Phosphoglycerate kinase [OS=Lactococcus cremoris subsp. cremoris SK11]	Cytoplasmic	0	301.807	83	40	138	1	398	42.1	5.17	89.14	Pf00162	61108557	pgk	llc:LACR_0248; Q032K6	LACR_0248	3.3	58.4	20.9	10.6	6	517.6	0.8	182.5	267.3	4711.7	1686.7	859.3	480.4	41781.4	62.7	14729.3
TRUE	High	Master Protein	Q9CE12	Arginine--tRNA ligase [OS=Lactococcus lactis subsp. lactis Il1403]	Cytoplasmic	0	299.939	70	52	141	48	564	62.8	5.53	78.79	Pf00750, Pf03485, Pf05746	69714222	argS	lla:L0344; Q9CE12	L0344	61	53.2	260.7	77.1	121.3	73.1	36.7	117	17667.2	15407.2	75533.8	22336.7	35142.5	21193.5	10621.6	33915.8
TRUE	High	Master Protein	Q9CDL9	Glutamine synthetase [OS=Lactococcus lactis subsp. lactis Il1403]	Cytoplasmic	0	299.831	55	26	199	26	446	49.7	5.12	105.97	Pf00120, Pf03951		glnA	lla:L0118; Q9CDL9	L0118	80.9	78.6	252.6	77	102.9	82.3	19.4	106.4	28798.2	27973.6	89962.3	27406.8	36631.4	29311.5	6900.2	37903.5
TRUE	High	Master Protein	Q9CEI0	Elongation factor Tu [OS=Lactococcus lactis subsp. lactis Il1403]	Cytoplasmic	0	297.321	64	31	323	26	395	43.2	5.01	179.82	Pf00009, Pf03143, Pf03144	69714011	tuf	lla:L0371; Q9CEI0	L0371	53.2	111.9	224.4	61.1	112.1	81	28.1	128.1	27934.7	58746.2	117780	32074.2	58870.2	42531.7	14771.9	67275.6
TRUE	High	Master Protein	Q9CES0	ATP synthase subunit beta [OS=Lactococcus lactis subsp. lactis Il1403]	Cytoplasmic	0	294.617	69	34	190	8	469	50.9	4.84	108.17	Pf00006, Pf02874		atpD	lla:L6563; Q93MY7; Q9CES0; Q9RAU0	L6563	61.8	75.8	226.3	83.7	85.7	116.7	39.4	110.7	21545.7	26429.8	78882	29174.9	29862.4	40675.8	13732.8	38603.6
TRUE	High	Master Protein	Q03LP1	Threonine--tRNA ligase [OS=Streptococcus thermophilus LMD-9]	Cytoplasmic	0	293.868	56	39	207	39	648	74.8	5.59	116.46	Pf00587, Pf02824, Pf03129, Pf07973	66898473	thrS	Q03LP1; ste:STER_0613		85.8	49.1	32.4	78.1	94.7	60.8	245.7	153.4	27225.5	15569.1	10289.6	24794	30064.1	19301.4	77968.6	48676.4
TRUE	High	Master Protein	Q07741	Oligopeptide-binding protein OppA [OS=Lactococcus lactis subsp. lactis]	Extracellular	0	293.346	65	45	203	28	600	65.8	8.87	101.85	Pf00496		oppA	Q07741		38.6	36.5	250.3	75.8	64.1	64.2	59.5	211	20362.1	19251.1	132083	39968.1	33832.6	33878.5	31387.2	111338
TRUE	High	Master Protein	B2GDX1	Elongation factor G [OS=Limosilactobacillus fermentum IFO 3956]	Cytoplasmic	0	293.308	59	31	111	23	694	76.3	4.84	60.18	Pf00009, Pf00679, Pf03144, Pf03764, Pf14492	72454408	fusA	B2GDX1; lfe:LAF_1517	LAF_1517	258.1	68.2	9.2	315.5	44.6	40.5	8.4	55.5	115797	30579.9	4105.3	141545	20009.8	18191.3	3777.7	24923.1
TRUE	High	Master Protein	Q9CIW1	Phosphoglycerate kinase [OS=Lactococcus lactis subsp. lactis Il1403]	Cytoplasmic	0	292.602	80	40	159	1	398	42	5.17	97.99	Pf00162		pgk	lla:L0010; Q9CIW1	L0010	58.4	76.1	221.6	50.2	193.7	81.6	28.8	89.7	17061.5	22232.2	64774.5	14684.1	56612.7	23858.5	8423.9	26218.5
TRUE	High	Master Protein	Q9CDT4	Proline--tRNA ligase [OS=Lactococcus lactis subsp. lactis Il1403]	Cytoplasmic	0	289.778	62	41	119	39	616	69.2	4.93	72.14	Pf00587, Pf03129, Pf04073		proS	lla:L0356; Q9CDT4	L0356	76.3	37	208.4	160.1	73.7	123.3	27.3	93.7	11757.7	5708	32114.4	24676.6	11357.8	19002.2	4212.6	14445.1
TRUE	High	Master Protein	B2GDX6	DNA-directed RNA polymerase subunit beta' [OS=Limosilactobacillus fermentum IFO 3956]	Cytoplasmic	0	287.104	50	62	125	43	1215	135.5	6.95	81.98	Pf00623, Pf04983, Pf04997, Pf04998, Pf05000		rpoC	B2GDX6; lfe:LAF_1522	LAF_1522	230.9	132.3	6.3	289.6	42.4	30.3	8.2	60	77144.9	44204.7	2097.8	96771.8	14155.7	10133.5	2751.5	20062
TRUE	High	Master Protein	Q9CE93	Adenylosuccinate synthetase [OS=Lactococcus lactis subsp. lactis Il1403]	Cytoplasmic	0	283.954	71	37	151	5	430	47.3	5.57	81.42	Pf00709	69714098	purA	lla:L12179; Q9CE93	L12179	37.3	134.7	190.7	44.2	74.9	116.9	79.7	121.6	10458.8	37727.2	53427.7	12370.9	20968.3	32754.4	22316.7	34050.7
TRUE	High	Master Protein	A2RNW8	Glucose-6-phosphate isomerase [OS=Lactococcus cremoris subsp. cremoris MG1363]	Cytoplasmic	0	282.662	68	33	186	26	448	49.6	5	99.15	Pf00342	69714347	pgi	A2RNW8; llm:llmg_2448	llmg_2448	100.6	46.8	307.7	99.7	83.7	71.7	27.3	62.5	50710.9	23572.9	155128	50234.2	42197.1	36142	13781.3	31502.5
TRUE	High	Master Protein	Q03LV6	Glycine--tRNA ligase beta subunit [OS=Streptococcus thermophilus LMD-9]	Cytoplasmic	0	280.5	60	44	119	42	678	74.4	4.87	74.22	Pf02092		glyS	Q03LV6; ste:STER_0540		57.7	105.6	31.4	63.4	52.6	46.6	338.1	104.5	19332.7	35381.2	10516.9	21247.8	17631.9	15625.3	113272	35021.1
TRUE	High	Master Protein	B2GAM0	Enolase [OS=Limosilactobacillus fermentum IFO 3956]	Cytoplasmic	0	279.397	71	27	195	19	440	47.8	4.82	98.85	Pf00113, Pf03952	72453142	eno	B2GAM0; lfe:LAF_0366	LAF_0366	257.1	26.3	12	318.3	38.8	47	13.2	87.3	136719	13995.3	6362	169310	20650.8	25007.4	7004.7	46427.4
TRUE	High	Master Protein	Q9CEH8	Isoleucine--tRNA ligase [OS=Lactococcus lactis subsp. lactis Il1403]	Cytoplasmic	0	277.683	56	46	112	42	932	106.4	5.16	71.35	Pf00133, Pf06827, Pf08264		ileS	lla:L0350; Q9CEH8	L0350	37	27.1	124.2	50.6	42.9	86.5	12.4	419.4	10158.5	7451.2	34103.7	13882.4	11763.3	23736.3	3392	115130
TRUE	High	Master Protein	Q76HM5	Peptidase T [OS=Lactococcus lactis subsp. lactis]	Cytoplasmic	0	274.137	69	31	118	31	413	45.9	4.88	64.37	Pf01546, Pf07687	69713955	pepT	Q76HM5		86.1	65	266	95.5	89.1	59.2	19.9	119.3	14833.5	11201.3	45859.3	16461.7	15351.7	10200.4	3422.5	20571.1
TRUE	High	Master Protein	Q9CEV9	Foldase protein PrsA [OS=Lactococcus lactis subsp. lactis Il1403]	Extracellular	0	272.542	83	31	134	31	308	33.8	8.56	68.69	Pf13145	69713867	prsA	lla:L164604; Q9CEV9	L164604	20.7	26.1	99.6	20.6	38.6	495.9	6.1	92.4	12731.9	16087.6	61388.7	12668.5	23790.8	305612	3784.1	56942.9
TRUE	High	Master Protein	Q03IE5	Adenylosuccinate synthetase [OS=Streptococcus thermophilus LMD-9]	Cytoplasmic	0	269.453	74	37	161	27	430	47.5	5.58	82.44	Pf00709		purA	Q03IE5; ste:STER_1913		33.1	136.6	22.6	55.6	52.1	82.8	321.9	95.2	4854.1	20032.9	3315.5	8161	7647.9	12138.4	47217.8	13968.5
TRUE	High	Master Protein	Q9CE80	Aspartate--tRNA ligase [OS=Lactococcus lactis subsp. lactis Il1403]	Cytoplasmic	0	266.081	56	42	108	13	590	66.5	5.16	63.53	Pf00152, Pf01336, Pf02938	69714113	aspS	lla:L0346; Q9CE80	L0346	69.1	63.2	157	57.6	72.1	177	91.2	112.8	15553.7	14242.1	35352.2	12960.1	16231.5	39854.7	20543.5	25409.7
TRUE	High	Master Protein	Q03IP7	Glutamate--tRNA ligase [OS=Streptococcus thermophilus LMD-9]	Cytoplasmic	0	264.749	69	40	168	29	484	55.3	5.07	98.8	Pf00749, Pf19269	66899551	gltX	Q03IP7; ste:STER_1793		42	30.8	54.2	88.2	78.3	127.6	256.2	122.6	14797.3	10853.6	19100.4	31081.7	27570	44936.7	90253.1	43188.3
TRUE	High	Master Protein	Q03MW7	Small ribosomal subunit protein uS2 [OS=Streptococcus thermophilus LMD-9]	Cytoplasmic	0	263.658	88	25	262	22	255	28.4	5.44	142.6	Pf00318		rpsB	Q03MW7; ste:STER_0105		82.4	37.7	17.9	97.1	109.8	126.6	221.9	106.6	57206.4	26169.6	12460	67473.8	76248.2	87948.1	154094	74037.5
TRUE	High	Master Protein	B2GB54	Acetate kinase [OS=Limosilactobacillus fermentum IFO 3956]	Cytoplasmic	0	258.377	75	30	157	30	398	43.5	5.25	85.52	Pf00871	72453311	ackA	B2GB54; lfe:LAF_0550	LAF_0550	158.2	38.4	6.5	103.4	28.5	392.6	6.6	65.8	174478	42325.6	7169.5	114086	31396.4	432974	7298.9	72589.5
TRUE	High	Master Protein	Q03LA9	Phosphoenolpyruvate carboxylase [OS=Streptococcus thermophilus LMD-9]	Cytoplasmic	0	258.329	60	49	108	49	940	106.9	4.96	66.69	Pf00311		ppc	Q03LA9; ste:STER_0760		53.4	53.2	26.6	48.2	186.4	64	235.9	132.3	12832.2	12782.7	6377.3	11585.8	44763.6	15366.8	56638.4	31758.9
TRUE	High	Master Protein	B2GBC2	Elongation factor Tu [OS=Limosilactobacillus fermentum IFO 3956]	Cytoplasmic	0	257.182	62	26	305	15	396	43.4	4.98	160.6	Pf00009, Pf03143, Pf03144	72453408	tuf	B2GBC2; lfe:LAF_0618	LAF_0618	273.1	42.9	12.8	306.1	52.9	49.2	18.2	44.9	150728	23666.3	7084.8	168938	29208.2	27134	10021.1	24810
TRUE	High	Master Protein	A2RN80	Adenylosuccinate synthetase [OS=Lactococcus cremoris subsp. cremoris MG1363]	Cytoplasmic	0	254.817	65	34	138	1	430	47.3	5.67	75	Pf00709		purA	A2RN80; llm:llmg_2201	llmg_2201	34.6	0	627.7	16.8	0	95.8	4.3	20.8	463.1	0	8414.2	225	0	1284.5	57.6	279.2
TRUE	High	Master Protein	Q03LD3	Lysine--tRNA ligase [OS=Streptococcus thermophilus LMD-9]	Cytoplasmic	0	253.76	49	37	144	31	496	56.4	5.31	90.3	Pf00152, Pf01336		lysS	Q03LD3; ste:STER_0733		70.2	97.6	38.2	113.5	96.6	66.6	208.3	109.1	33100.4	46041.9	18005.9	53539	45575.4	31410.7	98298.8	51497.1
TRUE	High	Master Protein	Q02XA5	ATP synthase subunit beta [OS=Lactococcus cremoris subsp. cremoris SK11]	Cytoplasmic	0	253.564	58	27	143	1	469	50.8	4.87	76.95	Pf00006, Pf02874		atpD	llc:LACR_1933; Q02XA5	LACR_1933	119.1	62.5	43.1	140.8	227	64.1	34	109.4	3413.5	1791.2	1237	4037.9	6507.3	1837.3	975.6	3135.3
TRUE	High	Master Protein	Q03LX3	ATP synthase subunit beta [OS=Streptococcus thermophilus LMD-9]	Cytoplasmic	0	252.066	61	27	108	15	468	50.8	4.82	55.56	Pf00006, Pf02874	66898394	atpD	Q03LX3; ste:STER_0521		131.9	56	12.2	174.8	47	57.4	239.8	80.9	18394.9	7813.5	1696.3	24376.9	6558.3	8002.8	33433.9	11275.7
TRUE	High	Master Protein	B2GBC3	Trigger factor [OS=Limosilactobacillus fermentum IFO 3956]	Cytoplasmic	0	251.283	68	31	100	31	435	48	4.49	58.09	Pf00254, Pf05697, Pf05698	72453409	tig	B2GBC3; lfe:LAF_0619	LAF_0619	300.2	46	10.8	286.8	23.5	35.6	5.4	91.7	133179	20425.4	4774.5	127198	10409.2	15803.4	2374.2	40694.8
TRUE	High	Master Protein	B2GBQ5	Chaperone protein DnaK [OS=Limosilactobacillus fermentum IFO 3956]	Cytoplasmic	0	250.75	63	40	124	34	618	67.1	4.88	67.13	Pf00012	72453534	dnaK	B2GBQ5; lfe:LAF_0751	LAF_0751	326.3	28.7	10.7	282.3	59.1	29.7	20.1	43.1	153656	13498	5053.7	132963	27820.8	13984	9456.3	20315.8
TRUE	High	Master Protein	Q9CFJ0	GMP synthase [glutamine-hydrolyzing] [OS=Lactococcus lactis subsp. lactis Il1403]	Cytoplasmic	0	247.092	69	31	99	26	513	56.7	4.98	53.62	Pf00117, Pf00958, Pf02540		guaA	lla:L115968; Q9CFJ0	L115968	40.7	63.4	170.8	47.8	32.2	296.6	34	114.6	4754.3	7404.6	19943.7	5577.5	3758.5	34644.3	3972.6	13383.8
TRUE	High	Master Protein	Q03MA3	Serine--tRNA ligase [OS=Streptococcus thermophilus LMD-9]	Cytoplasmic	0	245.636	71	32	152	28	425	48	5.02	90.99	Pf00587, Pf02403		serS	Q03MA3; ste:STER_0368		42.7	42.5	128.2	52.6	143	31.6	245.7	113.5	16509.4	16431.2	49522.2	20334.8	55250.6	12212.5	94896.7	43836.4
TRUE	High	Master Protein	P21977	UDP-glucose 4-epimerase [OS=Streptococcus thermophilus]	Cytoplasmic	0	245.008	70	23	120	23	332	36.9	5.99	64.75	Pf01370		galE	P21977		41.7	42.5	25	42.4	89.1	91.3	181.6	286.3	15274.4	15562.7	9161.4	15537.9	32646.6	33452.2	66533.5	104871
TRUE	High	Master Protein	Q9CHB6	Leucine--tRNA ligase [OS=Lactococcus lactis subsp. lactis Il1403]	Cytoplasmic	0	244.351	40	39	117	27	829	93.7	5.15	74.41	Pf00133, Pf08264, Pf09334, Pf13603		leuS	lla:L0352; Q9CHB6	L0352	43.5	55.9	219.9	67.7	58.7	199.5	43.7	111	10961.5	14077.2	55376.3	17041.6	14793.8	50245.8	11007.7	27963.5
TRUE	High	Master Protein	Q9CE01	Xaa-Pro dipeptidyl-peptidase [OS=Lactococcus lactis subsp. lactis Il1403]	Cytoplasmic	0	240.663	54	44	80	26	763	87.7	5.74	48.23	Pf02129, Pf08530, Pf09168		pepX	lla:L118079; Q93D09; Q9CE01	L118079	56.9	63.8	283.3	62.3	95.7	80.4	24.2	133.3	7261	8152.4	36178.4	7958.7	12227.2	10273.9	3095	17020.6
TRUE	High	Master Protein	Q5LZ72	Phenylalanine--tRNA ligase beta subunit [OS=Streptococcus thermophilus CNRZ1066]	Cytoplasmic	0	239.978	53	36	99	36	802	87.2	4.89	58.58	Pf01588, Pf03147, Pf03483, Pf03484, Pf17759	66899078	pheT	Q5LZ72; stc:str1292		46.2	57.2	40.6	67.9	80.8	81.7	325.7	99.9	7071	8767.2	6219.3	10400.5	12375.3	12511.6	49890.3	15299.7
TRUE	High	Master Protein	Q03M79	Uracil phosphoribosyltransferase [OS=Streptococcus thermophilus LMD-9]	Cytoplasmic	0	238.391	89	19	104	16	209	23	5.67	61.79	Pf14681	66898272	upp	Q03M79; ste:STER_0394		76.3	53.1	25.8	69.4	56.7	33.5	364	121.1	12490.3	8694.8	4216.7	11363.7	9277.5	5491.3	59589.8	19830.5
TRUE	High	Master Protein	Q5M111	Valine--tRNA ligase [OS=Streptococcus thermophilus CNRZ1066]	Cytoplasmic	0	237.318	56	49	103	37	883	101.1	5.11	58.98	Pf00133, Pf08264, Pf10458		valS	Q5M111; stc:str0477		73.1	54.8	40.7	90.9	91.1	94.4	216.7	138.3	11049.2	8290.1	6153.9	13746.7	13769.2	14272.4	32752.5	20906
TRUE	High	Master Protein	Q03IG3	Large ribosomal subunit protein uL5 [OS=Streptococcus thermophilus LMD-9]	Cytoplasmic	0	229.963	91	24	217	8	180	19.8	9.35	116.81	Pf00281, Pf00673	77297584	rplE	Q03IG3; ste:STER_1895		55.8	33.9	33.4	70.4	71	164.4	249.1	122	43564.6	26428	26050.3	54908.6	55366.4	128290	194302	95185
TRUE	High	Master Protein	Q9CJ45	Global transcriptional regulator CodY [OS=Lactococcus lactis subsp. lactis Il1403]	Cytoplasmic	0	224.535	79	23	86	21	262	29.1	4.91	45.49	Pf06018, Pf08222	69712205	codY	lla:L0243; Q9CJ45	L0243	36.8	60.4	303.3	97.2	85.4	54	74.9	87.9	4054.7	6662.6	33451.9	10718.6	9421.5	5961	8263.9	9699.5
TRUE	High	Master Protein	Q03IK0	Tyrosine--tRNA ligase [OS=Streptococcus thermophilus LMD-9]	Cytoplasmic	0	224.036	69	31	132	31	418	47.2	5.4	64.46	Pf00579, Pf01479		tyrS	Q03IK0; ste:STER_1847		60	50.9	68.4	47.1	136.3	158.8	218.3	60.2	25750.9	21848.6	29354.1	20230.1	58473.6	68125.6	93662.2	25831.6
TRUE	High	Master Protein	P58002	Translation initiation factor IF-2 [OS=Lactococcus lactis subsp. lactis Il1403]	Cytoplasmic	0	223.564	47	44	116	42	944	103.6	8.02	63.54	Pf00009, Pf04760, Pf11987		infB	lla:L0372; P58002; Q9CHG4	L0372	172.6	27	180.6	112.1	59.2	114	20.1	114.4	44103.4	6896.1	46165.2	28645.2	15129.6	29125.3	5145.4	29233.7
TRUE	High	Master Protein	A2RL40	Triosephosphate isomerase [OS=Lactococcus cremoris subsp. cremoris MG1363]	Cytoplasmic	0	222.629	66	16	187	16	252	26.9	4.65	91.52	Pf00121		tpiA	A2RL40; llm:llmg_1424	llmg_1424	78.7	47.3	318.6	82.6	79.1	78.9	14.5	100.3	45046.9	27083.7	182349	47264.4	45295	45146.9	8312.8	57394
TRUE	High	Master Protein	Q5M4P4	GMP synthase [glutamine-hydrolyzing] [OS=Streptococcus thermophilus LMG 18311]	Cytoplasmic	0	220.179	57	36	94	31	527	58.3	5.02	53.24	Pf00117, Pf00958, Pf02540		guaA	Q5M4P4; stl:stu0886	stu0886	44.1	48	25.3	50.2	188.7	107.9	222.2	113.6	7346.4	7998.1	4218.2	8358.9	31452	17980.4	37024.7	18935.4
TRUE	High	Master Protein	Q5LXR4	Large ribosomal subunit protein uL2 [OS=Streptococcus thermophilus CNRZ1066]	Cytoplasmic	0	218.18	80	28	315	24	277	29.9	10.56	159.54	Pf00181, Pf03947	66899659	rplB	Q5LXR4; stc:str1931		90.1	38.9	24.9	74.8	57.2	47.9	280.6	185.7	106693	46041.4	29421.5	88547.2	67659.9	56691.7	332049	219731
TRUE	High	Master Protein	A2RK47	ABC transporter nucleoside-binding protein BmpA [OS=Lactococcus cremoris subsp. cremoris MG1363]	Extracellular	0	217.035	55	22	151	22	351	36.8	8.88	69.54	Pf02608		bmpA	A2RK47; llm:llmg_1064	llmg_1064	48.2	32.7	287.7	73.1	125.2	129.7	24.1	79.3	17169.9	11640.3	102378	26008.9	44575.8	46143.1	8567.3	28235.1
TRUE	High	Master Protein	Q9CH07	Formate--tetrahydrofolate ligase [OS=Lactococcus lactis subsp. lactis Il1403]	Cytoplasmic	0	216.578	59	38	95	23	555	59.4	6.1	59.76	Pf01268		fhs	lla:L159505; Q9CH07	L159505	60.1	41.2	271.7	106.9	121.5	87.7	28.7	82.3	11977.1	8202.3	54129.4	21288.2	24212.3	17466.4	5710.9	16399
TRUE	High	Master Protein	Q5M2D9	DNA-directed RNA polymerase subunit alpha [OS=Streptococcus thermophilus LMG 18311]	Cytoplasmic	0	213.378	73	34	122	29	312	34.4	4.87	65.96	Pf01000, Pf01193, Pf03118	66899636	rpoA	Q5M2D9; stl:stu1908	stu1908	60.3	53.1	45.1	66	78	70.4	317.2	109.9	14552.4	12828.9	10886.4	15933.2	18839.4	17006.9	76582.8	26532.4
TRUE	High	Master Protein	Q03M65	Probable manganese-dependent inorganic pyrophosphatase [OS=Streptococcus thermophilus LMD-9]	Cytoplasmic	0	213.214	75	23	179	23	310	33.8	4.78	98.24	Pf01368, Pf02833		ppaC	Q03M65; ste:STER_0419		45.8	61.2	14.2	60.4	101.3	99.3	258.7	159	21353.7	28522.9	6622.5	28125.2	47170.1	46269.6	120513	74078.5
TRUE	High	Master Protein	Q9CJ41	Aspartyl/glutamyl-tRNA(Asn/Gln) amidotransferase subunit B [OS=Lactococcus lactis subsp. lactis Il1403]	Cytoplasmic	0	210.376	73	35	99	31	477	53.4	5.34	62.84	Pf02637, Pf02934		gatB	lla:L0474; Q9CJ41	L0474	77.8	39.7	202.2	71.2	159.2	93.7	24.2	132	15586.4	7958.6	40491.3	14257.9	31875.7	18773.5	4844.3	26440.4
TRUE	High	Master Protein	Q03IN5	Glycerol-3-phosphate dehydrogenase [NAD(P)+] [OS=Streptococcus thermophilus LMD-9]	Cytoplasmic	0	208.748	92	27	114	5	340	37.2	5.47	68.82	Pf01210, Pf07479, Pf20618		gpsA	Q03IN5; ste:STER_1809		71.1	44.3	41.6	66.9	96.3	73.5	235.2	171.1	13473.7	8400.6	7885.7	12686.8	18257	13932.5	44594.4	32449.7
TRUE	High	Master Protein	Q03LR5	tRNA uridine(34) hydroxylase [OS=Streptococcus thermophilus LMD-9]	Cytoplasmic	0	208.684	86	33	97	32	327	37.7	5.05	54.98	Pf00581, Pf12368, Pf17773		trhO	Q03LR5; ste:STER_0588		113.4	59.2	17.1	103.1	83.5	135.4	196.8	91.5	27802.4	14508.3	4191.7	25282.1	20484.1	33197.9	48262.7	22430.2
TRUE	High	Master Protein	A2RNM7	DNA-directed RNA polymerase subunit alpha [OS=Lactococcus cremoris subsp. cremoris MG1363]	Cytoplasmic	0	208.241	84	29	142	2	312	34.2	5.01	82.37	Pf01000, Pf01193, Pf03118		rpoA	A2RNM7; llm:llmg_2354	llmg_2354	45.2	24.1	308.8	63.1	100.1	70.5	11.7	176.4	14249.6	7606.7	97279.8	19868.8	31526.3	22204.7	3675	55577.3
TRUE	High	Master Protein	A2RNV0	Small ribosomal subunit protein uS2 [OS=Lactococcus cremoris subsp. cremoris MG1363]	Cytoplasmic	0	207.558	76	24	207	20	255	28.5	5.17	111	Pf00318	69714329	rpsB	A2RNV0; llm:llmg_2430	llmg_2430	73.8	43.1	250.8	125.9	113.6	57.6	45.2	90	36960.5	21581.9	125604	63071.3	56886.6	28874.3	22655.2	45071.4
TRUE	High	Master Protein	Q5M5J3	ATP synthase subunit alpha [OS=Streptococcus thermophilus LMG 18311]	Cytoplasmic	0	207.09	53	30	102	15	501	54.6	5.24	60.75	Pf00006, Pf00306, Pf02874	66898392	atpA	Q5M5J3; stl:stu0482	stu0482	81.1	60.6	16.3	69	139.6	55	268.5	110	8047.1	6018.3	1614.9	6846	13859.8	5461.1	26651.8	10916.8
TRUE	High	Master Protein	Q9CDR5	Elongation factor Ts [OS=Lactococcus lactis subsp. lactis Il1403]	Cytoplasmic	0	206.871	68	28	121	27	342	36.6	4.98	68.69	Pf00889		tsf	lla:L0376; Q9CDR5	L0376	85.3	46.4	274.2	84.4	86.5	78.1	26.5	118.5	18400.6	10002.5	59124.4	18207.6	18640.5	16840.9	5723.1	25557.4
TRUE	High	Master Protein	Q9CER8	ATP synthase subunit alpha [OS=Lactococcus lactis subsp. lactis Il1403]	Cytoplasmic	0	206.82	61	34	147	21	500	54.3	5.11	91.17	Pf00006, Pf00306, Pf02874	69713909	atpA	lla:L8990; Q93MY8; Q9CER8; Q9RAU2	L8990	113.4	154	141.9	93.3	83.2	98.3	47.4	68.6	61031.3	82882.5	76357.9	50212.8	44760.4	52890.5	25509.7	36892.8
TRUE	High	Master Protein	Q9CEW0	Alanine--tRNA ligase [OS=Lactococcus lactis subsp. lactis Il1403]	Cytoplasmic	0	205.095	51	44	86	16	872	96.3	5.1	51.16	Pf01411, Pf02272, Pf07973		alaS	lla:L0343; Q9CEW0	L0343	89.4	38	101	85.1	119.6	236.5	15.9	114.4	22673.8	9634.2	25621.2	21569.7	30313.6	59973.7	4036.9	29016.8
TRUE	High	Master Protein	Q9CDP6	Valine--tRNA ligase [OS=Lactococcus lactis subsp. lactis Il1403]	Cytoplasmic	0	204.997	51	44	105	35	880	100.5	4.98	63.74	Pf00133, Pf08264, Pf10458		valS	lla:L0351; Q9CDP6	L0351	70.4	76.3	206.3	98.4	83.2	93.5	51.2	120.7	11367.9	12324.3	33301.7	15895	13436.9	15089	8261.9	19491.8
TRUE	High	Master Protein	Q03L20	Asparagine--tRNA ligase [OS=Streptococcus thermophilus LMD-9]	Cytoplasmic	0	204.268	61	35	124	30	448	51	5.06	75.37	Pf00152, Pf01336		asnS	Q03L20; ste:STER_0864		36.2	45.5	89.1	41.5	135.4	143.4	241.3	67.6	15103.2	18977.8	37145.4	17297.1	56455.1	59797.5	100583	28164.9
TRUE	High	Master Protein	Q03JD8	Peptide chain release factor 3 [OS=Streptococcus thermophilus LMD-9]	Cytoplasmic	0	204.11	56	32	86	20	514	58.4	5.12	46.74	Pf00009, Pf03144, Pf16658		prfC	Q03JD8; ste:STER_1532		93.2	265.6	21.3	58.3	48.1	33.1	208.7	71.7	17358.9	49468	3962.2	10862.3	8965.3	6170.5	38864.5	13357.8
TRUE	High	Master Protein	Q03IB4	Aspartate--tRNA ligase [OS=Streptococcus thermophilus LMD-9]	Cytoplasmic	0	202.632	62	38	104	29	583	65.9	4.87	64.17	Pf00152, Pf01336, Pf02938		aspS	Q03IB4; ste:STER_1948		61.2	78.7	57.2	73.3	43.5	84.5	269.1	132.6	13874.8	17838.3	12959.5	16616.2	9854.8	19165.1	61028.5	30059.6
TRUE	High	Master Protein	Q5M0D5	UDP-N-acetylmuramoylalanine--D-glutamate ligase [OS=Streptococcus thermophilus CNRZ1066]	Cytoplasmic	0	202.064	56	30	77	29	450	48.5	5	41.6	Pf02875, Pf08245	66898630	murD	Q5M0D5; stc:str0731		54.7	48.6	11.2	45.4	71.3	156.8	169.8	242.1	14290.8	12702.3	2937.5	11877	18633.7	40991.9	44375	63288.1
TRUE	High	Master Protein	Q9CDY3	DNA-directed RNA polymerase subunit alpha [OS=Lactococcus lactis subsp. lactis Il1403]	Cytoplasmic	0	199.891	82	28	135	1	312	34.2	4.97	77.15	Pf01000, Pf01193, Pf03118		rpoA	lla:L0136; Q9CDY3	L0136	3.5	0	413.2	33	308.9	20.8	5.1	15.4	21.6	0	2541.5	202.9	1900.1	128	31.5	94.8
TRUE	High	Master Protein	Q9CDW5	Large ribosomal subunit protein uL2 [OS=Lactococcus lactis subsp. lactis Il1403]	Membrane	0	199.522	78	23	222	19	276	29.6	10.76	119.47	Pf00181, Pf03947	69714275	rplB	lla:L0400; Q9CDW5	L0400	90.4	86.2	287.8	92.2	60.9	48.7	18.9	114.8	42044.6	40075.2	133824	42856.5	28325.2	22633.1	8799.1	53379.7
TRUE	High	Master Protein	Q9CIQ1	Aminopeptidase N [OS=Lactococcus lactis subsp. lactis Il1403]	Cytoplasmic	0	199.341	46	41	97	41	846	95.3	4.92	57.59	Pf01433, Pf11838, Pf17900		pepN	lla:L102360; Q9CIQ1	L102360	88.3	261.1	176.2	57.7	84.6	42	13.2	76.7	25663.1	75874.1	51192.8	16778.2	24586.3	12199.1	3844.5	22298.2
TRUE	High	Master Protein	B2GAU3	ATP synthase subunit alpha [OS=Limosilactobacillus fermentum IFO 3956]	Cytoplasmic	0	198.933	48	32	196	20	512	55.4	4.96	116.89	Pf00006, Pf00306, Pf02874		atpA	B2GAU3; lfe:LAF_0439	LAF_0439	406.4	24.7	8.2	220.3	48.4	28.9	19.5	43.6	357442	21743.5	7186.7	193744	42570	25406.1	17185.2	38374.7
TRUE	High	Master Protein	Q9CII7	Lysine--tRNA ligase [OS=Lactococcus lactis subsp. lactis Il1403]	Cytoplasmic	0	197.535	52	30	121	26	494	56.6	5.35	76.66	Pf00152, Pf01336		lysS	lla:L0347; Q9CII7	L0347	123.7	34.3	238.3	99.9	143.5	62	16.7	81.7	23445.6	6499.8	45183	18939.7	27216.6	11751.8	3160.8	15484.7
TRUE	High	Master Protein	Q9CEX2	Serine--tRNA ligase [OS=Lactococcus lactis subsp. lactis Il1403]	Cytoplasmic	0	196.149	59	30	122	26	423	47.4	5.26	65.68	Pf00587, Pf02403	69713854	serS	lla:L150515; Q9CEX2	L150515	52.8	94.1	205.5	61.6	83	156.6	44.1	102.3	11468.1	20452.1	44658.8	13385.6	18044.3	34022.7	9587.1	22233.4
TRUE	High	Master Protein	Q9CE35	Acetate kinase 1 [OS=Lactococcus lactis subsp. lactis Il1403]	Cytoplasmic	0	195.298	68	29	84	27	395	43.1	5.22	48.96	Pf00871	69714199	ackA1	lla:L73818; Q9CE35	L73818	155.4	139.1	140.8	115.3	59.4	82.7	43.7	63.4	29427.4	26343.4	26666.9	21838.5	11251.4	15662	8282.1	12007.3
TRUE	High	Master Protein	Q9CFU9	Calcium-transporting ATPase 1 [OS=Lactococcus lactis subsp. lactis Il1403]	Membrane	0	194.462	41	36	84	36	878	96	5.16	48.51	Pf00122, Pf00689, Pf00690, Pf00702		yoaB	lla:L2866; Q9CFU9	L2866	62.9	46.3	111.4	52.7	230.3	101.3	26.8	168.3	23859.1	17578.5	42269.7	19999.9	87376.4	38415.2	10157.7	63835.5
TRUE	High	Master Protein	A2RNP3	Large ribosomal subunit protein uL5 [OS=Lactococcus cremoris subsp. cremoris MG1363]	Cytoplasmic	0	192.608	91	19	136	15	180	20	9.23	72.32	Pf00281, Pf00673	69714266	rplE	A2RNP3; llm:llmg_2371	llmg_2371	46.9	51.5	210.6	82.2	119.1	84	27.1	178.5	15074.6	16552.1	67621	26411.9	38252.1	26977.6	8718.7	57308.7
TRUE	High	Master Protein	Q9CGK0	Glycine--tRNA ligase beta subunit [OS=Lactococcus lactis subsp. lactis Il1403]	Cytoplasmic	0	191.276	56	37	81	35	673	75.7	5.03	49.73	Pf02092		glyS	lla:L0360; Q9CGK0	L0360	40.5	308.4	178.8	65.7	79.2	43.6	19	64.8	7135.7	54400.4	31533.7	11581.6	13975.4	7689.8	3350.1	11434.7
TRUE	High	Master Protein	Q9CHB8	Ribose-phosphate pyrophosphokinase 1 [OS=Lactococcus lactis subsp. lactis Il1403]	Cytoplasmic	0	191.241	70	18	109	18	324	35.5	6.61	62.96	Pf13793, Pf14572		prs1	lla:L25614; Q9CHB8	L25614	74.9	74.3	193	84.3	63.7	208.7	19.5	81.5	16630.9	16503	42854.7	18711.2	14141.4	46332.8	4335.3	18105
TRUE	High	Master Protein	Q5M2J1	Glycerol-3-phosphate dehydrogenase [NAD(P)+] [OS=Streptococcus thermophilus LMG 18311]	Cytoplasmic	0	190.672	89	25	110	2	340	37.1	5.47	65.68	Pf01210, Pf07479, Pf20618	66899564	gpsA	Q5M2J1; stl:stu1832	stu1832	46.1	17.1	192.7	91.3	241	23.2	88.9	99.7	541.2	200.8	2263.1	1072.1	2830.7	272.6	1044.4	1171.2
TRUE	High	Master Protein	Q9CEB5	Phenylalanine--tRNA ligase beta subunit [OS=Lactococcus lactis subsp. lactis Il1403]	Cytoplasmic	0	190.641	49	32	80	32	797	87.1	4.96	45.38	Pf01588, Pf03147, Pf03483, Pf03484, Pf17759		pheT	lla:L0355; Q9CEB5	L0355	74.2	68.7	253.6	72	106.8	60.1	41.3	123.2	8147.6	7543.9	27834.6	7903.3	11716.7	6598.8	4532.1	13527.2
TRUE	High	Master Protein	Q9CEK9	Asparagine--tRNA ligase [OS=Lactococcus lactis subsp. lactis Il1403]	Cytoplasmic	0	190.126	57	31	139	27	447	50.8	5.01	83.25	Pf00152, Pf01336		asnS	lla:L0345; Q9CEK9	L0345	50.3	25.6	305.3	65.5	128.2	93	49.4	82.8	11178.9	5693.1	67886.8	14565.7	28512.3	20686.5	10974.9	18403.2
TRUE	High	Master Protein	Q9CDZ7	Glutamate--tRNA ligase [OS=Lactococcus lactis subsp. lactis Il1403]	Cytoplasmic	0	190.028	66	36	117	24	483	55.4	5.24	69.74	Pf00749, Pf19269	69714237	gltX	lla:L0349; Q9CDZ7	L0349	24.9	21.9	146.2	46.3	40.3	116.6	32.1	371.7	4642.6	4092.8	27288.3	8634.6	7523.4	21757.1	5997.9	69366.5
TRUE	High	Master Protein	Q02YK5	ATP-dependent 6-phosphofructokinase [OS=Lactococcus cremoris subsp. cremoris SK11]	Cytoplasmic	0	187.348	71	24	94	21	340	35.8	6.01	50.13	Pf00365	69713444	pfkA	llc:LACR_1457; Q02YK5	LACR_1457	81.3	44.1	274.6	68.5	109.5	70	25.5	126.4	20601.4	11178.3	69611.2	17377.4	27757	17756.8	6474.8	32050.5
TRUE	High	Master Protein	Q03JH6	Phosphoserine aminotransferase [OS=Streptococcus thermophilus LMD-9]	Cytoplasmic	0	187.238	64	25	88	25	364	40.3	5.03	54.84	Pf00266	66899277	serC	Q03JH6; ste:STER_1489		63.2	109.8	14.7	65.3	59.3	49.6	323.9	114.2	10604.3	18416.5	2467.3	10954.4	9955	8316.6	54327	19161.1
TRUE	High	Master Protein	B2GBW0	L-lactate dehydrogenase [OS=Limosilactobacillus fermentum IFO 3956]	Cytoplasmic	0	185.598	61	23	98	22	317	33.7	5.25	58.59	Pf00056, Pf02866	72453593	ldh	B2GBW0; lfe:LAF_0806	LAF_0806	287.1	24.4	3.7	386.4	28.7	23	4.8	41.8	166034	14094.1	2159.8	223460	16587.7	13316	2777.7	24196.1
TRUE	High	Master Protein	P04034	L-lactate dehydrogenase 1 [OS=Lactococcus cremoris]	Cytoplasmic	0	185.443	44	21	156	20	325	35	5.26	86.62	Pf00056, Pf02866		ldh1	P04034; P94885; P94886		27.9	46.4	409.9	50.4	98.2	73.8	23.2	70.1	9529.7	15866.8	140192	17233.7	33600.3	25254.7	7938.9	23991.8
TRUE	High	Master Protein	Q03IF1	Large ribosomal subunit protein uL3 [OS=Streptococcus thermophilus LMD-9]	Cytoplasmic	0	185.399	72	21	188	17	208	22.5	10.07	93.12	Pf00297		rplC	Q03IF1; ste:STER_1907		51.5	41.1	54.5	51.4	105	52.9	334.4	109.2	23721	18913.4	25086.8	23673.4	48368.2	24382.2	153975	50277.5
TRUE	High	Master Protein	Q9CIM0	2,3-bisphosphoglycerate-dependent phosphoglycerate mutase [OS=Lactococcus lactis subsp. lactis Il1403]	Cytoplasmic	0	184.717	80	25	132	24	233	26.3	5.52	72.01	Pf00300		gpmA	lla:L0011; Q9CIM0	L0011	43.6	106.8	211	72.7	61.9	76	15.5	212.5	12861.6	31539.2	62302	21480	18280.1	22437.1	4574.7	62739.9
TRUE	High	Master Protein	Q9F0I7	Ketol-acid reductoisomerase (NADP(+)) [OS=Streptococcus thermophilus]	Cytoplasmic	0	184.682	65	28	120	28	340	37.3	4.83	63.18	Pf01450, Pf07991		ilvC	Q9F0I7		57.3	116.1	21.9	83.9	53.9	93.9	295.9	77.1	13639.6	27623.2	5205.7	19951.6	12836.2	22353.3	70398.5	18343.3
TRUE	High	Master Protein	Q9CED2	Threonine--tRNA ligase [OS=Lactococcus lactis subsp. lactis Il1403]	Cytoplasmic	0	184.322	46	29	77	27	646	74.1	5.33	45.44	Pf00587, Pf02824, Pf03129, Pf07973		thrS	lla:L0357; Q9CED2	L0357	74	58.1	176.4	75.9	116.6	168.7	16.6	113.7	10993.7	8634.4	26207.2	11281.5	17324.5	25063.2	2465.1	16885
TRUE	High	Master Protein	Q5LXK5	Small ribosomal subunit protein uS4 [OS=Streptococcus thermophilus CNRZ1066]	Cytoplasmic	0	184.275	83	27	187	14	203	23.1	10.07	105.58	Pf00163, Pf01479	66899723	rpsD	Q5LXK5; stc:str1997		44.7	63.6	60	57.9	72.6	87.3	326.7	87.3	23070.6	32821	30997.1	29889.5	37460.3	45071	168663	45050.6
TRUE	High	Master Protein	Q9CIS2	Small ribosomal subunit protein uS4 [OS=Lactococcus lactis subsp. lactis Il1403]	Cytoplasmic	0	181.412	75	26	176	15	203	23.2	10.07	94.28	Pf00163, Pf01479	69712329	rpsD	lla:L0381; Q9CIS2	L0381	58.5	28.8	236.4	116.7	76.6	47	20.2	215.8	7186.4	3534.1	29030.2	14333.8	9405.1	5769.9	2480.4	26494.6
TRUE	High	Master Protein	Q1WSY0	Enolase [OS=Ligilactobacillus salivarius UCC118]	Cytoplasmic	0	181.275	63	23	140	15	441	48	4.87	71.79	Pf00113, Pf03952	69722638	eno	lsl:LSL_1163; Q1WSY0	LSL_1163	29.1	19	13.4	32.2	26.5	632	20.2	27.6	4149.7	2712.3	1901.6	4592.9	3770.2	90019.8	2878.7	3927.9
TRUE	High	Master Protein	Q03IL2	Acetate kinase [OS=Streptococcus thermophilus LMD-9]	Cytoplasmic	0	179.64	77	29	81	27	397	43.3	5.14	44.14	Pf00871		ackA	Q03IL2; ste:STER_1834		73.6	96.1	18.9	51.5	104.3	59.5	286.7	109.5	13882.1	18137.1	3557.2	9708.3	19671.5	11228	54084.4	20668.5
TRUE	High	Master Protein	Q03JW5	UPF0371 protein STER_1332 [OS=Streptococcus thermophilus LMD-9]	Cytoplasmic	0	179.594	53	30	79	30	494	55.1	5.76	44.54	Pf08903			Q03JW5; ste:STER_1332		57.6	75.9	23.2	75	100.3	62.3	263.4	142.3	11303.5	14891.1	4560.9	14712.8	19690.9	12232.8	51701.6	27919.6
TRUE	High	Master Protein	Q03KJ9	Phosphopentomutase [OS=Streptococcus thermophilus LMD-9]	Cytoplasmic	0	177.27	65	23	130	23	403	44.4	5.06	64.42	Pf01676		deoB	Q03KJ9; ste:STER_1077		53.9	68.7	32.3	65	145.1	96.6	247.9	90.6	13298.9	16952.4	7974.8	16025.6	35797.8	23826.2	61158	22345.7
TRUE	High	Master Protein	Q03MQ9	Trigger factor [OS=Streptococcus thermophilus LMD-9]	Cytoplasmic	0	175.658	52	26	80	23	427	46.7	4.53	40.43	Pf00254, Pf05697, Pf05698		tig	Q03MQ9; ste:STER_0191		62.2	231.7	23.2	67.2	118.2	64.3	150.6	82.6	17073.5	63615.5	6380.6	18449.1	32457.1	17654.9	41334.9	22677.2
TRUE	High	Master Protein	Q03I89	tRNA uridine 5-carboxymethylaminomethyl modification enzyme MnmG [OS=Streptococcus thermophilus LMD-9]	Cytoplasmic	0	175.371	52	31	74	28	633	70.3	6.13	44.95	Pf01134, Pf13932		mnmG	Q03I89; ste:STER_1978		69.7	89.5	28.4	79.1	60.8	52.2	296.1	124.2	9721.8	12476.4	3959.8	11029.7	8476.4	7283.5	41288.1	17314.4
TRUE	High	Master Protein	Q03LN0	ATP-dependent Clp protease ATP-binding subunit ClpX [OS=Streptococcus thermophilus LMD-9]	Cytoplasmic	0	174.576	64	27	76	19	408	45	4.78	43.71	Pf06689, Pf07724, Pf10431		clpX	Q03LN0; ste:STER_0625		83	72.6	32.9	78.8	108.7	74.1	219.6	130.2	14000.8	12248	5546.2	13286.6	18335.7	12488.3	37022.7	21955.3
TRUE	High	Master Protein	Q9CIT0	Enolase 2 [OS=Lactococcus lactis subsp. lactis Il1403]	Cytoplasmic	0	173.321	56	27	95	26	422	45.8	5.21	57.1	Pf00113, Pf03952		eno2	lla:L0008; Q9CIT0	L0008	65.7	43.5	269.4	84.3	115.3	63	26.1	132.7	7013.1	4641.1	28745.2	8991.2	12299.9	6715.8	2781.5	14157.6
TRUE	High	Master Protein	Q83XM3	Glucose-6-phosphate isomerase [OS=Limosilactobacillus fermentum]	Cytoplasmic	0	172.644	60	25	92	16	450	49.4	4.93	54.02	Pf00342		pgi	Q83XM3		448.9	25.7	15.3	177.1	26	27.3	20.5	59.2	106220	6084.6	3620.3	41912.8	6149	6451.4	4842.3	14010.4
TRUE	High	Master Protein	Q03LH4	3-dehydroquinate synthase [OS=Streptococcus thermophilus LMD-9]	Cytoplasmic	0	171.583	73	25	81	25	355	39	6.02	40.54	Pf01761		aroB	Q03LH4; ste:STER_0690		50.7	74.8	18.6	78.1	58.4	92.5	267.6	159.3	10547.8	15577.1	3876.3	16268.6	12156.5	19252.2	55721.9	33159.3
TRUE	High	Master Protein	B2GAI7	Protein translocase subunit SecA [OS=Limosilactobacillus fermentum IFO 3956]	Cytoplasmic	0	171.137	48	38	80	32	789	90.3	5.5	49.26	Pf01043, Pf07516, Pf07517		secA	B2GAI7; lfe:LAF_0333	LAF_0333	350.5	37.8	11.3	213.4	47.6	51.2	11.9	76.3	101147	10916.3	3262.5	61600.3	13728.6	14769.5	3423.5	22030
TRUE	High	Master Protein	Q5FKM6	Enolase [OS=Lactobacillus acidophilus NCFM]	Cytoplasmic	0	171.091	69	26	59	26	428	46.6	4.89	35.04	Pf00113, Pf03952	56942513	eno	lac:LBA0889; Q5FKM6	LBA0889	173.1	457.3	10.4	44.4	32.1	24.9	7.9	49.9	31851.7	84163.7	1908.7	8179.4	5915.2	4579.7	1447.4	9187.5
TRUE	High	Master Protein	Q9CIL5	D-alanine--D-alanine ligase [OS=Lactococcus lactis subsp. lactis Il1403]	Cytoplasmic	0	169.816	66	22	58	20	349	38.7	4.75	33.73	Pf01820, Pf07478		ddl	lla:L140690; Q9CIL5	L140690	60.6	122.7	176.4	68.2	101.8	106.6	29.8	134	6936.2	14052.9	20204.9	7805.4	11659.8	12210.6	3412.4	15342.9
TRUE	High	Master Protein	Q03L46	5-methyltetrahydropteroyltriglutamate--homocysteine methyltransferase [OS=Streptococcus thermophilus LMD-9]	Cytoplasmic	0	169.115	40	31	61	31	749	84.5	5.14	39.35	Pf01717, Pf08267	66898680	metE	Q03L46; ste:STER_0831		62	50.2	24.8	84	145.1	69.5	159.6	204.9	14496	11742.5	5800.9	19649.3	33960.3	16257.9	37339.2	47939.5
TRUE	High	Master Protein	Q03LF7	CRISPR-associated endonuclease Cas9 1 [OS=Streptococcus thermophilus LMD-9]	Cytoplasmic	0	169.095	41	42	63	42	1121	129.4	9.09	32.97	Pf13395, Pf18061, Pf18070, Pf18470, Pf18541		cas9-1	Q03LF7; ste:STER_0709		50.4	112.8	45.5	57	64.6	128.1	212.3	129.3	4579.5	10243.8	4136	5175.9	5869.5	11636.2	19285.7	11748.6
TRUE	High	Master Protein	Q03IF7	Small ribosomal subunit protein uS3 [OS=Streptococcus thermophilus LMD-9]	Cytoplasmic	0	167.84	80	21	139	14	217	24.1	9.83	80.7	Pf00189, Pf07650		rpsC	Q03IF7; ste:STER_1901		37.9	88.8	27.8	48.6	112.4	62.9	301.8	119.7	12914.5	30214.2	9457.4	16546.1	38267.5	21405	102724	40755.6
TRUE	High	Master Protein	Q5M6F6	Cysteine--tRNA ligase [OS=Streptococcus thermophilus LMG 18311]	Cytoplasmic	0	167.534	51	25	70	25	447	50.7	4.94	43.51	Pf01406, Pf09190	66898014	cysS	Q5M6F6; stl:stu0084	stu0084	40.5	154.9	20.2	47.7	68	80.2	308.3	80.2	4175.3	15985.4	2087.4	4925.8	7014.4	8271.6	31809.2	8273.8
TRUE	High	Master Protein	Q5M2M5	Small ribosomal subunit protein uS7 [OS=Streptococcus thermophilus LMG 18311]	Cytoplasmic	0	166.068	67	16	157	7	156	17.8	10.17	87.82	Pf00177	66899520	rpsG	Q5M2M5; stl:stu1790	stu1790	36.7	136.8	20	45	65.6	75.4	327.1	93.4	7613.2	28410	4156.2	9332.1	13614.5	15662	67899.7	19398.6
TRUE	High	Master Protein	Q5M008	Elongation factor 4 [OS=Streptococcus thermophilus CNRZ1066]	Cytoplasmic	0	166.04	48	26	54	21	610	68.2	5.05	28.64	Pf00009, Pf00679, Pf03144, Pf06421	66898781	lepA	Q5M008; stc:str0911		47.1	68.4	47.2	112.5	39.3	34.5	200.8	250.1	6112.4	8876.6	6123.4	14590.2	5101.3	4476.9	26038.7	32445.4
TRUE	High	Master Protein	Q9CI64	DNA-binding protein HU [OS=Lactococcus lactis subsp. lactis Il1403]	Cytoplasmic	0	165.696	96	20	151	18	91	9.7	9.52	82.73	Pf00216	69712500	hup	lla:L102317; Q9CI64	L102317	106.3	14.3	161.4	90.8	82	239.2	20.4	85.6	74437.5	9977	112980	63531.8	57394.6	167436	14299	59898.9
TRUE	High	Master Protein	Q5M189	Aspartate--ammonia ligase [OS=Streptococcus thermophilus CNRZ1066]	Cytoplasmic	0	164.846	74	31	88	31	330	37.5	5.26	56.44	Pf03590		asnA	Q5M189; stc:str0377		50.6	39.4	76.8	51.9	123.8	43.5	323	90.9	11241.8	8768.5	17082.6	11545.2	27528.2	9665.2	71806.4	20210.9
TRUE	High	Master Protein	Q9CJ43	Glutamyl-tRNA(Gln) amidotransferase subunit A [OS=Lactococcus lactis subsp. lactis Il1403]	Membrane	0	164.544	58	27	86	26	486	52	5.71	44.86	Pf01425		gatA	lla:L0473; Q9CJ43	L0473	81.9	84.4	242.2	72.5	142.7	93.2	21.8	61.4	15336.2	15797.6	45344.8	13571.1	26717.8	17452.4	4073	11505.4
TRUE	High	Master Protein	Q5LYR4	GTPase Obg [OS=Streptococcus thermophilus CNRZ1066]	Cytoplasmic	0	163.778	68	29	71	25	437	48.6	4.86	34.17	Pf01018, Pf01926, Pf09269	66899249	obg	Q5LYR4; stc:str1504		41.6	36.4	29.9	74.5	45.9	53.7	203	315	6667	5839.1	4785	11929.8	7358.5	8596.2	32523.8	50472.8
TRUE	High	Master Protein	Q5M1N9	Glucose-6-phosphate isomerase [OS=Streptococcus thermophilus CNRZ1066]	Cytoplasmic	0	163.309	64	30	79	22	449	49.8	5.08	42.17	Pf00342	66898130	pgi	Q5M1N9; stc:str0194		99.4	66	108	61	86	64.9	209	105.6	8875	5890.4	9642.2	5446.9	7677.5	5792.8	18655.6	9425.2
TRUE	High	Master Protein	Q03L77	Serine hydroxymethyltransferase [OS=Streptococcus thermophilus LMD-9]	Cytoplasmic	0	163.282	62	23	78	20	416	45.1	5.8	45.4	Pf00464		glyA	Q03L77; ste:STER_0796		538.9	39.2	5.7	37.1	23.1	25.5	98.7	31.9	187254	13635.3	1978.3	12875.5	8017.7	8854.3	34303.3	11075.7
TRUE	High	Master Protein	Q5M1L6	Leucine--tRNA ligase [OS=Streptococcus thermophilus CNRZ1066]	Cytoplasmic	0	161.486	34	30	82	18	833	94.4	5.1	46.86	Pf00133, Pf08264, Pf09334, Pf13603	66898153	leuS	Q5M1L6; stc:str0220		71.9	49.6	15.3	168	44.4	169	170.3	111.6	8762.8	6042.7	1863.3	20464.3	5403.2	20589.9	20746.6	13591.3
TRUE	High	Master Protein	Q5M4W4	Peptide chain release factor 1 [OS=Streptococcus thermophilus LMG 18311]	Cytoplasmic	0	160.425	72	29	83	22	359	40.7	4.98	43.19	Pf00472, Pf03462	66898650	prfA	Q5M4W4; stl:stu0752	stu0752	48	31.6	33.8	59.1	85	43.9	308.8	190	11365.7	7480.9	8019.3	13999.3	20136.7	10393.7	73177.1	45020.6
TRUE	High	Master Protein	Q03K54	Phosphoglucosamine mutase [OS=Streptococcus thermophilus LMD-9]	Cytoplasmic	0	159.977	55	25	82	21	450	47.9	4.77	50.07	Pf00408, Pf02878, Pf02879, Pf02880	66899041	glmM	Q03K54; ste:STER_1230		46.8	249.6	17.8	52.1	48.5	72.6	203.2	109.4	8056.5	42948.9	3069.3	8961.3	8345.7	12490.3	34972.1	18819.6
TRUE	High	Master Protein	Q03KR8	tRNA modification GTPase MnmE [OS=Streptococcus thermophilus LMD-9]	Cytoplasmic	0	158.917	64	27	49	25	456	50.4	4.72	27.76	Pf01926, Pf10396, Pf12631		mnmE	Q03KR8; ste:STER_0992		84.7	44	23	128.2	102.6	91.1	224.3	102.1	8563.4	4450.2	2325.4	12965.7	10374.5	9209.3	22679.4	10320.2
TRUE	High	Master Protein	B2GAV5	D-alanine--D-alanine ligase [OS=Limosilactobacillus fermentum IFO 3956]	Cytoplasmic	0	158.495	64	22	82	21	377	42.3	4.78	46.7	Pf01820, Pf07478		ddl	B2GAV5; lfe:LAF_0451	LAF_0451	300.2	23.7	12.2	295.7	42.3	30.4	13.9	81.6	176338	13913.7	7183.8	173708	24874.9	17883.9	8154.7	47911.8
TRUE	High	Master Protein	Q9CHU6	6-phosphogluconate dehydrogenase, decarboxylating [OS=Lactococcus lactis subsp. lactis Il1403]	Cytoplasmic	0	158.34	57	26	84	26	472	52.4	5.11	41.22	Pf00393, Pf03446	69712609	gnd	lla:L0046; Q9CHU6	L0046	168.9	104.9	107.4	165.2	82.1	66.6	34	70.9	22844.1	14184.1	14521.3	22336.4	11105.4	9008.6	4596.8	9580.8
TRUE	High	Master Protein	B2GAU4	ATP synthase gamma chain [OS=Limosilactobacillus fermentum IFO 3956]	Extracellular	0	157.685	72	24	90	23	311	34.3	6.33	48.49	Pf00231	72453226	atpG	B2GAU4; lfe:LAF_0440	LAF_0440	379.1	74	6.6	230.2	37.7	32.8	10	29.7	199682	39001.9	3460.9	121265	19857	17256.4	5243.3	15668.6
TRUE	High	Master Protein	P26593	Tagatose 1,6-diphosphate aldolase [OS=Lactococcus lactis subsp. lactis]	Cytoplasmic	0	157.18	73	28	99	28	326	36.5	4.91	57.57	Pf01791		lacD	P26593		65.3	41.6	245.6	97.5	150.6	86.1	28.5	84.9	19030.5	12105.4	71550.8	28412.1	43868.2	25078	8291.5	24725
TRUE	High	Master Protein	Q9CDS1	DNA polymerase I [OS=Lactococcus lactis subsp. lactis Il1403]	Cytoplasmic	0	156.879	49	38	59	38	877	98.7	5.22	35.42	Pf00476, Pf01367, Pf02739		polA	lla:L0270; Q9CDS1	L0270	120.8	62.4	165.1	104.6	67.8	78.1	39.6	161.6	11484.5	5928.3	15693	9942.4	6451	7429.5	3769.8	15364.2
TRUE	High	Master Protein	Q03IS8	Phosphoglycerate kinase [OS=Streptococcus thermophilus LMD-9]	Cytoplasmic	0	156.726	70	28	77	14	399	42.2	4.96	47.66	Pf00162		pgk	Q03IS8; ste:STER_1755		68.6	55.8	42.5	78.5	95.2	69.9	290.7	98.8	2548.8	2075.7	1579.9	2916.4	3538.9	2598.8	10808.1	3673
TRUE	High	Master Protein	Q039K9	Elongation factor Tu [OS=Lacticaseibacillus paracasei ATCC 334]	Cytoplasmic	0	156.244	47	22	220	6	396	43.5	4.97	118.76	Pf00009, Pf03143, Pf03144	57090004	tuf	lca:LSEI_1332; Q039K9	LSEI_1332	167.2	64.1	57.8	25.7	291.3	32.7	16.5	144.5	5538	2123.3	1914	852.5	9645.7	1084.3	546.9	4786.4
TRUE	High	Master Protein	Q9CG80	DNA topoisomerase 1 [OS=Lactococcus lactis subsp. lactis Il1403]	Cytoplasmic	0	155.597	49	32	59	32	710	80.7	9.01	32.41	Pf01131, Pf01396, Pf01751	69713272	topA	lla:L0298; Q9CG80	L0298	101.5	56.8	198.5	107.5	81.3	92.2	46.1	116.1	10602.8	5937.4	20742.8	11236.7	8501.3	9638.7	4815	12133.5
TRUE	High	Master Protein	Q03I88	tRNA-specific 2-thiouridylase MnmA [OS=Streptococcus thermophilus LMD-9]	Cytoplasmic	0	155.472	67	23	88	15	373	41.8	5.35	45.92	Pf03054, Pf20258, Pf20259		mnmA	Q03I88; ste:STER_1979		59.7	50	38.4	88.1	146.9	73.1	237.5	106.2	11530	9649.4	7419.9	17024.3	28381.6	14123	45881	20517.5
TRUE	High	Master Protein	Q9CE47	Large ribosomal subunit protein uL1 [OS=Lactococcus lactis subsp. lactis Il1403]	Cytoplasmic	0	154.849	66	18	163	15	229	24	9.33	77.23	Pf00687	69714187	rplA	lla:L0399; Q9CE47	L0399	82	61.2	126.2	94.3	49.3	70.5	48.4	268.2	30920.9	23071.9	47625.2	35568.1	18611.1	26586.4	18247.3	101188
TRUE	High	Master Protein	Q9CDW2	Large ribosomal subunit protein uL3 [OS=Lactococcus lactis subsp. lactis Il1403]	Cytoplasmic	0	153.417	68	19	112	14	207	21.9	10.26	51.3	Pf00297	69714278	rplC	lla:L0401; Q9CDW2	L0401	45.4	56.6	222.8	55.6	92.7	136.9	29.2	160.9	12999.2	16206.4	63819.3	15937.8	26549.8	39228.9	8356.7	46094.1
TRUE	High	Master Protein	B2GBL9	Elongation factor Ts [OS=Limosilactobacillus fermentum IFO 3956]	Cytoplasmic	0	151.679	75	27	55	25	292	31.9	5.11	28.59	Pf00889		tsf	B2GBL9; lfe:LAF_0715	LAF_0715	254.5	54.9	5.7	351.4	26.8	31.5	13.5	61.7	131154	28292.7	2948.6	181055	13835.2	16232.3	6934.8	31774.5
TRUE	High	Master Protein	P23936	Lactose permease [OS=Streptococcus thermophilus]	Membrane	0	151.643	32	21	106	21	634	69.4	6.93	62.04	Pf00358, Pf13347		lacS	P23936		42	30.6	14.2	46.5	51.6	57.6	464.1	93.3	8765.6	6392.7	2967.2	9693	10771	12010.8	96807.5	19458.8
TRUE	High	Master Protein	Q9CDG0	Small ribosomal subunit protein uS7 [OS=Lactococcus lactis subsp. lactis Il1403]	Cytoplasmic	0	151.519	75	17	149	12	155	17.7	10.35	76.71	Pf00177	69714450	rpsG	lla:L0384; Q9CDG0	L0384	60.5	31.7	191.6	85.4	76.8	67	137.7	149.3	10993	5763	34850.6	15538.6	13962.9	12176.3	25048.3	27147.4
TRUE	High	Master Protein	Q9LA06	Serine protease Do-like HtrA [OS=Lactococcus lactis subsp. lactis Il1403]	Extracellular	0	150.682	49	19	77	19	408	41.6	5.39	40.68	Pf02163, Pf13180, Pf13365		htrA	lla:L187771; Q9LA06	L187771	84.1	50.1	194.3	147.6	146.4	46.6	22.8	108	19528	11639	45140.5	34293.6	34014.2	10812	5295.7	25089.1
TRUE	High	Master Protein	Q9CE78	Histidine--tRNA ligase [OS=Lactococcus lactis subsp. lactis Il1403]	Cytoplasmic	0	150.234	65	31	69	30	430	49	4.98	47.39	Pf03129, Pf13393	69714115	hisS	lla:L0342; Q9CE78	L0342	50.3	60.7	313.3	62.3	64.8	120.4	31.2	96.9	4578.4	5523.5	28513.9	5670.4	5901.4	10959.7	2838.1	8823.3
TRUE	High	Master Protein	Q5LZI4	UDP-N-acetylglucosamine 1-carboxyvinyltransferase 1 [OS=Streptococcus thermophilus CNRZ1066]	Cytoplasmic	0	149.718	60	22	71	21	423	45.2	6.76	41.34	Pf00275		murA1	Q5LZI4; stc:str1167		81.3	37.9	27.9	67.2	107.7	82.6	296.6	98.9	10497.6	4894.2	3601.1	8682.9	13905.6	10667.1	38308.7	12778.1
TRUE	High	Master Protein	Q03IF2	Large ribosomal subunit protein uL4 [OS=Streptococcus thermophilus LMD-9]	Cytoplasmic	0	149.655	87	20	114	17	207	22.2	9.8	71.96	Pf00573	77297595	rplD	Q03IF2; ste:STER_1906		42.3	20.2	10.5	38.1	40.4	297.1	283.1	68.3	15970.5	7629.4	3984.5	14407.9	15252.4	112281	107015	25816.3
TRUE	High	Master Protein	Q1WUR2	Glucose-6-phosphate isomerase [OS=Ligilactobacillus salivarius UCC118]	Cytoplasmic	0	149.56	56	22	56	15	450	49.9	4.89	33.87	Pf00342	69723723	pgi	lsl:LSL_0464; Q1WUR2	LSL_0464	12.5	16.2	5.2	11.6	42.2	638.3	15.4	58.6	2635.5	3402.6	1092.7	2439.9	8871.9	134176	3229.2	12315.1
TRUE	High	Master Protein	P46469	ATP-dependent zinc metalloprotease FtsH [OS=Lactococcus lactis subsp. lactis Il1403]	Membrane	0	148.363	47	29	60	27	695	75.5	5.41	37.33	Pf00004, Pf01434, Pf06480, Pf17862		ftsH	lla:L0204; P46469	L0204	84.6	52.7	186.2	62.9	111.5	213	17.3	71.9	13299.9	8288	29284.7	9893.8	17542.7	33499.1	2713.1	11300.7
TRUE	High	Master Protein	B2GDW6	Large ribosomal subunit protein uL2 [OS=Limosilactobacillus fermentum IFO 3956]	Membrane	0	145.809	64	20	152	15	281	30.3	10.7	64.58	Pf00181, Pf03947	72454403	rplB	B2GDW6; lfe:LAF_1512	LAF_1512	272.9	24.7	10.1	340.8	41.5	37.7	13.4	58.9	99723.3	9024.2	3704.1	124506	15148.9	13764.2	4884.1	21536.2
TRUE	High	Master Protein	Q03MH6	UDP-N-acetylmuramate--L-alanine ligase [OS=Streptococcus thermophilus LMD-9]	Cytoplasmic	0	144.796	46	20	75	20	442	49.6	5.48	45.24	Pf01225, Pf02875, Pf08245		murC	Q03MH6; ste:STER_0286		36.5	41	20.5	62.8	100.5	34.6	229	275.2	11503.1	12915	6450.2	19801.1	31684.8	10903.1	72196.4	86786
TRUE	High	Master Protein	A2RN94	Aspartate--tRNA ligase [OS=Lactococcus cremoris subsp. cremoris MG1363]	Cytoplasmic	0	144.625	40	30	81	1	590	66.5	5.2	47.92	Pf00152, Pf01336, Pf02938		aspS	A2RN94; llm:llmg_2215	llmg_2215	55.6	114.8	18	72	101.9	183.6	137.1	117	692.3	1430.1	224.9	897.5	1269.5	2287.7	1708.9	1458.3
TRUE	High	Master Protein	Q03JS8	Galactokinase [OS=Streptococcus thermophilus LMD-9]	Cytoplasmic	0	144.488	62	24	64	24	388	43.4	5.14	33.45	Pf00288, Pf08544, Pf10509		galK	Q03JS8; ste:STER_1371		86.7	45.8	15.9	197.5	89.7	39.6	248.5	76.3	14350.4	7583.6	2640.7	32698.5	14860.6	6551.6	41153.9	12632.4
TRUE	High	Master Protein	Q5M0L9	Chorismate synthase [OS=Streptococcus thermophilus CNRZ1066]	Cytoplasmic	0	143.732	64	25	58	24	388	42.6	6	29.99	Pf01264	66898549	aroC	Q5M0L9; stc:str0641		48.3	54.3	23.7	44.7	111.7	51.4	199.8	266.1	7076.6	7943.4	3466.2	6546.6	16346.3	7519.2	29251.2	38954.5
TRUE	High	Master Protein	Q03KJ8	Ribose-5-phosphate isomerase A [OS=Streptococcus thermophilus LMD-9]	Cytoplasmic	0	143.144	80	22	93	22	226	24.3	4.82	49.08	Pf06026	66898919	rpiA	Q03KJ8; ste:STER_1078		69.3	61.6	16.4	48.5	326	43.8	158	76.3	47192.5	41942.2	11147.8	32975.9	221865	29839.3	107545	51940.5
TRUE	High	Master Protein	Q9CGE6	ATP-dependent Clp protease ATP-binding subunit ClpX [OS=Lactococcus lactis subsp. lactis Il1403]	Cytoplasmic	0	143.091	62	26	67	13	411	45.9	4.96	40.11	Pf06689, Pf07724, Pf10431		clpX	lla:L163602; Q9CGE6	L163602	83.8	28.8	261.4	138.9	49.4	97.1	24	116.7	4907	1684.6	15299.3	8128.5	2893.2	5682.2	1402	6829.4
TRUE	High	Master Protein	Q03IU4	Endonuclease MutS2 [OS=Streptococcus thermophilus LMD-9]	Cytoplasmic	0	142.821	40	33	50	33	783	88	6.65	28.87	Pf00488, Pf01713, Pf20297		mutS2	Q03IU4; ste:STER_1737		49.2	292.4	19.7	70.9	90.7	57.2	130.2	89.8	7317.1	43514.2	2933.8	10547.1	13495.2	8516.7	19373.6	13368.9
TRUE	High	Master Protein	Q03IP4	Large ribosomal subunit protein uL1 [OS=Streptococcus thermophilus LMD-9]	Cytoplasmic	0	142.095	67	19	189	16	229	24.5	9.09	102.55	Pf00687	66899553	rplA	Q03IP4; ste:STER_1797		61.4	46.5	34.4	68.1	104.8	64.4	331.1	89.2	42459.5	32158.8	23811.7	47072.5	72445.7	44497.7	228905	61648.9
TRUE	High	Master Protein	P0C2U4	Protein RecA, chromosomal [OS=Lactococcus lactis subsp. lactis Il1403]	Cytoplasmic	0	141.67	65	23	56	22	387	41.5	5.5	31.69	Pf00154		recA	lla:L0260; P0C2U4; Q01840; Q9CIK3	L0260	150.7	53.2	204.7	119.3	35.5	48.3	95.8	92.5	16595.5	5864.1	22551.5	13136.6	3911.9	5322.3	10557.3	10185.7
TRUE	High	Master Protein	B2GBL8	Small ribosomal subunit protein uS2 [OS=Limosilactobacillus fermentum IFO 3956]	Cytoplasmic	0	140.037	72	19	100	13	259	29.2	5.36	57.35	Pf00318	72453489	rpsB	B2GBL8; lfe:LAF_0714	LAF_0714	276.6	15.5	6.3	311.1	110.2	48.4	7.6	24.3	51313.4	2878.8	1175.4	57699.8	20437.4	8986.8	1406.2	4501.9
TRUE	High	Master Protein	Q5LY98	Probable dual-specificity RNA methyltransferase RlmN [OS=Streptococcus thermophilus CNRZ1066]	Cytoplasmic	0	139.661	62	25	50	25	389	44.4	8.12	30.67	Pf04055, Pf13394		rlmN	Q5LY98; stc:str1696		50.6	49.3	53.2	70.3	68.9	152	244.2	111.5	3150.2	3070.1	3314.7	4382.2	4291.4	9471.1	15217.7	6947.8
TRUE	High	Master Protein	Q03LG9	3-phosphoshikimate 1-carboxyvinyltransferase [OS=Streptococcus thermophilus LMD-9]	Cytoplasmic	0	138.615	64	24	46	24	427	45.9	5.19	25.17	Pf00275		aroA	Q03LG9; ste:STER_0695		40	76.6	60	48.2	123.1	56.4	291.3	104.5	3116.9	5964.6	4677.8	3755.3	9588.2	4393.1	22695.9	8139
TRUE	High	Master Protein	Q9CEI6	Polyribonucleotide nucleotidyltransferase [OS=Lactococcus lactis subsp. lactis Il1403]	Cytoplasmic	0	138.318	49	31	49	5	773	84.6	5.11	28.26	Pf00013, Pf00575, Pf01138, Pf03725, Pf03726		pnp	lla:L0325; Q9CEI6	L0325	89.7	102.1	180.6	81.3	80.8	97.8	30.5	137.2	7440.8	8472.2	14980.2	6741.8	6704	8117.4	2528.5	11384.5
TRUE	High	Master Protein	P11546	6-phospho-beta-galactosidase [OS=Lactococcus lactis subsp. lactis]	Cytoplasmic	0	137.508	48	24	66	24	468	54	5.19	36.19	Pf00232		lacG	P11546; Q79AQ5		49.7	62.9	237.6	89.3	67.2	74.7	32	186.6	5708.8	7224.2	27299.9	10259.5	7721.6	8585.4	3677.5	21438.5
TRUE	High	Master Protein	Q9CDY0	Small ribosomal subunit protein uS5 [OS=Lactococcus lactis subsp. lactis Il1403]	Cytoplasmic	0	136.115	92	22	89	15	168	17.6	10.2	52.76	Pf00333, Pf03719	69714260	rpsE	lla:L0382; Q9CDY0	L0382	136.8	28.1	227.1	148.6	74.2	74.1	15.4	95.8	30571.3	6277	50751.4	33214.7	16586.2	16553.8	3444.3	21411.1
TRUE	High	Master Protein	Q9CE10	UDP-N-acetylmuramate--L-alanine ligase [OS=Lactococcus lactis subsp. lactis Il1403]	Cytoplasmic	0	135.994	50	21	43	7	443	50	5.5	24.81	Pf01225, Pf02875, Pf08245		murC	lla:L101678; Q9CE10	L101678	56.3	35.2	165.5	67.9	99.4	46.3	251	78.4	7201.8	4493.4	21154	8677.3	12709.4	5915.6	32075.1	10018.5
TRUE	High	Master Protein	Q9CJC7	Phosphate acyltransferase [OS=Lactococcus lactis subsp. lactis Il1403]	Cytoplasmic	0	135.88	60	17	87	3	331	34.8	6.07	49.28	Pf02504		plsX	lla:L71174; Q9CJC7	L71174	105.9	89.3	177.9	82	94.9	151.8	18.4	79.8	19819.2	16724.6	33308.4	15341.8	17757.5	28411.7	3452.5	14929.5
TRUE	High	Master Protein	Q04506	RNA polymerase sigma factor SigA [OS=Lactococcus lactis subsp. lactis Il1403]	Cytoplasmic	0	135.232	56	24	71	24	386	44.1	5.15	38.69	Pf00140, Pf03979, Pf04539, Pf04542, Pf04545		sigA	lla:L0139; P52330; Q04506; Q9CI13	L0139	83.4	118.6	111.9	50.4	164.5	155.4	32.9	82.9	19475.8	27694.2	26120.4	11760.8	38392	36265.3	7689.8	19345.8
TRUE	High	Master Protein	Q88YM5	Chaperonin GroEL [OS=Lactiplantibacillus plantarum WCFS1]	Cytoplasmic	0	134.01	37	23	213	6	541	57.4	4.81	135.13	Pf00118	77217260	groEL	F9ULV9; lpl:lp_0728; Q88YM5	lp_0728	95.3	86.3	51.4	81.8	134.9	94.3	19.6	236.5	3332.3	3016.3	1797	2860.3	4717.1	3298.2	684.3	8270
TRUE	High	Master Protein	Q035Y9	Chaperonin GroEL [OS=Lacticaseibacillus paracasei ATCC 334]	Cytoplasmic	0	133.45	41	25	206	8	544	57.4	5.02	138.19	Pf00118	57090849	groEL	lca:LSEI_2238; Q035Y9	LSEI_2238	352	68.3	30.7	52.7	105.3	65.4	31.2	94.4	29512	5726.8	2570.3	4415.9	8831.8	5486.4	2615.5	7918.9
TRUE	High	Master Protein	Q9CFX6	Glycerol-3-phosphate dehydrogenase [NAD(P)+] [OS=Lactococcus lactis subsp. lactis Il1403]	Cytoplasmic	0	132.781	74	23	84	21	341	37.1	5.68	53.29	Pf01210, Pf07479, Pf20618	69713448	gpsA	lla:L0016; Q9CFX6	L0016	23.4	22.8	125.8	26.3	458.3	33.9	12	97.5	4172.1	4059.4	22413.9	4694.6	81684.6	6038.7	2138.6	17371.4
TRUE	High	Master Protein	A2RMR1	Large ribosomal subunit protein bL20 [OS=Lactococcus cremoris subsp. cremoris MG1363]	Cytoplasmic	0	131.899	54	11	71	10	119	13.7	10.84	41.18	Pf00453	61110172	rplT	A2RMR1; llm:llmg_2029	llmg_2029	53.5	25.8	375.2	58.2	136.9	60.7	20.2	69.5	6043.2	2914.3	42382.3	6576.8	15462.4	6856.8	2279.4	7855.8
TRUE	High	Master Protein	Q5M2D0	Small ribosomal subunit protein uS5 [OS=Streptococcus thermophilus LMG 18311]	Cytoplasmic	0	131.689	94	24	132	19	164	17	9.85	77.37	Pf00333, Pf03719	66899645	rpsE	Q5M2D0; stl:stu1917	stu1917	41	72.3	37.5	40.1	119	56.2	334.2	99.8	14834.5	26150.9	13576.6	14511.7	43068.5	20340.2	120954	36109.3
TRUE	High	Master Protein	Q1WSW0	Chaperonin GroEL [OS=Ligilactobacillus salivarius UCC118]	Cytoplasmic	0	131.65	26	20	235	1	540	57.3	4.87	155.4	Pf00118		groEL	lsl:LSL_1211; Q1WSW0	LSL_1211	58.7	26.5	165.7	76.4	111.7	125.8	16.3	219	27.5	12.4	77.7	35.8	52.4	59	7.6	102.7
TRUE	High	Master Protein	P35514	Chaperone protein DnaJ [OS=Lactococcus lactis subsp. lactis Il1403]	Cytoplasmic	0	131.579	58	24	52	23	379	40.6	7.15	32.34	Pf00226, Pf00684, Pf01556		dnaJ	lla:L0272; P35514	L0272	33.6	301	165.5	69.6	53	37.1	67.2	73	4896.8	43892.5	24138.2	10150.9	7728.2	5406	9791.3	10642
TRUE	High	Master Protein	Q5M1S7	CTP synthase [OS=Streptococcus thermophilus CNRZ1066]	Cytoplasmic	0	131.14	40	21	71	16	534	59.1	5.81	36.7	Pf00117, Pf06418		pyrG	Q5M1S7; stc:str0134		94.8	73.4	23.4	55.1	192	110.4	147.9	103.1	23853.4	18455.4	5876.6	13858.9	48295.3	27784	37198.5	25936.8
TRUE	High	Master Protein	A2RLI8	UPF0210 protein llmg_1581 [OS=Lactococcus cremoris subsp. cremoris MG1363]	Cytoplasmic	0	130.773	54	22	55	21	445	46.7	5.22	36.72	Pf05167			A2RLI8; llm:llmg_1581	llmg_1581	41.4	53.4	297.4	67.5	100.2	73.7	42.7	123.8	3029.7	3909.4	21779.2	4940	7335	5398.6	3128.8	9068.2
TRUE	High	Master Protein	Q02W30	Small ribosomal subunit protein uS3 [OS=Lactococcus cremoris subsp. cremoris SK11]	Cytoplasmic	0	129.31	74	18	100	11	217	24	9.52	59.21	Pf00189, Pf07650	69714272	rpsC	llc:LACR_2396; Q02W30	LACR_2396	67.3	45.4	249.9	74.8	155.8	81.9	18.5	106.6	11961.1	8070.4	44431.9	13296.3	27698.7	14556.4	3288.9	18959.2
TRUE	High	Master Protein	Q9CH12	Phosphopentomutase [OS=Lactococcus lactis subsp. lactis Il1403]	Cytoplasmic	0	129.282	51	18	59	4	411	45.7	5.1	34.43	Pf01676		deoB	lla:L154925; Q9CH12	L154925	85.3	179.6	212.5	59.2	129.9	63.1	16.7	53.8	13269.4	27920.1	33039.9	9207.1	20193	9810.3	2591.3	8362.7
TRUE	High	Master Protein	B2GB15	Protein RecA [OS=Limosilactobacillus fermentum IFO 3956]	Cytoplasmic	0	129.077	63	25	65	21	353	38.1	5.35	37.87	Pf00154		recA	B2GB15; lfe:LAF_0511	LAF_0511	202	16	9.1	204.1	71.8	243.4	14.5	39.1	48717.1	3854.2	2197.9	49218.7	17305.5	58711.3	3508.7	9433.9
TRUE	High	Master Protein	Q5M5F2	Large ribosomal subunit protein uL10 [OS=Streptococcus thermophilus LMG 18311]	Cytoplasmic	0	129.057	99	23	112	23	167	17.5	5.43	72.91	Pf00466	66898437	rplJ	Q5M5F2; stl:stu0536	stu0536	54.7	49.5	20.4	73.5	84.5	70.3	335.4	111.8	16464.5	14882.4	6132.6	22118.5	25438	21140.5	100914	33641.5
TRUE	High	Master Protein	P52987	Glyceraldehyde-3-phosphate dehydrogenase [OS=Lactococcus lactis subsp. lactis Il1403]	Cytoplasmic	0	128.817	49	14	82	14	337	36	5.68	44.87	Pf00044, Pf02800	69712548	gap	lla:L0004; P52987	L0004	48.3	65.3	231.1	66.5	117.3	125.5	25.1	121	8807.5	11920	42175.9	12130.5	21398.8	22904	4571.9	22091.5
TRUE	High	Master Protein	A2RHF3	Phosphate acyltransferase [OS=Lactococcus cremoris subsp. cremoris MG1363]	Cytoplasmic	0	128.602	53	16	83	2	331	34.7	6.07	48.4	Pf02504	61108384	plsX	A2RHF3; llm:llmg_0083	llmg_0083	15	67	423.5	32.8	6.9	201.3	6.8	46.7	441.8	1974.5	12478.6	967.3	203	5932.5	199.5	1377.3
TRUE	High	Master Protein	Q9CEE0	S-adenosylmethionine synthase [OS=Lactococcus lactis subsp. lactis Il1403]	Cytoplasmic	0	128.269	46	18	48	7	399	43	5.22	25.89	Pf00438, Pf02772, Pf02773		metK	lla:L153408; Q9CEE0	L153408	40	61.2	187.6	49	24.2	348.4	16.1	73.5	2631.8	4024.1	12331.8	3223	1588.3	22904.3	1056.9	4829.3
TRUE	High	Master Protein	Q03N03	Phosphate acyltransferase [OS=Streptococcus thermophilus LMD-9]	Cytoplasmic	0	126.488	66	21	47	21	334	35.5	8.38	26.01	Pf02504		plsX	Q03N03; ste:STER_0047		38.2	354.6	20.3	62	44	23.3	188.1	69.5	5375	49864	2856.5	8715.7	6182.5	3272.7	26441.7	9779.3
TRUE	High	Master Protein	Q9KJ23	Chaperonin GroEL [OS=Lactobacillus johnsonii NCC 533]	Cytoplasmic	0	125.649	35	22	209	1	543	57.5	5.08	129.37	Pf00118	66434769	groEL	ljo:LJ_0461; Q9KJ23	LJ_0461	284.4	59.7	59.1	105.7	111.6	62.1	19.3	98	8875.2	1863.6	1843.4	3296.7	3483.7	1939.2	602.3	3057.5
TRUE	High	Master Protein	Q9CG41	Large ribosomal subunit protein uL10 [OS=Lactococcus lactis subsp. lactis Il1403]	Cytoplasmic	0	125.063	92	21	103	2	171	18.1	5.15	62.88	Pf00466	69713360	rplJ	lla:L0407; Q9CG41	L0407	35	32.5	326.8	91.9	97.9	62.2	33.4	120.4	14103	13114.7	131850	37055.9	39478.9	25091.9	13463.3	48591.2
TRUE	High	Master Protein	B2GAT4	Serine hydroxymethyltransferase [OS=Limosilactobacillus fermentum IFO 3956]	Cytoplasmic	0	124.538	52	19	52	17	411	44.1	5.3	30.77	Pf00464		glyA	B2GAT4; lfe:LAF_0430	LAF_0430	312.3	45.5	9.7	302.1	31.9	33.8	18.2	46.4	52756.3	7687.3	1643.6	51030.3	5384.5	5712.9	3077.9	7835.8
TRUE	High	Master Protein	Q03KJ1	Large ribosomal subunit protein bL20 [OS=Streptococcus thermophilus LMD-9]	Cytoplasmic	0	124.265	58	10	114	10	119	13.6	10.83	48.85	Pf00453	77298627	rplT	Q03KJ1; ste:STER_1087		70.3	45.1	35.1	62.3	193.5	71.7	225.8	96.2	23509.1	15066.7	11729.3	20841.8	64676.8	23970	75477	32173.5
TRUE	High	Master Protein	Q9CEF8	Bifunctional protein GlmU [OS=Lactococcus lactis subsp. lactis Il1403]	Cytoplasmic	0	124.177	56	19	58	19	458	49.1	6.11	36.28	Pf12804, Pf14602		glmU	lla:L134450; Q9CEF8	L134450	78.4	55	93	71.5	248.3	93.6	21.3	138.9	21588.8	15129.3	25594.8	19678.4	68358.9	25772.6	5856.3	38229
TRUE	High	Master Protein	Q03KX0	Methylenetetrahydrofolate--tRNA-(uracil-5-)-methyltransferase TrmFO [OS=Streptococcus thermophilus LMD-9]	Cytoplasmic	0	123.949	51	20	37	15	447	49.7	5.78	19.96	Pf01134		trmFO	Q03KX0; ste:STER_0927		77.7	70.4	19.3	70.9	139.3	125.7	157.4	139.3	3727.9	3379.3	927.6	3401.5	6682.2	6030.8	7550.1	6680.9
TRUE	High	Master Protein	A2RMS5	Polyribonucleotide nucleotidyltransferase [OS=Lactococcus cremoris subsp. cremoris MG1363]	Cytoplasmic	0	123.906	46	28	45	1	766	83.9	5.2	23.62	Pf00013, Pf00575, Pf01138, Pf03725, Pf03726		pnp	A2RMS5; llm:llmg_2044	llmg_2044	400.8	1.5	81.5	229.5	0	0	66.6	20.1	11491.7	43.3	2335.5	6580.7	0	0	1910.5	575.9
TRUE	High	Master Protein	Q5M434	S-adenosylmethionine synthase [OS=Streptococcus thermophilus LMG 18311]	Cytoplasmic	0	121.94	42	21	49	16	397	42.9	4.97	25.85	Pf00438, Pf02772, Pf02773	66898965	metK	Q5M434; stl:stu1172	stu1172	39.3	28.1	39	44.7	257.8	137.8	113.4	139.9	6439.9	4600	6388.1	7326.8	42219.4	22566	18576.3	22911.6
TRUE	High	Master Protein	Q9CF73	Gamma-glutamyl phosphate reductase [OS=Lactococcus lactis subsp. lactis Il1403]	Cytoplasmic	0	120.774	63	20	46	19	413	45.4	5.11	30.63	Pf00171		proA	lla:L0116; Q9CF73	L0116	30	66.7	157.5	37.9	45.5	342.4	16	104.1	3018.6	6709.7	15846.3	3819.3	4576.9	34460.4	1608	10473.9
TRUE	High	Master Protein	Q9CIH5	Tyrosine--tRNA ligase [OS=Lactococcus lactis subsp. lactis Il1403]	Cytoplasmic	0	119.619	45	18	57	18	419	47.2	5.67	33.21	Pf00579, Pf01479		tyrS	lla:L0359; Q9CIH5	L0359	47	42.5	149.5	77.6	102.4	72	17.7	291.4	8432.4	7630.8	26840.9	13933.2	18394	12924.5	3169.7	52317.7
TRUE	High	Master Protein	Q03JK4	UvrABC system protein B [OS=Streptococcus thermophilus LMD-9]	Cytoplasmic	0	119.501	41	31	51	31	668	76.6	5.01	31.34	Pf00271, Pf02151, Pf04851, Pf12344, Pf17757		uvrB	Q03JK4; ste:STER_1457		77.2	62.3	19.4	58	126.7	80.3	234.5	141.7	11450.4	9234.8	2873.8	8605.5	18792.7	11905.4	34779.8	21021
TRUE	High	Master Protein	Q03MV9	Polyribonucleotide nucleotidyltransferase [OS=Streptococcus thermophilus LMD-9]	Cytoplasmic	0	119.29	44	26	38	24	741	81	5.02	21.2	Pf00013, Pf00575, Pf01138, Pf03725, Pf03726		pnp	Q03MV9; ste:STER_0114		52.4	40.7	79.8	67.1	83.2	105	247.9	123.9	2300.8	1784.4	3502.4	2942.4	3650.5	4606.4	10876.2	5435.6
TRUE	High	Master Protein	Q9CH10	Purine nucleoside phosphorylase DeoD-type [OS=Lactococcus lactis subsp. lactis Il1403]	Cytoplasmic	0	119.28	85	14	53	13	234	25.4	5.3	28.34	Pf01048	69712999	deoD	lla:L156559; Q9CH10	L156559	48.8	40.3	83.2	97.8	75.6	311.9	15.7	126.9	6936.1	5722.1	11811.3	13885.7	10733.2	44291.8	2223.4	18019.3
TRUE	High	Master Protein	Q03IH5	Small ribosomal subunit protein uS13 [OS=Streptococcus thermophilus LMD-9]	Cytoplasmic	0	119.063	72	22	131	12	121	13.4	10.52	79.89	Pf00416	77297573	rpsM	Q03IH5; ste:STER_1883		92.4	140.8	23.7	98.9	45.4	66.6	284.2	48.1	56994.3	86901.4	14612.3	61009	28017.3	41095.9	175329	29656.1
TRUE	High	Master Protein	Q9CEJ0	Cysteine--tRNA ligase [OS=Lactococcus lactis subsp. lactis Il1403]	Cytoplasmic	0	117.553	52	21	42	21	448	50.9	5.12	22.17	Pf01406, Pf09190		cysS	lla:L0348; Q9CEJ0	L0348	133.2	112.5	151	103.7	51.5	80.6	18.7	148.8	7570	6389.8	8578	5892.8	2926.8	4578.5	1063.8	8453.7
TRUE	High	Master Protein	Q03AK6	Phosphoglycerate kinase [OS=Lacticaseibacillus paracasei ATCC 334]	Cytoplasmic	0	117.389	58	25	54	17	396	42.2	5.95	34.73	Pf00162		pgk	lca:LSEI_0968; Q03AK6	LSEI_0968	67.8	22.7	9.2	61.3	443.1	60.6	14.2	121.2	19336.7	6462.6	2619.5	17469.7	126381	17285.2	4045.2	34564.7
TRUE	High	Master Protein	B2GAB3	Glutamate--tRNA ligase [OS=Limosilactobacillus fermentum IFO 3956]	Cytoplasmic	0	117.297	57	26	39	21	498	57.5	5.63	22.95	Pf00749, Pf19269		gltX	B2GAB3; lfe:LAF_0259	LAF_0259	258.6	30.7	8.5	348.5	79.8	21.8	6.7	45.4	33015.9	3916	1086.1	44480.7	10191.6	2781.2	858.6	5790
TRUE	High	Master Protein	P15293	PII-type proteinase [OS=Lactococcus cremoris]	Extracellular	0	117.205	18	28	42	5	1902	200	5.1	23.97	Pf00082, Pf00746, Pf02225, Pf06280, Pf09136		prt	P15293		43.7	47.9	150.5	38.2	357.4	81.3	23.3	57.6	5440.9	5970	18744.1	4757	44512.6	10132.3	2907.7	7178
TRUE	High	Master Protein	Q03MZ6	Bifunctional purine biosynthesis protein PurH [OS=Streptococcus thermophilus LMD-9]	Cytoplasmic	0	117.202	42	23	53	20	515	56.3	5.33	29.69	Pf01808, Pf02142		purH	Q03MZ6; ste:STER_0054		50.2	38.9	32.8	50.7	239.4	44.6	213.5	129.8	6148.4	4768.5	4013.9	6205.5	29320.3	5466.4	26148.2	15890.2
TRUE	High	Master Protein	Q9CGY9	Protein GrpE [OS=Lactococcus lactis subsp. lactis Il1403]	Cytoplasmic	0	116.73	60	19	71	16	179	20.6	4.49	42.15	Pf01025		grpE	lla:L0273; Q9CGY9	L0273	41.8	39.2	313.5	49.6	69.4	71	98.7	116.9	5261	4930.9	39445.5	6239.1	8728.8	8928.1	12414.3	14706.6
TRUE	High	Master Protein	Q9CEM5	Probable manganese-dependent inorganic pyrophosphatase [OS=Lactococcus lactis subsp. lactis Il1403]	Cytoplasmic	0	116.624	52	14	44	14	314	34	4.92	25.79	Pf01368, Pf02833	69713957	ppaC	lla:L62663; Q9CEM5	L62663	30.2	73.5	250.3	49	205.4	109.2	8.9	73.5	2750.2	6688.9	22787.2	4462.2	18707	9942.4	811	6694.7
TRUE	High	Master Protein	P0C2U0	Ornithine carbamoyltransferase, catabolic [OS=Lactococcus lactis subsp. lactis Il1403]	Cytoplasmic	0	116.024	67	21	45	21	354	39.4	5.67	27.15	Pf00185, Pf02729	69714220	arcB	lla:L0109; P0C2U0; Q9CE14; Q9KGV4	L0109	101	40.5	163.4	81.6	306.6	45.7	8.7	52.6	17189.2	6884.1	27802.4	13885.4	52169.7	7770.2	1477.9	8943.8
TRUE	High	Master Protein	Q9CHW7	Serine hydroxymethyltransferase [OS=Lactococcus lactis subsp. lactis Il1403]	Cytoplasmic	0	115.558	59	24	55	21	415	44.8	5.69	32.02	Pf00464		glyA	lla:L0082; Q9CHW7	L0082	33.2	27.9	65.1	33.3	96.1	437.7	41.7	65.1	12136.7	10192.1	23806	12168.2	35113.2	159958	15228.4	23782.7
TRUE	High	Master Protein	Q02YR7	Large ribosomal subunit protein uL10 [OS=Lactococcus cremoris subsp. cremoris SK11]	Cytoplasmic	0	114.561	82	19	85	1	171	18.1	5.05	54.88	Pf00466	61109520	rplJ	llc:LACR_1387; Q02YR7	LACR_1387	53.6	37.6	316.3	146.8	31	72.1	24.5	118.1	105.6	74.1	623.6	289.5	61.1	142.2	48.4	232.8
TRUE	High	Master Protein	Q01998	Tryptophan synthase beta chain [OS=Lactococcus lactis subsp. lactis Il1403]	Cytoplasmic	0	114.216	50	21	49	17	402	43.7	6.21	30.28	Pf00291		trpB	lla:L0049; Q01998	L0049	197	65.8	214.9	38.8	103.3	79.8	37.2	63.2	18078.3	6043.6	19720.7	3564.7	9483.2	7323.9	3415.5	5799.8
TRUE	High	Master Protein	B2GEY4	ATP-dependent helicase/nuclease subunit A [OS=Limosilactobacillus fermentum IFO 3956]	Cytoplasmic	0	113.937	26	31	34	31	1337	149.8	5.33	18.53	Pf00580, Pf12705, Pf13361		addA	B2GEY4; lfe:LAF_0037	LAF_0037	253.7	57.8	15.3	277.3	56.2	46.4	21.9	71.5	26554.9	6047.1	1601.8	29028.2	5878.5	4853.2	2291.9	7479.2
TRUE	High	Master Protein	Q88UI4	Glucose-6-phosphate isomerase [OS=Lactiplantibacillus plantarum WCFS1]	Cytoplasmic	0	113.865	47	20	59	10	450	49.8	5.07	32.43	Pf00342	77215781	pgi	F9UR31; lpl:lp_2502; Q88UI4	lp_2502	5.7	8	3.3	5.2	7	18.2	16.3	736.3	1519.3	2145.1	869.1	1396.1	1878.3	4842	4340.8	196258
TRUE	High	Master Protein	Q5M6H2	Protein RecA [OS=Streptococcus thermophilus LMG 18311]	Cytoplasmic	0	113.665	51	24	58	24	384	41.4	5.12	31.73	Pf00154	66897977	recA	Q5M6H2; stl:stu0060	stu0060	60.2	67.3	17.8	63.4	97.3	71.5	333.3	89.1	10491.8	11731.9	3104.4	11055.1	16964.3	12466.4	58090.7	15531.9
TRUE	High	Master Protein	Q04C21	DNA-directed RNA polymerase subunit beta' [OS=Lactobacillus delbrueckii subsp. bulgaricus ATCC BAA-365]	Cytoplasmic	0	112.965	13	21	83	2	1221	136.2	6.44	48.55	Pf00623, Pf04983, Pf04997, Pf04998, Pf05000		rpoC	lbu:LBUL_0343; Q04C21		119.8	44.3	65.4	77.9	115.5	71.4	69.5	236.3	3370.6	1246.8	1839.4	2191.2	3251.1	2009	1956.5	6651.6
TRUE	High	Master Protein	Q9CIP4	UDP-N-acetylglucosamine 1-carboxyvinyltransferase 2 [OS=Lactococcus lactis subsp. lactis Il1403]	Cytoplasmic	0	112.953	56	20	42	19	421	44.9	5.26	23.88	Pf00275		murA2	lla:L113067; Q9CIP4	L113067	60.7	50.5	275.9	78.1	68.5	101.8	23.4	141.2	2950.7	2454.3	13402.5	3792.2	3329.2	4945.1	1135.4	6859.6
TRUE	High	Master Protein	Q1WUC6	ATP synthase subunit beta [OS=Ligilactobacillus salivarius UCC118]	Cytoplasmic	0	112.885	33	12	54	4	468	50.9	4.75	27.55	Pf00006, Pf02874	69723857	atpD	lsl:LSL_0600; Q1WUC6	LSL_0600	372.1	13.5	2.6	170.3	16.4	138.8	55.6	30.6	24000.1	871.9	167.9	10987.1	1056.4	8954.8	3588.6	1972.9
TRUE	High	Master Protein	Q02470	PII-type proteinase [OS=Lacticaseibacillus paracasei]	Extracellular	0	112.585	17	26	41	3	1902	200.1	5.19	21.15	Pf00082, Pf00746, Pf02225, Pf06280, Pf09136		prtP	Q02470		343.8	17.8	36.6	145.6	175.3	25.2	10.8	44.9	15033.9	780	1602	6367.6	7664.6	1099.7	470.6	1962.4
TRUE	High	Master Protein	B2GDS5	Aspartyl/glutamyl-tRNA(Asn/Gln) amidotransferase subunit B [OS=Limosilactobacillus fermentum IFO 3956]	Cytoplasmic	0	111.727	45	20	33	18	474	52.9	5.24	18.47	Pf02637, Pf02934	72454360	gatB	B2GDS5; lfe:LAF_1471	LAF_1471	193.7	42.7	7	210.6	102.3	155.1	9.1	79.5	30116.2	6633.4	1092.4	32740.4	15911.2	24106	1408.8	12364.9
TRUE	High	Master Protein	Q9CJ54	Queuine tRNA-ribosyltransferase [OS=Lactococcus lactis subsp. lactis Il1403]	Cytoplasmic	0	111.551	50	14	42	12	382	43.3	6.6	20.99	Pf01702	69712196	tgt	lla:L0361; Q9CJ54	L0361	90.8	142.7	182.1	95.4	85.3	67	22.2	114.5	4623.1	7260.7	9267.7	4857.2	4343.1	3408.1	1128.2	5827.2
TRUE	High	Master Protein	Q5LZU2	Phosphate import ATP-binding protein PstB 2 [OS=Streptococcus thermophilus CNRZ1066]	Membrane	0	111.403	71	18	39	18	252	28	5.72	21.36	Pf00005	66898851	pstB2	Q5LZU2; stc:str1005		35.6	63.8	12.5	83.7	209.2	145.3	106.4	143.4	8588	15393.5	3023.7	20200.9	50491.3	35068.4	25665.3	34607.1
TRUE	High	Master Protein	Q9CDR6	Septation ring formation regulator EzrA [OS=Lactococcus lactis subsp. lactis Il1403]	Cytoplasmic	0	110.657	45	19	27	5	576	66.1	4.75	17.37	Pf06160	69714327	ezrA	lla:L7722; Q9CDR6	L7722	39.6	43.4	391.9	81.7	38.7	64.4	28.4	111.9	1089.8	1194.3	10782.6	2248.4	1064.3	1770.8	781.2	3080.1
TRUE	High	Master Protein	Q03AK4	Enolase [OS=Lacticaseibacillus paracasei ATCC 334]	Cytoplasmic	0	110.629	49	16	69	12	434	47.1	4.87	33.59	Pf00113, Pf03952	57089618	eno	lca:LSEI_0970; Q03AK4	LSEI_0970	193	35.6	28.1	34.2	279.4	46.3	27.8	155.8	25678.4	4736.1	3732.1	4546.3	37165.3	6153.8	3693.8	20725.7
TRUE	High	Master Protein	Q88XZ3	DNA-directed RNA polymerase subunit beta [OS=Lactiplantibacillus plantarum WCFS1]	Cytoplasmic	0	109.766	21	28	85	2	1201	134.4	5.12	54.44	Pf00562, Pf04560, Pf04561, Pf04563, Pf04565, Pf10385		rpoB	F9UMJ8; lpl:lp_1021; Q88XZ3	lp_1021	258.2	36.5	48.1	275.7	70.3	38.2	10.8	62.3	33174.5	4684.4	6175.4	35424.9	9034.6	4906.5	1388.5	8001.3
TRUE	High	Master Protein	Q9CFV2	Carbamoyl-phosphate synthase large chain [OS=Lactococcus lactis subsp. lactis Il1403]	Cytoplasmic	0	109.66	32	26	52	6	1064	117.6	4.79	31.02	Pf02142, Pf02786, Pf02787		carB	lla:L198033; Q9CFV2	L198033	54.3	249.4	136.1	63.1	68.3	65.3	90.3	73.2	2602.6	11965.6	6530	3028.3	3275.3	3132.6	4332.9	3511.8
TRUE	High	Master Protein	Q9CHH6	GTPase Der [OS=Lactococcus lactis subsp. lactis Il1403]	Cytoplasmic	0	109.228	46	19	38	13	436	48.8	5.3	22.04	Pf01926, Pf14714	69712794	der	lla:L0156; Q9CHH6	L0156	85.7	47.9	226.3	114.1	46.1	81.7	35	163.2	2291.3	1280.5	6052	3051.6	1231.7	2184.8	936.8	4364.8
TRUE	High	Master Protein	Q5M427	Large ribosomal subunit protein bL19 [OS=Streptococcus thermophilus LMG 18311]	Cytoplasmic	0	108.711	79	16	108	14	115	13.1	10.78	59.23	Pf01245	77297962	rplS	Q5M427; stl:stu1179	stu1179	50.2	75.2	43.2	51.8	62	127.8	286.8	102.9	10689.3	16018.8	9194.8	11024	13210.9	27221	61077	21916.9
TRUE	High	Master Protein	B2GAU1	ATP synthase subunit b [OS=Limosilactobacillus fermentum IFO 3956]	Cytoplasmic	0	107.78	60	14	36	14	168	18.9	6.35	18.28	Pf00430		atpF	B2GAU1; lfe:LAF_0437	LAF_0437	354.2	48.8	38.9	257.2	27.3	22.7	13.7	37.3	46987.4	6478.1	5164.3	34120.2	3616.8	3010.5	1813.2	4950
TRUE	High	Master Protein	Q1WU83	Elongation factor Tu [OS=Ligilactobacillus salivarius UCC118]	Cytoplasmic	0	107.66	37	17	181	7	395	43.2	4.92	97.79	Pf00009, Pf03143, Pf03144	69723900	tuf	lsl:LSL_0642; Q1WU83	LSL_0642	20.9	28.6	2.3	16.9	630.8	66.1	11.1	23.2	3130.2	4272.9	341.8	2535.5	94372.9	9895.6	1665.2	3476.5
TRUE	High	Master Protein	Q1WUQ1	Foldase protein PrsA [OS=Ligilactobacillus salivarius UCC118]	Extracellular	0	107.659	79	28	51	27	296	32.7	9.61	28.17	Pf13616	69723734	prsA	lsl:LSL_0475; Q1WUQ1	LSL_0475	57.3	29.6	5.6	31.4	69.5	566.7	12.8	27	19309.5	9970	1894.6	10576.9	23425.3	190985	4328.1	9110.7
TRUE	High	Master Protein	Q9CEK0	Oligopeptide-binding protein OppA [OS=Lactococcus lactis subsp. lactis Il1403]	Extracellular	0	107.468	26	22	92	5	600	66	8.48	53.78	Pf00496		oppA	lla:L88446; Q9CEK0	L88446	22.9	106.9	72.8	101.3	102.9	115.1	19.7	258.5	1063.5	4972.1	3385.8	4710.5	4786.9	5350.8	916.6	12020.2
TRUE	High	Master Protein	O32755	Glyceraldehyde-3-phosphate dehydrogenase [OS=Lactobacillus delbrueckii subsp. bulgaricus]	Cytoplasmic	0	107.325	42	14	290	14	338	36.5	5.83	131.54	Pf00044, Pf02800		gap	O32755		164.1	32.1	6.1	126.8	366.9	34.7	7.2	62	275979	53995.1	10262.6	213313	616978	58320.5	12156.8	104346
TRUE	High	Master Protein	Q9CI75	CTP synthase [OS=Lactococcus lactis subsp. lactis Il1403]	Cytoplasmic	0	106.997	41	21	47	19	535	59.5	5.86	28.87	Pf00117, Pf06418		pyrG	lla:L88252; Q9CI75	L88252	48.2	58.8	210.8	51.3	190.5	97.6	21.3	121.6	5146.4	6280.2	22516.9	5480.8	20346.2	10428.8	2271.6	12994.1
TRUE	High	Master Protein	Q9CJJ1	Beta sliding clamp [OS=Lactococcus lactis subsp. lactis Il1403]	Membrane	0	106.752	61	19	63	7	380	42.2	5.25	37.71	Pf00712, Pf02767, Pf02768	69712077	dnaN	lla:L0275; Q9CJJ1	L0275	59.9	49.3	330.1	66.3	91.3	69.8	20.7	112.6	7958.5	6551.5	43894.6	8819.7	12139.4	9282.1	2752	14968.6
TRUE	High	Master Protein	A2RME6	Alanine--tRNA ligase [OS=Lactococcus cremoris subsp. cremoris MG1363]	Cytoplasmic	0	106.663	33	28	41	1	872	96.2	5.2	25.67	Pf01411, Pf02272, Pf07973		alaS	A2RME6; llm:llmg_1906	llmg_1906	1.6	0	111.2	4.9	0	677.8	4.5	0	5	0	347	15.3	0	2116.1	14	0
TRUE	High	Master Protein	B2GA78	Lysine--tRNA ligase [OS=Limosilactobacillus fermentum IFO 3956]	Cytoplasmic	0	106.484	41	21	47	19	497	57.2	5.19	29.29	Pf00152, Pf01336		lysS	B2GA78; lfe:LAF_0224	LAF_0224	198.3	35.5	10.9	255.2	38.9	19.9	11.2	230.2	15590.1	2793.6	856.7	20064.3	3059	1563.8	877.6	18098.8
TRUE	High	Master Protein	Q03K19	Phenylalanine--tRNA ligase alpha subunit [OS=Streptococcus thermophilus LMD-9]	Cytoplasmic	0	106.424	53	19	53	18	347	39.1	5.52	33.12	Pf01409, Pf02912		pheS	Q03K19; ste:STER_1270		45.9	115	30.2	50.2	70.3	92.2	313.3	82.8	6656.2	16678.5	4376.2	7279.9	10193.4	13373.9	45428.2	12001.5
TRUE	High	Master Protein	Q9CFZ5	Metal ABC transporter substrate-binding lipoprotein [OS=Lactococcus lactis subsp. lactis Il1403]	Membrane	0	105.743	71	21	51	21	313	35.5	7.4	30.62	Pf01297		mtsA	lla:L148957; Q9CFZ5	L148957	119	191.6	157.8	106.7	64.4	61.4	16.9	82.2	23130.9	37242.7	30667	20730.7	12526.3	11934.3	3287.1	15969.9
TRUE	High	Master Protein	Q03A20	ATP synthase subunit alpha [OS=Lacticaseibacillus paracasei ATCC 334]	Cytoplasmic	0	105.62	36	24	102	6	509	55.3	5.39	64.9	Pf00006, Pf00306, Pf02874	57089858	atpA	lca:LSEI_1164; Q03A20	LSEI_1164	102.1	60.4	4.1	7.7	483	31.8	9.5	101.5	4533.6	2681	180.5	339.9	21439.6	1409.8	419.8	4507.2
TRUE	High	Master Protein	B2GAU2	ATP synthase subunit delta [OS=Limosilactobacillus fermentum IFO 3956]	Cytoplasmic	0	105.098	75	13	34	13	181	20.5	7.4	20.16	Pf00213	72453224	atpH	B2GAU2; lfe:LAF_0438	LAF_0438	404.3	13.7	3.3	209.3	36.1	86.5	6.8	40.1	45495.1	1538.6	368.8	23559.6	4059.8	9734.3	760.6	4516.4
TRUE	High	Master Protein	Q03A18	ATP synthase subunit beta [OS=Lacticaseibacillus paracasei ATCC 334]	Cytoplasmic	0	104.96	35	14	47	5	488	52.9	4.7	27.64	Pf00006, Pf02874	57089860	atpD	lca:LSEI_1166; Q03A18	LSEI_1166	233.7	17.2	11.1	128.8	197.5	121.3	10	80.5	15404	1133.9	730.8	8487.1	13017.1	7995.4	657	5306.2
TRUE	High	Master Protein	Q03MR7	Protein GrpE [OS=Streptococcus thermophilus LMD-9]	Cytoplasmic	0	104.777	51	12	44	9	204	23.4	4.45	26.56	Pf01025		grpE	Q03MR7; ste:STER_0162		51.5	41.1	17.9	59.1	111.2	37.1	358	124	2410.7	1922.6	836.6	2762.2	5203	1735.6	16745.9	5800.3
TRUE	High	Master Protein	Q5LY19	Small ribosomal subunit protein uS12 [OS=Streptococcus thermophilus CNRZ1066]	Membrane	0	104.695	72	16	150	7	137	15	11.66	77.27	Pf00164	77298304	rpsL	Q5LY19; stc:str1791		77.5	31.1	63.6	78.4	135.2	62.2	233.4	118.5	43783.6	17581.4	35942.9	44286.7	76338.4	35137.1	131831	66906.3
TRUE	High	Master Protein	Q9CG49	D-alanine--D-alanyl carrier protein ligase [OS=Lactococcus lactis subsp. lactis Il1403]	Cytoplasmic	0	103.3	47	19	36	19	499	56.1	5.53	18.58	Pf00501, Pf13193		dltA	lla:L91510; Q9CG49	L91510	54.1	14.3	70.7	59.4	41.1	20.6	10.2	529.8	6061.5	1598.3	7921	6661.2	4607.7	2304.8	1140.2	59390.2
TRUE	High	Master Protein	Q88UU3	ATP synthase subunit beta [OS=Lactiplantibacillus plantarum WCFS1]	Cytoplasmic	0	103.151	30	11	45	3	467	50.8	4.72	26.6	Pf00006, Pf02874	77215741	atpD	F9UQR3; lpl:lp_2364; Q88UU3	lp_2364	279	28.4	12.7	160.7	78.5	32.3	11.2	197.2	10829.8	1104	492.9	6239.1	3046.8	1252.1	436.6	7657
TRUE	High	Master Protein	Q5M216	Hypoxanthine-guanine phosphoribosyltransferase [OS=Streptococcus thermophilus CNRZ1066]	Cytoplasmic	0	102.482	58	15	65	15	180	20.5	5.11	41.43	Pf00156	66897915	hpt	Q5M216; stc:str0011		34.9	45.6	21.5	35	54.9	22.1	499	87	4241.9	5552.7	2618	4256	6673	2694	60695	10579.4
TRUE	High	Master Protein	Q9CEC9	Uracil phosphoribosyltransferase [OS=Lactococcus lactis subsp. lactis Il1403]	Cytoplasmic	0	101.935	74	13	59	10	211	23.2	7.05	39.89	Pf14681		upp	lla:L175538; Q9CEC9	L175538	68.1	94.7	219.6	76.6	81.3	76.1	58.1	125.4	3466.1	4822.3	11187.3	3903.4	4143	3876	2959.3	6388.6
TRUE	High	Master Protein	A2RM21	Cystathionine beta-lyase [OS=Lactococcus cremoris subsp. cremoris MG1363]	Cytoplasmic	0	101.777	47	17	72	17	380	40.9	5.36	38.73	Pf01053	69712820	metC	A2RM21; llm:llmg_1776; P0A4K3; Q9RAS7; Q9RAS9	llmg_1776	32.7	35.5	245.8	37.5	102.2	214.9	23.4	108.1	7107.6	7705.3	53410.9	8145.4	22219.6	46700.8	5086.8	23487.3
TRUE	High	Master Protein	Q03IF6	Large ribosomal subunit protein uL22 [OS=Streptococcus thermophilus LMD-9]	Cytoplasmic	0	101.179	74	13	101	8	114	12.4	11.02	53.45	Pf00237	77297591	rplV	Q03IF6; ste:STER_1902		90.5	19.7	109	101.9	94.5	34.7	268.3	81.4	36442.6	7916.5	43883.2	41022.2	38021.7	13950.8	107979	32760.6
TRUE	High	Master Protein	Q03MB1	GTPase Der [OS=Streptococcus thermophilus LMD-9]	Cytoplasmic	0	100.871	52	21	34	15	436	48.8	5.6	19.24	Pf01926, Pf14714		der	Q03MB1; ste:STER_0359		56.8	70.4	107.4	67.9	60.6	90.1	253.6	93.4	2184.8	2711.6	4133.2	2611.7	2331.6	3466.4	9761	3593.3
TRUE	High	Master Protein	Q03IG6	Large ribosomal subunit protein uL6 [OS=Streptococcus thermophilus LMD-9]	Cytoplasmic	0	100.688	78	14	57	10	178	19.4	9.47	35.56	Pf00347	66899647	rplF	Q03IG6; ste:STER_1892		40.9	81.1	109.5	50.9	152.1	120.4	131.1	114.1	3656.8	7259.1	9799.3	4556.6	13615.3	10775	11733	10215.8
TRUE	High	Master Protein	O32808	Phosphopentomutase [OS=Lactococcus cremoris subsp. cremoris MG1363]	Cytoplasmic	0	100.537	45	16	49	2	411	45.8	5.14	29.34	Pf01676		deoB	A2RLK7; llm:llmg_1601; O32808	llmg_1601	30	16.5	165.1	24.4	64	0	416.4	83.5	61.7	33.9	339.2	50.2	131.4	0	855.2	171.5
TRUE	High	Master Protein	Q9CIK7	Peptide chain release factor 3 [OS=Lactococcus lactis subsp. lactis Il1403]	Cytoplasmic	0	100.34	40	21	54	9	523	59.5	5.16	27.38	Pf00009, Pf03144, Pf16658		prfC	lla:L0369; Q9CIK7	L0369	50.5	85.3	150.8	57.5	59.3	299.4	25.9	71.4	1690.7	2855.4	5046.8	1923.6	1983.1	10020.2	865.6	2388
TRUE	High	Master Protein	B2GAF4	Arginine deiminase [OS=Limosilactobacillus fermentum IFO 3956]	Cytoplasmic	0	100.003	53	17	38	17	407	45.9	5.03	24.24	Pf02274		arcA	B2GAF4; lfe:LAF_0300	LAF_0300	311.8	37.8	9.7	293	36.6	37.1	9.9	64.1	43756	5306.2	1367.8	41124.3	5134.5	5202.3	1396.3	8990.1
TRUE	High	Master Protein	B2GDS6	Glutamyl-tRNA(Gln) amidotransferase subunit A [OS=Limosilactobacillus fermentum IFO 3956]	Cytoplasmic	0	99.564	49	20	36	19	487	52	5.11	22.74	Pf01425		gatA	B2GDS6; lfe:LAF_1472	LAF_1472	242.1	66.4	4.8	320.3	50.7	44.8	5.9	65	42061.9	11536.5	831.3	55651.9	8814.1	7786	1030.7	11286.8
TRUE	High	Master Protein	Q02ZD2	Redox-sensing transcriptional repressor Rex [OS=Lactococcus cremoris subsp. cremoris SK11]	Cytoplasmic	0	99.488	68	19	44	19	216	24.4	9.29	24.55	Pf02629, Pf06971		rex	llc:LACR_1156; Q02ZD2	LACR_1156	56.4	33.5	250	66.5	92.8	183.2	23.2	94.4	3445.6	2048.4	15276.2	4062.1	5667.5	11190.6	1419.2	5765.4
TRUE	High	Master Protein	Q9CEI4	Putative ribose-phosphate pyrophosphokinase 2 [OS=Lactococcus lactis subsp. lactis Il1403]	Cytoplasmic	0	99.379	54	14	64	14	321	35.3	5.55	36.61	Pf13793, Pf14572		prs2	lla:L109335; Q9CEI4	L109335	49.2	37.2	226.7	83.4	208.9	60.7	36.9	97.1	4157.7	3138.8	19147.8	7043.8	17649.1	5131.5	3115.9	8200.7
TRUE	High	Master Protein	Q03KA9	2,3-bisphosphoglycerate-dependent phosphoglycerate mutase [OS=Streptococcus thermophilus LMD-9]	Cytoplasmic	0	99.176	76	22	52	21	230	26.2	5.72	29.86	Pf00300	66898998	gpmA	Q03KA9; ste:STER_1172		69.4	39.5	34.4	52.6	82.9	220.2	234.8	66.2	6786.8	3858.6	3357.9	5143.2	8104.1	21522.7	22951.3	6471.6
TRUE	High	Master Protein	Q5M6L8	Chromosomal replication initiator protein DnaA [OS=Streptococcus thermophilus LMG 18311]	Cytoplasmic	0	99.106	50	20	34	20	454	52.2	5.52	22.3	Pf00308, Pf08299	66897904	dnaA	Q5M6L8; stl:stu0001	stu0001	80.8	33.1	13.2	89.4	64.6	36.3	384.5	98	4865.4	1994.8	795.8	5387.7	3894	2188.6	23162.3	5903.8
TRUE	High	Master Protein	Q9CEU0	3-phosphoshikimate 1-carboxyvinyltransferase [OS=Lactococcus lactis subsp. lactis Il1403]	Membrane	0	98.926	45	19	50	12	430	45.9	5.67	27.2	Pf00275		aroA	lla:L0057; Q9CEU0	L0057	80.4	72.4	184.9	104.4	149.9	54.4	45.7	107.9	9020.1	8117.9	20735	11703.2	16810.5	6105.7	5126.1	12096.2
TRUE	High	Master Protein	Q9CID9	Phosphoglucosamine mutase [OS=Lactococcus lactis subsp. lactis Il1403]	Cytoplasmic	0	98.533	39	20	51	17	452	48.4	4.92	26.73	Pf00408, Pf02878, Pf02879, Pf02880		glmM	lla:L35068; Q9CID9	L35068	99.2	52.8	210.9	84.2	47.6	82.9	13.1	209.3	10768.3	5728.9	22899.9	9141	5170	8998.5	1419.5	22722.5
TRUE	High	Master Protein	Q03IQ5	Queuine tRNA-ribosyltransferase [OS=Streptococcus thermophilus LMD-9]	Cytoplasmic	0	98.382	56	17	37	15	380	43	6.86	21.06	Pf01702		tgt	Q03IQ5; ste:STER_1785		46.6	73.5	42.2	64.5	99	56.8	293.2	124.1	2864.5	4520.4	2592.2	3966.8	6086.6	3491.6	18024.1	7630.1
TRUE	High	Master Protein	Q9CIT4	Probable N-acetylmuramidase [OS=Lactococcus lactis subsp. lactis Il1403]	Extracellular	0	98.189	39	14	54	14	439	46.6	9.95	29.41	Pf01476, Pf01832		acmA	lla:L68758; Q9CIT4	L68758	111.3	102.5	204	80.1	96.3	85.4	33.3	87.1	10097.6	9301.4	18508.1	7263.3	8739.8	7744.9	3024.6	7904
TRUE	High	Master Protein	Q9CGI8	Elongation factor 4 [OS=Lactococcus lactis subsp. lactis Il1403]	Cytoplasmic	0	98.069	40	20	38	15	607	67.7	5.08	20.01	Pf00009, Pf00679, Pf03144, Pf06421, Pf14492		lepA	lla:L0159; Q9CGI8	L0159	137.7	75.5	134	101.3	176.5	75.7	22.3	77.1	5162.5	2830.1	5025.8	3797.1	6618.1	2837.2	835.1	2890.1
TRUE	High	Master Protein	B2GDG2	S-adenosylmethionine synthase [OS=Limosilactobacillus fermentum IFO 3956]	Cytoplasmic	0	97.331	50	19	42	16	395	43	5.21	25.18	Pf00438, Pf02772, Pf02773	72454178	metK	B2GDG2; lfe:LAF_1358	LAF_1358	290.1	22.5	7.4	236.3	45.9	50.5	65.9	81.5	63978	4951.3	1628	52108	10114.7	11133.5	14538.7	17980.9
TRUE	High	Master Protein	B2GDV7	Large ribosomal subunit protein uL5 [OS=Limosilactobacillus fermentum IFO 3956]	Cytoplasmic	0	97.283	83	14	60	9	180	20.1	8.81	38.05	Pf00281, Pf00673	72454394	rplE	B2GDV7; lfe:LAF_1503	LAF_1503	295.8	19.1	8	339	46.2	32.4	14.4	45.1	87575.6	5647.2	2381.1	100372	13674.7	9599.3	4274.6	13356.2
TRUE	High	Master Protein	Q5LZ83	L-lactate dehydrogenase [OS=Streptococcus thermophilus CNRZ1066]	Cytoplasmic	0	97.036	34	12	36	11	328	35.4	5.16	19.58	Pf00056, Pf02866		ldh	Q5LZ83; stc:str1280		48.5	132.2	21.6	33.6	31.2	246.3	207.7	78.9	4086.6	11136.4	1821.7	2834.5	2624.7	20748.5	17498.1	6648.8
TRUE	High	Master Protein	Q03M29	4-hydroxy-tetrahydrodipicolinate reductase [OS=Streptococcus thermophilus LMD-9]	Cytoplasmic	0	95.824	51	14	57	12	255	27.7	5.14	34.05	Pf01113, Pf05173		dapB	Q03M29; ste:STER_0460		44.4	166.2	17.9	120.2	75.6	62.5	233	80.1	6554.8	24526	2638.4	17729.2	11154.6	9222.4	34376.8	11823.8
TRUE	High	Master Protein	Q03IX8	Alanine racemase [OS=Streptococcus thermophilus LMD-9]	Cytoplasmic	0	94.813	55	15	24	14	367	39.3	5.5	14.74	Pf00842, Pf01168		alr	Q03IX8; ste:STER_1701		70.1	126.6	22.7	48.5	133.9	89.8	182.3	126.2	2997.2	5411.1	968.5	2073.3	5725.2	3837.5	7791.9	5397.1
TRUE	High	Master Protein	Q5M2C7	Small ribosomal subunit protein uS8 [OS=Streptococcus thermophilus LMG 18311]	Cytoplasmic	0	93.774	81	16	66	13	132	14.8	9.52	43.19	Pf00410	66899648	rpsH	Q5M2C7; stl:stu1920	stu1920	213.4	14.1	67.9	118.2	44	45	174	123.5	110297	7298.1	35080.6	61064.5	22714.1	23234.6	89908.4	63846.2
TRUE	High	Master Protein	A2RNM9	Small ribosomal subunit protein uS13 [OS=Lactococcus cremoris subsp. cremoris MG1363]	Cytoplasmic	0	93.728	64	18	74	13	121	13.5	10.64	47.88	Pf00416	69714253	rpsM	A2RNM9; llm:llmg_2356	llmg_2356	71.5	130.8	307.2	60.6	28.9	89.2	16.9	94.8	5853.4	10704.4	25145.8	4963.9	2362.6	7303.7	1384.4	7763.7
TRUE	High	Master Protein	B2GAT5	Uracil phosphoribosyltransferase [OS=Limosilactobacillus fermentum IFO 3956]	Cytoplasmic	0	93.67	71	13	35	13	211	23.3	6.38	22.24	Pf14681	72453217	upp	B2GAT5; lfe:LAF_0431	LAF_0431	260.1	41.5	9.3	350.7	29.6	37.8	34.1	36.9	28623.4	4571.2	1023.2	38593.3	3262.5	4155.6	3747.9	4059.8
TRUE	High	Master Protein	Q03IF8	Large ribosomal subunit protein uL16 [OS=Streptococcus thermophilus LMD-9]	Cytoplasmic	0	93.477	47	9	86	6	137	15.4	10.78	52.42	Pf00252		rplP	Q03IF8; ste:STER_1900		41.9	131.9	60.4	75.8	159.7	46.1	182.9	101.4	7848.4	24712.2	11317.8	14197.8	29910.5	8629.4	34261.3	19002.3
TRUE	High	Master Protein	Q03J81	Glutamyl-tRNA(Gln) amidotransferase subunit A [OS=Streptococcus thermophilus LMD-9]	Cytoplasmic	0	93.047	48	20	32	18	488	52.1	4.87	19.35	Pf01425		gatA	Q03J81; ste:STER_1591		77.3	65	39.6	73.9	151	55.5	231.9	105.8	6316.7	5314.6	3239.1	6038.9	12344.1	4534.8	18959.6	8651.4
TRUE	High	Master Protein	P22346	Xaa-Pro dipeptidyl-peptidase [OS=Lactococcus cremoris]	Cytoplasmic	0	92.74	28	19	33	1	763	87.6	5.43	20.69	Pf02129, Pf08530, Pf09168		pepX	P22093; P22346		38	36.3	440.4	74.4	16.8	100.4	30.8	63	110	105.2	1276.3	215.5	48.6	291.1	89.3	182.6
TRUE	High	Master Protein	Q1WUC8	ATP synthase subunit alpha [OS=Ligilactobacillus salivarius UCC118]	Cytoplasmic	0	92.28	46	21	95	10	503	54.7	5.14	52.05	Pf00006, Pf00306		atpA	lsl:LSL_0598; Q1WUC8	LSL_0598	21.7	24.4	14.1	15.9	29.6	678.7	5	10.6	1407.7	1582.9	912.9	1029.7	1915	43976	325.9	687.2
TRUE	High	Master Protein	Q9CG79	Methylenetetrahydrofolate--tRNA-(uracil-5-)-methyltransferase TrmFO [OS=Lactococcus lactis subsp. lactis Il1403]	Cytoplasmic	0	92.18	33	16	33	11	447	50	5.59	17.62	Pf01134		trmFO	lla:L56416; Q9CG79	L56416	40.5	38.5	177.3	50.3	56.2	186.1	21.2	229.9	1301.1	1233.9	5690.4	1614.8	1802.9	5972.3	679.6	7376.3
TRUE	High	Master Protein	P37283	Co-chaperonin GroES [OS=Lactococcus lactis subsp. lactis Il1403]	Cytoplasmic	0	91.676	86	9	101	9	94	10.2	5.03	49.87	Pf00166	69712437	groES	lla:L198515; P37283	L198515	145.5	38.1	206.5	131.8	79.9	88.5	18.9	90.8	58843.5	15400.5	83489.9	53298.3	32298.8	35760.2	7621.4	36723.6
TRUE	High	Master Protein	O32797	Formate acetyltransferase [OS=Lactococcus lactis subsp. lactis Il1403]	Cytoplasmic	0	91.32	37	23	38	23	787	89.1	5.27	20.83	Pf01228, Pf02901		pfl	lla:L57408; O32797	L57408	94.7	65.2	96	91.4	91.7	66.9	158	136.1	8073.7	5553	8178.8	7790.9	7815.2	5704.3	13464.3	11603.1
TRUE	High	Master Protein	Q9KIF7	Glycine betaine transport ATP-binding protein OpuAA [OS=Lactococcus lactis subsp. lactis Il1403]	Cytoplasmic	0	91.068	50	15	26	15	408	45.7	5.26	12	Pf00005, Pf00571		opuAA	lla:L74195; Q9KIF7	L74195	64	46.7	228.7	86.1	73.5	157.3	32.5	111.3	2211.9	1613.2	7905.4	2976.5	2540.6	5438.5	1122.2	3849.3
TRUE	High	Master Protein	Q03JC1	Tryptophan synthase beta chain [OS=Streptococcus thermophilus LMD-9]	Cytoplasmic	0	90.905	49	20	34	16	402	43.4	5.83	21.28	Pf00291		trpB	Q03JC1; ste:STER_1549		107.9	50.3	26.1	172.6	116.6	54	188.7	83.8	5498	2560.9	1328.3	8793.5	5940.7	2748.7	9612.1	4268.4
TRUE	High	Master Protein	B2GB78	UDP-N-acetylglucosamine--N-acetylmuramyl-(pentapeptide) pyrophosphoryl-undecaprenol N-acetylglucosamine transferase [OS=Limosilactobacillus fermentum IFO 3956]	Cytoplasmic	0	90.728	56	19	33	19	368	39.5	9.31	18.37	Pf03033, Pf04101		murG	B2GB78; lfe:LAF_0574	LAF_0574	293.3	36.8	26.2	245.6	72.7	41.4	21.6	62.4	20841.7	2616.1	1858.1	17448.1	5167	2939	1536.1	4433.5
TRUE	High	Master Protein	Q03LV7	Glycine--tRNA ligase alpha subunit [OS=Streptococcus thermophilus LMD-9]	Cytoplasmic	0	90.455	49	16	48	12	305	34.9	4.94	28	Pf02091	66898412	glyQ	Q03LV7; ste:STER_0539		56.3	39	33.4	71.4	121.2	64.4	294.3	120.1	5338.4	3700.3	3163.5	6775.5	11493.5	6106.3	27909.8	11386.6
TRUE	High	Master Protein	Q9CES8	3-dehydroquinate synthase [OS=Lactococcus lactis subsp. lactis Il1403]	Cytoplasmic	0	89.658	59	18	39	18	356	39.3	5.91	20.5	Pf01761		aroB	lla:L0060; Q9CES8	L0060	51.3	118.1	161.5	67.5	37.8	255.2	19.1	89.5	2973.7	6842.4	9355.5	3909.7	2189.5	14784.5	1109.3	5188.7
TRUE	High	Master Protein	B2GAC6	Large ribosomal subunit protein bL12 [OS=Limosilactobacillus fermentum IFO 3956]	Cytoplasmic	0	89.651	95	14	32	12	121	12.3	4.68	18.51	Pf00542, Pf16320	72453045	rplL	B2GAC6; lfe:LAF_0272	LAF_0272	427.7	16.8	15.2	182	25.8	74.9	13.2	44.3	71361.7	2803.5	2533.5	30369.1	4310.4	12504.1	2205.8	7396.1
TRUE	High	Master Protein	Q9CDW3	Large ribosomal subunit protein uL4 [OS=Lactococcus lactis subsp. lactis Il1403]	Cytoplasmic	0	89.415	57	13	64	13	208	22.3	9.95	36.2	Pf00573	69714277	rplD	lla:L0402; Q9CDW3	L0402	41.3	50.7	355.5	57.9	29.5	149.8	22.6	92.8	3368.9	4131.2	28989.7	4720.9	2407.6	12213.9	1839.3	7570
TRUE	High	Master Protein	B2GB86	Isoleucine--tRNA ligase [OS=Limosilactobacillus fermentum IFO 3956]	Cytoplasmic	0	89.331	26	23	48	18	930	105.6	5.15	31.18	Pf00133, Pf06827, Pf08264		ileS	B2GB86; lfe:LAF_0582	LAF_0582	223.2	23.2	16.5	310.5	51.1	27.8	13.2	134.5	28494.3	2963.6	2109.5	39639.3	6519.7	3552.6	1679.2	17177.5
TRUE	High	Master Protein	Q03IH2	Adenylate kinase [OS=Streptococcus thermophilus LMD-9]	Cytoplasmic	0	89.114	66	15	35	12	218	23.8	5.17	17.06	Pf00406, Pf05191		adk	Q03IH2; ste:STER_1886		49.2	57	23.5	55	114.1	68.8	268.4	164.1	3571.7	4132.5	1703.2	3988.7	8276.4	4991.6	19472	11908.6
TRUE	High	Master Protein	A2RNQ0	Large ribosomal subunit protein uL22 [OS=Lactococcus cremoris subsp. cremoris MG1363]	Cytoplasmic	0	88.831	50	11	94	5	115	12.5	10.39	50.36	Pf00237	69714273	rplV	A2RNQ0; llm:llmg_2378	llmg_2378	88	30	319	75.6	125	38.6	79.8	44	9201.4	3140.2	33364.5	7911.2	13072.1	4037.3	8342.2	4597.6
TRUE	High	Master Protein	Q56115	Aminopeptidase C [OS=Streptococcus thermophilus]	Cytoplasmic	0	88.821	50	20	52	18	445	50.4	5.05	32.02	Pf03051		pepC	Q56115		63.3	33.2	15.4	52.7	63.8	59.4	288.8	223.3	3691.9	1936.2	898.6	3076	3723	3464.4	16848.1	13026.4
TRUE	High	Master Protein	B2GAJ3	Glycerol-3-phosphate dehydrogenase [NAD(P)+] [OS=Limosilactobacillus fermentum IFO 3956]	Cytoplasmic	0	88.118	51	17	35	17	337	36.1	6.18	18.45	Pf01210, Pf07479, Pf20618		gpsA	B2GAJ3; lfe:LAF_0339	LAF_0339	156.2	147.8	6.8	323.8	42	32.5	20.7	70.3	27946.3	26430.4	1217.4	57915.6	7504.7	5809.1	3704.8	12571.9
TRUE	High	Master Protein	Q5LZD4	Adenine phosphoribosyltransferase [OS=Streptococcus thermophilus CNRZ1066]	Cytoplasmic	0	87.502	69	14	42	13	172	18.7	5.01	27.49	Pf00156	66899015	apt	Q5LZD4; stc:str1223		72.1	44.6	19.3	91.1	66.1	61	327.9	117.8	5520.7	3412	1476.7	6973.6	5059.6	4664.5	25094.6	9016.8
TRUE	High	Master Protein	Q5M6D0	Chaperone protein DnaJ [OS=Streptococcus thermophilus LMG 18311]	Cytoplasmic	0	87.436	36	17	58	16	377	40.6	7.15	33.4	Pf00226, Pf00684, Pf01556	66898046	dnaJ	Q5M6D0; stl:stu0121	stu0121	111.8	97.3	16.9	77.4	159.7	142	88.1	106.7	40596	35331	6148	28107.4	57975.6	51527.6	31980.2	38723.2
TRUE	High	Master Protein	Q1GAQ0	Elongation factor Tu [OS=Lactobacillus delbrueckii subsp. bulgaricus ATCC 11842 = JCM 1002]	Cytoplasmic	0	87.221	21	11	174	1	396	43.3	4.97	93.54	Pf00009, Pf03143, Pf03144		tuf	ldb:Ldb0776; Q1GAQ0	Ldb0776	15.6	596.1	3.1	10.4	41.5	27.3	74.3	31.7	448.8	17114.1	88.7	299.9	1191	783.9	2132.1	909.8
TRUE	High	Master Protein	A2RI78	Dipeptide transport ATP-binding protein DppF [OS=Lactococcus cremoris subsp. cremoris MG1363]	Cytoplasmic	0	87.166	61	14	43	14	312	34.9	6.67	23.55	Pf00005, Pf08352	61108671	dppF	A2RI78; llm:llmg_0367; Q93QH3	llmg_0367	60.2	67.3	230.7	96.4	52.4	131.9	43.2	118	2944.5	3291.1	11282.3	4717	2563.9	6449.5	2112.2	5769.8
TRUE	High	Master Protein	B2GAZ1	Small ribosomal subunit protein uS4 [OS=Limosilactobacillus fermentum IFO 3956]	Cytoplasmic	0	87.054	75	19	56	15	201	22.9	9.98	31.66	Pf00163, Pf01479		rpsD	B2GAZ1; lfe:LAF_0487	LAF_0487	279.5	38.4	10.3	342.3	58.8	30.2	9.8	30.7	110272	15157.9	4082.5	135052	23210	11904.4	3852.1	12099.2
TRUE	High	Master Protein	Q02VK8	Small ribosomal subunit protein uS12 [OS=Lactococcus cremoris subsp. cremoris SK11]	Membrane	0	87.035	68	12	109	4	137	15.1	11.75	58.32	Pf00164	69714451	rpsL	llc:LACR_2597; Q02VK8	LACR_2597	57.7	230.8	118.7	47.2	157.4	76.6	13.9	97.7	3661.7	14651.6	7535.7	2996.1	9992.9	4861.8	883.8	6201.3
TRUE	High	Master Protein	Q9CEB4	Phenylalanine--tRNA ligase alpha subunit [OS=Lactococcus lactis subsp. lactis Il1403]	Cytoplasmic	0	86.961	47	17	44	16	346	39.2	5.85	27.08	Pf01409, Pf02912		pheS	lla:L0354; Q9CEB4	L0354	63.5	55.5	353.2	86.3	57.7	74.4	23.7	85.7	3398.5	2967.3	18898.1	4620.4	3089.8	3979.5	1269	4586.3
TRUE	High	Master Protein	Q03MY4	DNA mismatch repair protein MutS [OS=Streptococcus thermophilus LMD-9]	Cytoplasmic	0	86.508	29	21	25	20	852	95.4	5.12	17.34	Pf00488, Pf01624, Pf05188, Pf05190, Pf05192		mutS	Q03MY4; ste:STER_0068		50.1	48.3	22.9	64	91	74.9	305.6	143.1	2421.8	2336.8	1107.1	3094.1	4398.6	3622.2	14774.6	6916.9
TRUE	High	Master Protein	Q03KB7	ATP-dependent 6-phosphofructokinase [OS=Streptococcus thermophilus LMD-9]	Cytoplasmic	0	86.456	42	18	50	15	339	36	5.21	32.26	Pf00365	66898990	pfkA	Q03KB7; ste:STER_1164		43.7	228.4	40.8	45.3	112.2	60.9	191.7	77.1	4532.7	23707.2	4233.6	4702.5	11649.7	6318.3	19894.3	8002.1
TRUE	High	Master Protein	Q02W39	Small ribosomal subunit protein uS8 [OS=Lactococcus cremoris subsp. cremoris SK11]	Cytoplasmic	0	85.993	72	14	80	10	132	14.7	9.66	49.61	Pf00410	61110412	rpsH	llc:LACR_2387; Q02W39	LACR_2387	41.7	79.7	377.6	58.1	70.5	54.7	28.8	88.8	5550.7	10615	50267.7	7737.7	9383.8	7283.9	3829.8	11825.8
TRUE	High	Master Protein	Q48656	Aminopeptidase N [OS=Lactococcus lactis subsp. lactis]	Cytoplasmic	0	85.909	27	22	33	21	849	96.5	4.73	23.26	Pf01433, Pf11838, Pf17900		pepN	Q48656		58.2	60.4	22.6	58.1	110	158.1	226.1	106.4	4948.1	5140.7	1925.8	4946.2	9361.4	13449.6	19241	9052
TRUE	High	Master Protein	A2RNJ0	UDP-N-acetylmuramate--L-alanine ligase [OS=Lactococcus cremoris subsp. cremoris MG1363]	Cytoplasmic	0	85.845	34	15	31	1	443	49.9	5.57	18	Pf01225, Pf02875, Pf08245	61110361	murC	A2RNJ0; llm:llmg_2316	llmg_2316	17.3	27.9	461.7	52.9	0	96.3	15.4	128.6	92.8	150.2	2482.6	284.6	0	517.8	82.6	691.3
TRUE	High	Master Protein	Q5LYH1	Dihydroxy-acid dehydratase [OS=Streptococcus thermophilus CNRZ1066]	Cytoplasmic	0	85.752	40	19	34	19	572	60.4	5.1	22.26	Pf00920		ilvD	Q5LYH1; stc:str1604		51.5	51.5	19.3	66.1	100.4	77.8	290.1	143.3	3136.1	3139.8	1173.4	4029.1	6114.8	4742.6	17676.4	8733.6
TRUE	High	Master Protein	Q03JI6	CRISPR-associated endonuclease Cas9 2 [OS=Streptococcus thermophilus LMD-9]	Cytoplasmic	0	85.227	18	24	30	24	1388	160.9	9.14	18.72	Pf13395, Pf16592, Pf16593, Pf16595		cas9-2	Q03JI6; ste:STER_1477		86	55.8	15.3	92.1	99.2	155.3	153.4	142.7	8297.3	5388.9	1480.2	8890.2	9575.8	14987.9	14806.6	13772.5
TRUE	High	Master Protein	Q02W26	Large ribosomal subunit protein uL23 [OS=Lactococcus cremoris subsp. cremoris SK11]	Cytoplasmic	0	85.225	66	11	87	11	97	10.8	9.44	44.21	Pf00276		rplW	llc:LACR_2400; Q02W26	LACR_2400	47.9	151.8	197.5	46.5	142.4	83.8	63.8	66.4	12975.1	41145.5	53547.2	12599	38608.8	22729	17292.1	18008.6
TRUE	High	Master Protein	Q9CH65	Large ribosomal subunit protein bL19 [OS=Lactococcus lactis subsp. lactis Il1403]	Cytoplasmic	0	84.996	79	16	52	12	114	13.1	11.06	31.11	Pf01245	69712929	rplS	lla:L0415; Q9CH65	L0415	96.3	78.7	130.2	111.2	57.5	150.8	46.4	128.9	12364	10103.4	16729.1	14277.8	7391.2	19371.2	5958.1	16558.6
TRUE	High	Master Protein	Q038N3	Chaperone protein DnaK [OS=Lacticaseibacillus paracasei ATCC 334]	Cytoplasmic	0	84.909	35	21	42	15	624	67.5	4.97	24.96	Pf00012		dnaK	lca:LSEI_1565; Q038N3	LSEI_1565	137.7	77.8	25.9	74.4	265.5	66.2	27	125.6	17100.2	9656.1	3216.8	9231.1	32956.5	8216.8	3347.2	15589.5
TRUE	High	Master Protein	Q02YG5	Carbamoyl-phosphate synthase large chain [OS=Lactococcus cremoris subsp. cremoris SK11]	Cytoplasmic	0	84.437	24	21	45	1	1064	117.3	4.75	26.01	Pf02142, Pf02786, Pf02787		carB	llc:LACR_1498; Q02YG5	LACR_1498	37.4	38.4	331	58.5	234.8	30.1	24.4	45.4	78.3	80.3	692.4	122.3	491.3	63	51.1	94.9
TRUE	High	Master Protein	Q5M1V6	Small ribosomal subunit protein uS9 [OS=Streptococcus thermophilus CNRZ1066]	Membrane	0	84.087	54	15	112	7	130	14.2	10.67	66.79	Pf00380	66898024	rpsI	Q5M1V6; stc:str0094		62.3	58.2	62.7	51.2	71.3	58	361.2	75	22649.2	21160.1	22771.6	18602.4	25906.7	21078.1	131251	27246.8
TRUE	High	Master Protein	Q5M3I4	Guanylate kinase [OS=Streptococcus thermophilus LMG 18311]	Cytoplasmic	0	82.973	52	14	49	13	209	24	5.06	28.63	Pf00625	66899192	gmk	Q5M3I4; stl:stu1431	stu1431	43.2	56.3	110.4	69.6	161.8	49.3	202.7	106.7	4940.6	6435.5	12627.6	7961	18499.7	5632.1	23182.6	12205.6
TRUE	High	Master Protein	Q5M376	UDP-N-acetylglucosamine 1-carboxyvinyltransferase 2 [OS=Streptococcus thermophilus LMG 18311]	Cytoplasmic	0	82.929	51	18	29	17	420	44.8	5.35	17.67	Pf00275	66899307	murA2	Q5M376; stl:stu1560	stu1560	33.8	42.6	16.2	52.8	103.7	31.3	393.3	126.3	1391.7	1756.2	667.3	2176.7	4277.2	1291.4	16214.8	5207.6
TRUE	High	Master Protein	Q034X0	DNA-directed RNA polymerase subunit beta [OS=Lacticaseibacillus paracasei ATCC 334]	Cytoplasmic	0	82.921	17	21	63	1	1199	133.6	5.39	40.71	Pf00562, Pf04560, Pf04561, Pf04563, Pf04565, Pf10385	57091093	rpoB	lca:LSEI_2516; Q034X0	LSEI_2516	289	0	4.1	462.2	17.8	0	2.2	24.7	564.3	0	8	902.3	34.8	0	4.3	48.2
TRUE	High	Master Protein	O54376	Beta sliding clamp [OS=Lactococcus cremoris subsp. cremoris MG1363]	Membrane	0	82.89	44	13	48	1	380	42.2	5.25	27.73	Pf00712, Pf02767, Pf02768	61108329	dnaN	A2RH75; llm:llmg_0002; O54376	llmg_0002	43.7	9.1	420.6	76.4	142	51.9	12.3	44.1	185.1	38.6	1782.1	323.7	601.6	220.1	52	186.7
TRUE	High	Master Protein	Q9CDM9	Single-stranded DNA-binding protein 2 [OS=Lactococcus lactis subsp. lactis Il1403]	Extracellular	0	82.281	67	11	61	8	166	18.3	5.6	38.47	Pf00436	69714371	ssb2	lla:L0302; Q9CDM9	L0302	154	29.1	156.3	199.7	49.1	121.6	33	57.2	26739.1	5048.6	27134.5	34673.6	8532.7	21104.6	5733.1	9928
TRUE	High	Master Protein	Q5LYY5	Glutathione biosynthesis bifunctional protein GshAB [OS=Streptococcus thermophilus CNRZ1066]	Cytoplasmic	0	82.167	30	19	30	19	754	85.1	5.02	16.91	Pf02655, Pf04262, Pf18419	66899174	gshAB	Q5LYY5; stc:str1413		65.3	58.5	21.1	86.2	149.8	92.1	232.9	94.1	1923.8	1721.7	620.8	2538.3	4412.6	2711.1	6856.9	2772.3
TRUE	High	Master Protein	Q9CDX8	Large ribosomal subunit protein uL6 [OS=Lactococcus lactis subsp. lactis Il1403]	Cytoplasmic	0	81.581	85	15	73	2	178	19.2	9.7	48.28	Pf00347	69714262	rplF	lla:L0404; Q9CDX8	L0404	49.4	52.3	255	77.2	149.6	72	68.9	75.6	8882	9410.4	45855.8	13877.6	26894.4	12940.9	12396.3	13601.8
TRUE	High	Master Protein	Q9CIR9	Adenosine deaminase [OS=Lactococcus lactis subsp. lactis Il1403]	Cytoplasmic	0	81.501	68	20	30	20	352	40	5.52	20.46	Pf00962		add	lla:L87453; Q9CIR9	L87453	77.3	48.1	212.2	99.3	87.6	121.4	28.9	125.3	4993.1	3106	13718.1	6416	5662.9	7848.6	1867.2	8095.5
TRUE	High	Master Protein	P58013	Arginine deiminase [OS=Lactococcus lactis subsp. lactis Il1403]	Cytoplasmic	0	81.38	57	18	33	18	410	46	5.3	18.17	Pf02274	69714221	arcA	lla:L0329; P58013; Q9CE13	L0329	37.9	129.8	190	76.3	182.5	54.2	38.3	91	1822.2	6236.6	9128.3	3663.8	8768	2602.9	1839.5	4373.8
TRUE	High	Master Protein	B2GEP6	Galactokinase [OS=Limosilactobacillus fermentum IFO 3956]	Cytoplasmic	0	80.618	42	19	26	18	388	43.2	4.78	16.58	Pf00288, Pf08544, Pf10509	72454730	galK	B2GEP6; lfe:LAF_1792	LAF_1792	290.6	18.1	4.3	327.8	38.2	14.6	11.3	95.1	31735	1978.4	469.2	35794.2	4172.5	1595	1229.8	10386.7
TRUE	High	Master Protein	Q9CEF5	Probable serine/threonine-protein kinase PknB [OS=Lactococcus lactis subsp. lactis Il1403]	Membrane	0	80.419	36	17	35	17	627	67.8	5.16	21.15	Pf00069, Pf03793		pknB	lla:L138452; Q9CEF5	L138452	55	54.5	197.4	62.9	176.3	78.4	34	141.5	5287.7	5232.8	18965.8	6038.4	16938.7	7530.7	3263.2	13593.6
TRUE	High	Master Protein	Q03L41	Formate--tetrahydrofolate ligase [OS=Streptococcus thermophilus LMD-9]	Cytoplasmic	0	80.299	29	17	37	14	556	59.7	5.34	22.49	Pf01268		fhs	Q03L41; ste:STER_0837		79.3	37.4	19.4	93.9	52.6	91.1	282.1	144.1	3284.5	1548	805.2	3888.6	2178.7	3774.1	11679.8	5966.2
TRUE	High	Master Protein	Q03IH6	Small ribosomal subunit protein uS11 [OS=Streptococcus thermophilus LMD-9]	Cytoplasmic	0	80.253	54	9	102	6	127	13.4	11.43	54.61	Pf00411	77297572	rpsK	Q03IH6; ste:STER_1882		74	85	28.2	99.7	69.8	93.1	257.2	93	18093.5	20784.3	6891.5	24388.6	17076.2	22777.9	62904.8	22739.8
TRUE	High	Master Protein	Q5M1I4	dITP/XTP pyrophosphatase [OS=Streptococcus thermophilus CNRZ1066]	Cytoplasmic	0	80.145	59	15	33	15	324	36	5.01	20.58	Pf01725			Q5M1I4; stc:str0256		93.5	60.2	49.1	85	90.9	74.5	238	108.9	5057.4	3253.3	2655.3	4594.3	4913.3	4026.2	12870.1	5890.1
TRUE	High	Master Protein	Q03J44	Xaa-Pro dipeptidyl-peptidase [OS=Streptococcus thermophilus LMD-9]	Cytoplasmic	0	80.075	23	14	24	14	755	85.6	5.35	14.27	Pf02129, Pf08530, Pf09168		pepX	Q03J44; ste:STER_1633		34.6	99.3	12.6	38.7	245.1	34	192.1	143.6	2122.7	6095.4	775.2	2373.6	15050.9	2086.2	11793.6	8819.6
TRUE	High	Master Protein	Q1WVA5	DNA-directed RNA polymerase subunit beta [OS=Ligilactobacillus salivarius UCC118]	Cytoplasmic	0	79.492	15	21	66	1	1199	134.5	5.22	42.73	Pf00562, Pf04560, Pf04561, Pf04563, Pf04565, Pf10385	69723425	rpoB	lsl:LSL_0197; Q1WVA5	LSL_0197	261.5	17	5.3	343.9	41.9	33	9.2	88.1	3503.8	228	70.8	4607.1	561.7	442	123.5	1180.6
TRUE	High	Master Protein	Q03MX6	Putative competence-damage inducible protein [OS=Streptococcus thermophilus LMD-9]	Cytoplasmic	0	78.777	40	15	22	15	423	45.9	5.44	12.05	Pf00994, Pf02464, Pf18146		cinA	Q03MX6; ste:STER_0076		62.5	43.8	13.5	50.7	103	215.1	144.7	166.6	3238.5	2269.2	700.5	2624.1	5333.9	11139.4	7495	8630
TRUE	High	Master Protein	Q88VM0	Chaperone protein DnaK [OS=Lactiplantibacillus plantarum WCFS1]	Cytoplasmic	0	78.755	18	9	40	1	622	66.7	4.86	24.5	Pf00012		dnaK	F9UPY4; lpl:lp_2027; Q88VM0	lp_2027	31.3	76.9	23.8	109.4	139.3	127.1	35.1	257.1	68.4	167.8	51.9	238.9	304	277.6	76.6	561.4
TRUE	High	Master Protein	Q9CF94	GTPase Obg [OS=Lactococcus lactis subsp. lactis Il1403]	Cytoplasmic	0	77.885	46	18	24	14	437	48.2	4.97	14.59	Pf01018, Pf01926, Pf09269		obg	lla:L0160; Q9CF94	L0160	32.9	36.5	126.7	34.4	40.4	35.1	21.3	472.7	1196.7	1327.6	4612.7	1253.9	1471.7	1276.3	775.7	17211.6
TRUE	High	Master Protein	Q9CJD1	Tryptophan--tRNA ligase [OS=Lactococcus lactis subsp. lactis Il1403]	Cytoplasmic	0	77.586	72	17	39	17	341	38	5.4	16.82	Pf00579		trpS	lla:L0358; Q9CJD1	L0358	83.1	24.9	92.1	114.4	122.1	67.6	36.3	259.5	8323.7	2496.9	9227.2	11452.8	12224.1	6769.8	3631.6	25993.2
TRUE	High	Master Protein	Q03IH0	Large ribosomal subunit protein uL15 [OS=Streptococcus thermophilus LMD-9]	Cytoplasmic	0	76.916	68	11	78	1	146	15.5	10.49	46.58	Pf00828		rplO	Q03IH0; ste:STER_1888		85.5	43.4	23.4	73	103.4	33.8	304.7	133	23196.9	11773.2	6339.6	19812	28055.4	9164.1	82711.8	36089.8
TRUE	High	Master Protein	Q9CDX9	Large ribosomal subunit protein uL18 [OS=Lactococcus lactis subsp. lactis Il1403]	Cytoplasmic	0	76.663	82	13	64	11	115	12.4	10.11	39.91	Pf00861	69714261	rplR	lla:L0414; Q9CDX9	L0414	92	20.8	302.9	111.2	116	29.7	61	66.4	23839.3	5390.2	78460.1	28802.3	30042.4	7702.1	15807.9	17192.4
TRUE	High	Master Protein	A2RNQ6	Small ribosomal subunit protein uS10 [OS=Lactococcus cremoris subsp. cremoris MG1363]	Cytoplasmic	0	76.219	83	14	76	10	102	11.7	9.74	47.9	Pf00338	75142929	rpsJ	A2RNQ6; llm:llmg_2384	llmg_2384	138.2	54.9	254.4	129.4	78.4	39.7	32.6	72.5	26421.4	10490.6	48646.7	24737	14996.6	7586.6	6225.7	13861.4
TRUE	High	Master Protein	B2GDW8	Large ribosomal subunit protein uL4 [OS=Limosilactobacillus fermentum IFO 3956]	Cytoplasmic	0	76.151	56	13	39	11	207	22.4	10.24	21.05	Pf00573		rplD	B2GDW8; lfe:LAF_1514	LAF_1514	298.6	64.1	9.9	302.6	51.6	22.2	15.3	35.5	58327.7	12524.6	1938.3	59109.3	10087.2	4333.9	2991.7	6940.2
TRUE	High	Master Protein	Q03KI9	Translation initiation factor IF-3 [OS=Streptococcus thermophilus LMD-9]	Cytoplasmic	0	76.072	48	16	40	16	176	20.1	9.89	24.16	Pf00707, Pf05198		infC	Q03KI9; ste:STER_1089		52.5	55.3	104.4	44.9	28.2	128.6	319.7	66.3	7669.4	8077.7	15236.4	6558.4	4113.2	18775.2	46665.1	9678.7
TRUE	High	Master Protein	P58121	Large ribosomal subunit protein uL15 [OS=Lactococcus lactis subsp. lactis Il1403]	Cytoplasmic	0	75.931	59	12	55	12	147	15.4	10.46	28.33	Pf00828	69714258	rplO	lla:L0411; P58121	L0411	81.5	53.3	268.9	69.7	108.4	84.2	22.3	111.8	7289.4	4768	24050.1	6233.3	9693	7531.7	1991.8	10003.1
TRUE	High	Master Protein	Q5M1L1	NH(3)-dependent NAD(+) synthetase [OS=Streptococcus thermophilus CNRZ1066]	Cytoplasmic	0	75.856	49	14	29	13	273	30.1	5.34	16.68	Pf02540	66898158	nadE	Q5M1L1; stc:str0227		33.5	62	40.8	45.2	73.8	36.4	231.3	277.1	2077.6	3851.1	2530.5	2806.1	4580	2257.9	14354.3	17197.2
TRUE	High	Master Protein	Q9CDW9	Large ribosomal subunit protein uL16 [OS=Lactococcus lactis subsp. lactis Il1403]	Cytoplasmic	0	75.409	50	7	50	4	137	15.3	10.9	27.78	Pf00252	69714271	rplP	lla:L0412; Q9CDW9	L0412	68.2	86.6	124.6	99.3	170.8	75	46.7	128.7	1709.7	2170.6	3122.9	2489.2	4279.7	1880.7	1170.8	3226.8
TRUE	High	Master Protein	A2RN40	S-adenosylmethionine synthase [OS=Lactococcus cremoris subsp. cremoris MG1363]	Cytoplasmic	0	75.041	30	13	29	2	399	42.9	5.22	14.58	Pf00438, Pf02772, Pf02773		metK	A2RN40; llm:llmg_2160	llmg_2160	40.7	67.2	87.5	43.2	216.2	278.2	17.9	49	347.3	573.3	747.2	368.6	1845.5	2374.5	153.1	418.4
TRUE	High	Master Protein	Q88UX7	Valine--tRNA ligase [OS=Lactiplantibacillus plantarum WCFS1]	Cytoplasmic	0	74.994	19	16	34	3	889	101.5	5.35	19.25	Pf00133, Pf08264, Pf10458		valS	F9UQM9; lpl:lp_2322; Q88UX7	lp_2322	121.3	18.5	8.8	178.6	63.6	50.4	9.2	349.5	5051.3	772.5	368.3	7438.6	2649.7	2101.1	381.2	14556.9
TRUE	High	Master Protein	Q5LZD9	Exodeoxyribonuclease 7 large subunit [OS=Streptococcus thermophilus CNRZ1066]	Cytoplasmic	0	74.853	54	22	33	21	446	50.8	9.14	22.67	Pf02601, Pf13742		xseA	Q5LZD9; stc:str1218		49.8	46.1	12.2	37	52.9	92.7	201.8	307.4	5067.4	4688	1242.8	3767.7	5375	9432.3	20524.8	31263.5
TRUE	High	Master Protein	Q9CHZ9	Membrane protein insertase YidC 2 [OS=Lactococcus lactis subsp. lactis Il1403]	Membrane	0	74.464	25	15	42	15	320	35.6	9.74	23.59	Pf02096	69712557	yidC2	lla:L164312; Q9CHZ9	L164312	37.9	119.6	173.6	55.9	105	59.8	14.1	234	2968.5	9353.9	13579.8	4376.5	8215.3	4674.7	1106	18307.7
TRUE	High	Master Protein	B2GDU5	Small ribosomal subunit protein uS13 [OS=Limosilactobacillus fermentum IFO 3956]	Cytoplasmic	0	74.28	62	20	62	13	121	13.5	10.61	43.06	Pf00416	72454382	rpsM	B2GDU5; lfe:LAF_1491	LAF_1491	291	13.4	59.7	278.5	67.1	38.2	8.8	43.3	99602.2	4580	20419.7	95319.4	22966.5	13066.5	3007.1	14834
TRUE	High	Master Protein	B2GDW9	Large ribosomal subunit protein uL3 [OS=Limosilactobacillus fermentum IFO 3956]	Cytoplasmic	0	74.273	72	16	42	12	220	23.9	9.91	22.01	Pf00297	72454406	rplC	B2GDW9; lfe:LAF_1515	LAF_1515	300.3	13.1	11.1	398.9	14.8	15.8	5	41	57185.1	2500.9	2113.2	75957.1	2809	3016.3	958.5	7798.4
TRUE	High	Master Protein	Q03J82	Aspartyl/glutamyl-tRNA(Asn/Gln) amidotransferase subunit B [OS=Streptococcus thermophilus LMD-9]	Cytoplasmic	0	74.034	39	20	38	16	480	53.6	5.07	22.25	Pf02637, Pf02934		gatB	Q03J82; ste:STER_1590		175.6	35.1	19.7	180.7	112.9	48.4	150.9	76.8	16060.6	3207.3	1803.9	16523	10323.9	4426.6	13801.3	7024.8
TRUE	High	Master Protein	B2GDV5	Small ribosomal subunit protein uS8 [OS=Limosilactobacillus fermentum IFO 3956]	Cytoplasmic	0	73.922	73	15	43	12	132	14.5	9.5	28.17	Pf00410		rpsH	B2GDV5; lfe:LAF_1501	LAF_1501	335.4	33.5	13.2	312.5	31.5	11	18.4	44.5	43059.2	4305.6	1697.8	40115.1	4041	1409.9	2358.2	5708
TRUE	High	Master Protein	Q9CI17	UDP-N-acetylglucosamine 1-carboxyvinyltransferase 1 [OS=Lactococcus lactis subsp. lactis Il1403]	Membrane	0	73.642	30	11	41	10	427	45.7	6.87	24.61	Pf00275		murA1	lla:L134243; Q9CI17	L134243	81.4	23.4	241.5	45.2	109.7	190.1	24.1	84.5	4969.5	1429.9	14740.2	2757.6	6695.6	11598.7	1473	5154.2
TRUE	High	Master Protein	Q03IB2	Histidine--tRNA ligase [OS=Streptococcus thermophilus LMD-9]	Cytoplasmic	0	73.427	49	19	34	18	426	48.3	5.6	19.49	Pf03129, Pf13393		hisS	Q03IB2; ste:STER_1950		45.4	53.8	34.8	89.4	93.2	80	272.1	131.2	1735.6	2058.1	1330.3	3419.7	3564.8	3059.2	10405.6	5018.6
TRUE	High	Master Protein	Q1WTB5	Phosphoglycerate kinase [OS=Ligilactobacillus salivarius UCC118]	Cytoplasmic	0	73.427	46	15	34	8	400	42.6	5.47	21.86	Pf00162	69722640	pgk	lsl:LSL_1165; Q1WTB5	LSL_1165	77.4	48.7	8	24.2	78.8	502.2	27	33.7	2002.5	1260.8	206.9	627.1	2038	12994.4	697.8	870.7
TRUE	High	Master Protein	Q03LE7	HPr kinase/phosphorylase [OS=Streptococcus thermophilus LMD-9]	Cytoplasmic	0	72.872	46	13	21	13	309	34.3	5.27	10.81	Pf02603, Pf07475		hprK	Q03LE7; ste:STER_0719		86.4	55.8	53.2	111.2	80.1	113.7	195.4	104.1	4046.6	2613.5	2492.3	5205.4	3751.3	5320.9	9146.1	4871.5
TRUE	High	Master Protein	Q03ME3	Urease subunit alpha [OS=Streptococcus thermophilus LMD-9]	Cytoplasmic	0	72.512	29	14	22	14	572	61.8	5.27	12.58	Pf00449, Pf01979		ureC	Q03ME3; ste:STER_0325		85.4	70.5	37.6	71.8	108.5	80.5	222.9	122.9	3397.2	2803.3	1497.2	2857	4315.7	3204	8867.2	4888.8
TRUE	High	Master Protein	Q03IH8	Large ribosomal subunit protein bL17 [OS=Streptococcus thermophilus LMD-9]	Cytoplasmic	0	72.35	58	9	42	8	128	14.5	9.86	28.4	Pf01196	66899635	rplQ	Q03IH8; ste:STER_1880		22	27.2	37.8	28.2	37.4	27.9	525.4	94.2	1175	1450.3	2016.1	1504.8	1994.4	1489.8	28041.7	5028.9
TRUE	High	Master Protein	Q5M141	Uridylate kinase [OS=Streptococcus thermophilus CNRZ1066]	Cytoplasmic	0	72.233	49	12	39	12	245	26.3	5.78	22.82	Pf00696	66898352	pyrH	Q5M141; stc:str0438		55.6	58.1	25.7	36.6	168.4	152.3	176.3	127	6247.6	6525.8	2881.2	4106.6	18910.7	17101	19795	14254
TRUE	High	Master Protein	B2GDW5	Small ribosomal subunit protein uS19 [OS=Limosilactobacillus fermentum IFO 3956]	Membrane	0	71.079	75	13	32	9	93	10.5	10.05	20.86	Pf00203	72454402	rpsS	B2GDW5; lfe:LAF_1511	LAF_1511	352.4	12.7	11.6	313.8	31.3	18.6	13.7	45.8	31619.2	1138.5	1042.8	28151.6	2811.1	1672.8	1233	4107.9
TRUE	High	Master Protein	Q03MX3	DNA polymerase III PolC-type [OS=Streptococcus thermophilus LMD-9]	Cytoplasmic	0	71.052	16	19	23	18	1464	164.6	5.24	12.41	Pf00929, Pf02811, Pf07733, Pf11490, Pf14480, Pf14579, Pf17657		polC	Q03MX3; ste:STER_0095		19.6	560.4	21.2	19.3	42.2	28.7	60.6	47.9	3194.5	91514.1	3465.8	3157.1	6897.6	4686.4	9901	7816.9
TRUE	High	Master Protein	Q1WVA1	Small ribosomal subunit protein uS7 [OS=Ligilactobacillus salivarius UCC118]	Cytoplasmic	0	70.908	22	6	71	1	156	17.9	10.04	38.3	Pf00177	69723429	rpsG	lsl:LSL_0201; Q1WVA1	LSL_0201	22.6	25.1	20.1	15.2	45.9	18.5	23.5	629.2	378.4	419.8	337	254.7	769.5	309.7	393.7	10542.8
TRUE	High	Master Protein	Q03M85	UDP-N-acetylmuramoyl-L-alanyl-D-glutamate--L-lysine ligase [OS=Streptococcus thermophilus LMD-9]	Cytoplasmic	0	70.677	31	17	35	17	481	53.3	6.29	17	Pf02875, Pf08245		murE	Q03M85; ste:STER_0387		85.4	26.9	136.9	111.9	182.6	27.1	158.7	70.4	7874.9	2480.7	12616.9	10311.1	16833.8	2497.4	14629.5	6491.6
TRUE	High	Master Protein	Q9CDT3	Putative zinc metalloprotease LL2128 [OS=Lactococcus lactis subsp. lactis Il1403]	Membrane	0	70.629	38	16	32	16	428	46.4	6.57	17.46	Pf02163, Pf17820			lla:L181494; Q9CDT3	L181494	131	86.4	148.4	116.8	89.3	108.1	28.9	91.1	10820.1	7140.8	12263	9651.8	7377.5	8934.6	2384.7	7523.2
TRUE	High	Master Protein	Q03LN3	Thymidylate synthase [OS=Streptococcus thermophilus LMD-9]	Cytoplasmic	0	70.551	38	13	26	13	286	33.3	5.25	13.46	Pf00303	66898482	thyA	Q03LN3; ste:STER_0622		39.2	48.7	13.5	34.3	76.8	255.6	210.3	121.6	1585	1970.2	547.4	1388.5	3106	10342	8508.6	4922.3
TRUE	High	Master Protein	B2GE54	S-ribosylhomocysteine lyase [OS=Limosilactobacillus fermentum IFO 3956]	Cytoplasmic	0	70.542	92	13	28	11	158	17.7	5.52	14.75	Pf02664	72454508	luxS	B2GE54; lfe:LAF_1600	LAF_1600	420.5	33.6	12.7	203.1	30.6	42.1	19.5	37.9	49885.2	3986.4	1502.7	24093.8	3634.1	4991.5	2319.3	4497.2
TRUE	High	Master Protein	B2GDU8	Adenylate kinase [OS=Limosilactobacillus fermentum IFO 3956]	Cytoplasmic	0	70.463	63	15	42	14	216	24.1	5.36	19.85	Pf00406, Pf05191		adk	B2GDU8; lfe:LAF_1494	LAF_1494	227.6	100.9	52.5	265.6	58.1	37.4	26.5	31.4	27945.1	12396.4	6443.2	32618.7	7139.1	4589.9	3249.9	3861
TRUE	High	Master Protein	Q88VX7	Chaperone protein ClpB [OS=Lactiplantibacillus plantarum WCFS1]	Cytoplasmic	0	69.809	11	10	44	1	867	96.5	5.35	27.01	Pf00004, Pf02861, Pf07724, Pf10431, Pf17871	77218260	clpB	F9UPM7; lpl:lp_1903; Q88VX7	lp_1903	33.7	12.1	22.9	49	45.6	437.1	97	102.5	579.6	208.5	393.9	841.6	784.2	7510.8	1667.6	1761.8
TRUE	High	Master Protein	B2GDU4	Small ribosomal subunit protein uS11 [OS=Limosilactobacillus fermentum IFO 3956]	Cytoplasmic	0	69.052	43	7	73	4	129	13.8	11.24	36.61	Pf00411	72454381	rpsK	B2GDU4; lfe:LAF_1490	LAF_1490	288.8	22.7	9.2	322.1	43.9	33.8	17.1	62.3	17858.3	1406.2	570.3	19921.6	2716.2	2090	1059.5	3853.3
TRUE	High	Master Protein	Q03MB4	Transcriptional repressor NrdR [OS=Streptococcus thermophilus LMD-9]	Cytoplasmic	0	68.973	57	12	27	12	159	18.5	7.8	17.18	Pf03477		nrdR	Q03MB4; ste:STER_0356		45	46.5	33.1	76.3	67.1	57.3	304.2	170.5	842.2	869.9	618.6	1427.4	1256	1070.9	5690.7	3188.4
TRUE	High	Master Protein	Q03MK4	Co-chaperonin GroES [OS=Streptococcus thermophilus LMD-9]	Cytoplasmic	0	68.955	99	12	36	12	95	9.9	4.63	17.55	Pf00166	66898139	groES	Q03MK4; ste:STER_0252		25.6	32.2	36.5	32.9	44	286.2	255.2	87.3	1448	1818.1	2059.6	1857.5	2486.5	16160.9	14408.6	4926.8
TRUE	High	Master Protein	Q5FL50	Phosphoglycerate kinase [OS=Lactobacillus acidophilus NCFM]	Cytoplasmic	0	68.834	41	16	33	10	403	42.8	5.39	22.46	Pf00162	56942331	pgk	lac:LBA0699; Q5FL50	LBA0699	72.2	338.2	19.6	52.8	107.4	69.6	66	74.2	2632.1	12320.9	712.8	1922	3912.2	2537.3	2405	2703.8
TRUE	High	Master Protein	A2RIX0	Ribosome hibernation promotion factor [OS=Lactococcus cremoris subsp. cremoris MG1363]	Cytoplasmic	0	68.823	39	8	31	8	185	21.3	5.38	17.78	Pf02482, Pf16321	61108917	hpf	A2RIX0; llm:llmg_0616	llmg_0616	84.5	60.5	240.2	89.5	105.3	67.8	19.6	132.5	3685.9	2638.8	10476.2	3904	4593.9	2958	854.9	5779.9
TRUE	High	Master Protein	Q9CII1	Probable tRNA sulfurtransferase [OS=Lactococcus lactis subsp. lactis Il1403]	Cytoplasmic	0	67.934	46	17	27	16	406	45.2	5.49	13.49	Pf02568, Pf02926		thiI	lla:L183112; Q9CII1	L183112	106.9	324.9	91.1	92.1	35	79.6	29	41.4	9475.7	28810.4	8074.1	8161.8	3106.9	7060.1	2571.4	3670.8
[truncated: 874 more rows]
