# Supplementary material for: Comparative and pharmacological investigation of bEVs from eight Lactobacillales strains
Source: Sci Rep. 2025 Jul 26;15:27263. doi: 10.1038/s41598-025-12873-z (PMC12297607; doi:10.1038/s41598-025-12873-z)
Supplement: Supplementary file 2 — Supplementary Material 2 [file 41598_2025_12873_MOESM2_ESM.zip]

Archive with 8 entries (8 files):
- Streptococcus thermophilus (sp_incl_isoforms TaxID=1308_and_subtaxonomies).fasta
- Lacticaseibacillus paracasei (sp_incl_isoforms TaxID=1597_and_subtaxonomies).fasta
- Lacticaseibacillus rhamnosus (sp_incl_isoforms TaxID=47715_and_subtaxonomies).fasta
- Lactiplantibacillus plantarum (sp_incl_isoforms TaxID=1590_and_subtaxonomies).fasta
- Lactobacillus acidophilus (sp_incl_isoforms TaxID=1579_and_subtaxonomies).fasta
- Lactococcus lactis (sp_incl_isoforms TaxID=1358_and_subtaxonomies).fasta
- Ligilactobacillus salivarius (sp_incl_isoforms TaxID=1624_and_subtaxonomies).fasta
- Limosilactobacillus fermentum (sp_incl_isoforms TaxID=1613_and_subtaxonomies).fasta
