# Supplementary material for: Comparative and pharmacological investigation of bEVs from eight Lactobacillales strains
Source: Sci Rep. 2025 Jul 26;15:27263. doi: 10.1038/s41598-025-12873-z (PMC12297607; doi:10.1038/s41598-025-12873-z)
Supplement: Supplementary file 2 — Supplementary Material 2 [file 41598_2025_12873_MOESM2_ESM.zip › Lacticaseibacillus rhamnosus (sp_incl_isoforms TaxID=47715_and_subtaxonomies).fasta]

>ProteinCenter:sp_incl_isoforms|P55153 D-alanyl carrier protein [OS=Lacticaseibacillus rhamnosus]
MADEAIKNGVLDILADLTGSDDVKKNLDLNLFETGLLDSMGTVQLLLELQSQFGVDAPVSEFDRKEWDTPNKIIAKVEQA
Q
>ProteinCenter:sp_incl_isoforms|O85192 GMP synthase [glutamine-hydrolyzing] [OS=Lacticaseibacillus rhamnosus]
MANDQNKDYDKIIVLDYGSQYNQLITRRIREFGIYSELKPHTITAAEVKKIAPKGIIFSGGPNSVYDEGALGVDEDIFKL
GIPILGVCYGMQLMAQRLGGDVEPADNREYGKADIEVTDASAKLFHDLPKDQTVWMSHGDLVTRVPDGFRTTATSVNCPI
SAMDDDDRKFYGIQFHAEVQNTQYGHEILHHFAFDVCHAEANWSMDDFITKQIAKIRAEVGDKRVLLGLSGGVDSSVVGV
LLHKAIGTQLTSIFVDHGLLRKGEAEQVMDSLKGKFGLNIIKVNAKDRFLNDLRGVTDPEKKRKIIGRDFIEVFNEEAAK
LNGIEFLAQGTLYTDVVESGTDTAQTIKSHHNVGGLPEDLKFKLIEPLNKLFKDEVRELGEKLGMPHSLVWRQPFPGPGL
GIRVIGEVTEDKLEIVRDSDYILREEIAKHGLDKDIWQYFTVLPGIRSVGVMGDGRTYDYTIGIRAITSIDGMTADFARI
DWDVLQEISSRIVNEVKHVNRVVYDITSKPPATIEWE
>ProteinCenter:sp_incl_isoforms|Q29ZJ1 6-phospho-beta-galactosidase [OS=Lacticaseibacillus rhamnosus]
MRKQLPKDFVIGGATAAYQVEGATKEDGKGRVLWDDFLEKQGRFSPDPAADFYHRYDEDLALAEAYGHQVIRLSIAWSRI
FPDGAGAVEPRGVAFYHRLFAACAKHHLIPFVTLHHFDTPERLHAIGDWLSQEMLEDFVEYARFCFEEFPEIKHWITINE
PTSMAVQQYTSGTFPPAETGHFDKTFQAEHNQIVAHARIVNLYKSMGLDGEIGIVHALQTPYPYSDSSEDQHAADLQDAL
ENRLYLDGTLAGDYAPKTLALIKEILAANQQPMFKYTDEEMAAIKKAAHQLDFVGVNNYFSKWLRAYHGKSETIHNGDGS
KGSSVARLHGIGEEKKPAGIETTDWDWSIYPRGMYDMLMRIHQDYPLVPAIYVTENGIGLKESLPAEVTPNTVIADPKRI
DYLKKYLSAVADAIQAGANVKGYFVWSLQDQFSWTNGYSKRYGLFFVDFPTQKRYVKQSAEWLKQVSQTHVIPE
>ProteinCenter:sp_incl_isoforms|P35854 D-alanine--D-alanyl carrier protein ligase [OS=Lacticaseibacillus rhamnosus]
MIDNVITAIDRVAAEHPTRVAYDYEGTQYTYAQLKEGSDRLAGFFAESLPAGEPIIVYGGQTFDMVEVFLGLSKSGHAYI
PIDTHSPNERITQVQDVAHAPAVIEVAPLPITVPDVKIIRAPALHQAEQSHAPIHSLQHAVAGDDNYYIIFTSGTTGKPK
GVQISHDNLLSYVNWNISDFGLEEGVVAMSQPPYSFDLSVMDLYPTLVLGGTLKALPKEVTDNFKELFATLPKLGLNEWV
STPSFVEIALLDPNFKQENYPNLTHFLFCGEELVNKTAQALITRFPKATVYNTYGPTEATVAVTGMAITQAIVDQYPRLP
IGYAKPDTNVYVVDEQGEQVSAGTEGELMIVGPSVSKGYLNNPDKTAAAFFKAGNQRGYRSGDLVTMTADGMVFYRGRTD
FQVKLHGYRIELEDVDHNLNQVSYIKQASTVPRYDKDHKVAQLIAFAVAKPNDFDSEMKLTQAIKAELGKMVMEYMIPQR
IIYRDQLPLTANGKVDRKALIAEVNH
>ProteinCenter:sp_incl_isoforms|P35855 Teichoic acid D-alanyltransferase [OS=Lacticaseibacillus rhamnosus]
MLNLQPYENPQYFVYLIIALLPVIIGMFKGFRMHWYESIFSLVFLVLIFDADKWPQGKALLGYVVFNLLLVYAYFKYRTR
EGSKNSTAVFYLSVALGIAHVAVVKFTPLFQHHGSILGFLGISYLTFRVVGTIMEIRDGSIKDLNMWKFIQFLLFFPTIS
SGPIDRYRRFVKDYDRVPDPEHYAQLVTKAIHYLMLGFLYKFILGYIFGTLWLPSVEHMAMASRGGAFLGLSWPVVGVMY
AYSGYLFFDFAGYSLFAVAISYLMGIETPMNFNKPWSHITSRLLNRWQLSLSFWFRDYIYMRFVFFMMKHKWIKSRVWTA
FVGYLVLFLIMGIWHGETWYYIVYGLFHAMLINLTDAWLRFKKKHKDFFPHNRATHYPSPFSMTANAVCFSFLIFSGFLD
KLWFH
>ProteinCenter:sp_incl_isoforms|P86526 Bacteriocin rhamnosin A [OS=Lacticaseibacillus rhamnosus]
AVPAVRKTNETLD
>ProteinCenter:sp_incl_isoforms|P19662 Uridine phosphorylase [OS=Lacticaseibacillus rhamnosus]
RLKVIPEKLKDVKLVCTDVFGDN
>ProteinCenter:sp_incl_isoforms|P55154 Protein DltD [OS=Lacticaseibacillus rhamnosus]
MKKPIGKILWRGLGPLLIAIILVAALMLVPFKFGRSSQATIRQAASSMSANVLKGETIKNEAMAENYVPFIGSSELSRMD
AFHPSVLAQKYHRDYRPFLMGMAGSQSLTHFLSINALTHVEGKKAVMVLSPQWFVPGGVRKAQFDYFYSPAQMTTFLLHA
NPNSEADRFAARRLLQFPSTDSDRTVNEALKNIAAGQKLSDGQYWYLKQVKDPMADHQDALFSRLFLNNNQPQLDKAAKT
LPSTYDVDDLDGLATRMGMQETTNNPFELKNDFYTKRVKRNMPKLKGSQATWSYVKSPEYSDLQLVLNTFAKKHMEVLFV
IPPINAKWAAFTGLDLGMIQNTVTKMKYQLKTQGFNHVLDLSQDGAQPYFMEDTIHIGWRGWLKMDQTVRPFLKTTKAAP
VHYKLNDQFYTKHWQQQSANGLD
>ProteinCenter:sp_incl_isoforms|P19663 Thymidine phosphorylase [OS=Lacticaseibacillus rhamnosus]
MVKIGINEFGRIGRLAFRRIYEL
>ProteinCenter:sp_incl_isoforms|Q9RDW6 Xaa-Pro dipeptidyl-peptidase [OS=Lacticaseibacillus rhamnosus]
MKLNQFARLTPDIDQQLKELARIGLPADPQAPFADTAAAMYAAFFPEAYQPAAQQDKFAQVAVNSHQNLAEWLATKPTHM
KRADFYNVALQLLGFEAFSDFDLSDPISFMTVTKLPSVAHDLLHTADLLQASYLLLTTRTKHLVSFLDDLANRGFFKDFQ
AQSSQPAHLLFNGKVQQVFDARQAVREVVWIESDVDSDHDGQRDLLEATIYRPKATDRGLKVPVLFTANPYFHGTNDVTA
ATHVPETVLAVKPHGASKAEVTAAPASKPKLPARPVTGETKQAAAYAEENSPYAFNDYFLARGFAVVYSAGVGTRYSDGF
RTIGGPEETDGAVAVIEWLTGKRRAFTNRTDGVAIKAWWSSGKVAMTGKSYLATLAIAGATTGVEGLKTIVADAGISSWY
DYYRENGLVVAPGGYQGEDADVLAVDTFSRQKSGGDMIRLKKAWEQHLAQMTRDQDRTTGAYTAWWDARNYRKNAANVKA
DVVLIHGLNDWNVKPKNAIRFWQAIADLPIQKKLILHQGQHVYVHNVRSLDFLDMMNLWLTHELLGVANQAEQVLPNVLV
QDNVTPQTWSAYSDFANPAAEHVTTTANLKTDFESATDQFSDHATATFTAQHDTSASFEKAIITPNSAYVNSRLWLTQPV
LEHDRVLEGIPHLELTLAVDAPTGILSVRLVDLGKAKRFEENAATVGASGLQLGFDFKTTDIVEFKPANKETPSKLITLG
HINLQNPKNAYEVQTITPGQFFHVSLDLQPTHYHLPAGRQLALIIHGADMAQTIRPTKVTHYQLDLAKSTLTLPFRI
>ProteinCenter:sp_incl_isoforms|C2K1F0 L-lactate oxidase [OS=Lacticaseibacillus rhamnosus LMS2-1]
MVDAVKADPFGKVNAIDVLDLASLEARAEKVLGRGEFGYISEGSDDGYTMHRNTTAFQDVHMLPRVLQGVENPDQSTTFM
GAKLASPLLTAPIASNTLAHPSGELGLAKGAKEAGIMMSQSTFASKTIAETAAVSDGAPYMFQLYMPKDWEYCQYLLDEA
KQAGALAIILTADSTLGGYREKDVMNHYHLKGRLANLEGYNTGQSGVGAGGLFKESMQKLDLGLISKLASYSGLPIIIKG
IQHPADAVAAITAGAAGIYVSNHGGRQLDGAPGAIEQLPAIAAAVDHRVPIIFDGGVQRGTHVLKALALGADLVGIGRPF
SYGLALGGWQGVKDVADHLKMEINIAMQLTGCQTMADVKQMKVKTTFA
>ProteinCenter:sp_incl_isoforms|C7TC36 Cell division protein DivIB [OS=Lacticaseibacillus rhamnosus GG]
MAWLRKKEQQSDPLTPWQQYQARQQQTPRHDRRQKPKLDVNLPKIQTLRRRKLVKNLVLILLPLLLLLGVFGYFASPLSK
VGLVSVQGVTTVPDQQVINATKLSDDDLMLSVAFHKNAIAQRVQKSLPEIKTASLTIKGFNRIIIKTSEYQTVGYVYQKH
AYHKILVTGEVLAAGTQTPVTTYPVFSGFTAKELPQMITLLKQFPAAIRRDISEIDASRGDANPNQIALNMNDGYRIIAD
TRTIAKKIKYYPAIVSQVKQKGVVDLEVGAFWRPYSSSEKSSND
>ProteinCenter:sp_incl_isoforms|C7TEQ4 CRISPR-associated endoribonuclease Cas2 [OS=Lacticaseibacillus rhamnosus GG]
MRLMIMFDLPVATSKDRRNYRRFRRALIDEGFLMIQYSVYVRVCKTKKSAAYMEQRIATVKPPTGIVQTLMVTEAQYQSM
HFMVGTEKQDIRNSADRTVMI
>ProteinCenter:sp_incl_isoforms|C7TMK0 Proline iminopeptidase [OS=Lacticaseibacillus rhamnosus Lc 705]
MKIKEGYMPFHEYKTYYRIVGEPSADKAPLLIHGGPGSSHNYFELMDDYAETGRQLIMYDQVGCGKSSLPEDPGVYVKET
WAEELVALRKFLHLDELHMLGQSWGGMLEMYYLTSFDPQGIKSVMIDGSPASIKLWVQEQHRLIKYLSYEDRAAIAEAER
TGDFTNVKYLAANDRYMEKYCWDDPDENSPEPLRRPTNGKRASLIAEGPNEFTENGTISDFDVTDQLHKIHVPVLVTSGT
DDLCTPLIAKSVVDHIPGAKWHLFANSRHLALLDQHDEFIHVLDQWLAAND
