# Supplementary material for: Comparative and pharmacological investigation of bEVs from eight Lactobacillales strains
Source: Sci Rep. 2025 Jul 26;15:27263. doi: 10.1038/s41598-025-12873-z (PMC12297607; doi:10.1038/s41598-025-12873-z)
Supplement: Supplementary file 2 — Supplementary Material 2 [file 41598_2025_12873_MOESM2_ESM.zip › Lactobacillus acidophilus (sp_incl_isoforms TaxID=1579_and_subtaxonomies).fasta]

>ProteinCenter:sp_incl_isoforms|A0A1D3PCK2 Serine O-acetyltransferase [OS=Lactobacillus acidophilus]
MANKVKIGILNLMHDKLDTQSHFIKVLPNADLTFFYPRMHYQNRPIPPEVNMTSEPLDINRVSEFDGFIITGAPIDQIDF
SKITYIEEIRYLLQALDNHKIQQLYFCWGAMAALNYFYGIKKKILAEKIFGVFPHLITEPHPLLSGLSQGFMAPHARYAE
MDKKQIMQDERLAINAVDDNSHLFMVSAKDNPERNFIFSHIEYGKDSLRDEYNREINAHPERHYKKPINYSMSNPSFQWQ
DTQKIFFNNWLKKVKDNKLVLN
>ProteinCenter:sp_incl_isoforms|P50977 6-phospho-beta-galactosidase [OS=Lactobacillus acidophilus]
MTKTLPKDFIFGGATAAYQAEGATKTDGKGRVAWDKFLEENFWYKGDPASDFYHNYVEDLELAEKFGGNVIRISIAWSRI
FPNGDGEVKPNGVDFYHKLFAECDARHVEPFVTLHHFDTPEGLHEDGDFLTHEKMDDFVEYADYCFKEFPEVKYWITINE
IRSVAVDQYIIGNFPPADTFGFDKMFQTHHNQMVGHARAVKLFKHDGSKGEIGIVHALQTNYPFNESNPADIGAAELEDL
LDNKFLVDGTFVGKYPQETMEAVKDILAANHGGEFNIEDEFKAIDAAKDVQDFVGVDYYLSEWMRAYDGKSEITHNGTGD
KGTSKVQVKGVGEEKLPDGIETTDWDWLIYPQGLYDKIMRVKNDYPNIHKVYITENGIGFKDTVPDNEETDKTVHDDARI
DYVKQHLEVIADAIADGANVKGYFIWSLMDVFTWTNGYTKRYGLFYVDFDTQDRYPSKTADWFKNLAETHIIE
>ProteinCenter:sp_incl_isoforms|P29472 Uncharacterized 14.4 kDa protein in laf 3'region [OS=Lactobacillus acidophilus]
MDSLHSTMNQHVKGKHLSFEERVIIQLRLKDGYSLRAIARELNCSPSTISYEVKRGTVKLYHGKVKKYKATQGHDAYKAH
RKNCGRKSDFLRKAQFMRYVHKHFFKDGWSLDVCSNRATAVGEF
>ProteinCenter:sp_incl_isoforms|P29470 Uncharacterized protein in laf 5'region [OS=Lactobacillus acidophilus]
EFYSYKYRNFSTMIIIPAAIFVLLLFVGSFFAVRQNTVSSVGVVEPTVVIKRKNVNYDEGQVVTKYGQKWVAHVDQGGGI
SLMPVMKPKSKVKIVTYVTSDKISTIKKGQSLTFSVPTGDGLTRHLTGKVEKIGVYPVNMNKQNIYEIISTAKVNDENIK
YGMQGNVTIMTGRSTYLKYLLDKVRNNK
>ProteinCenter:sp_incl_isoforms|C6H178 Beta-galactosidase LacA [OS=Lactobacillus acidophilus]
MTQLSRFLYGGDYNPDQWPEETWSKDIHVFKKADINSATINIFSWALLEPREGKYNFSKLDKVVQQLSDANFDIVMGTAT
AAMPAWMFKKYPDIARVDYQDRRHVFGQRHNFCPNSSNYQRLAGELEKQLVERYKDNKHIVFWHINNEYGGNCYCENCQN
AFKKWLKNKYKTVEGLNKAWNMNVWSHTIYDWDEIVVPNELGDVWGIKGSETIVAGLSIDYLRFQSESMQNLFKMEKKII
KKFDPETPVTTNFHGLPNKMVDYQKWAKGQDIISYDSYPTYDAPAYKAAFLYDLMRSLKHQPFMLMESAPSQVNWQPYSP
LKRPGQMEATEFQAVAHGADTVQFFRLKQAVGGSEKFHSAVIAHSQRTVTRVFKELADLGKKLKNAGPTILGSKTKARFA
IVFDWSNFWSYEYVDGITQDLNYVDSILDYYRQFYERNIPTDIIGVDDDFSNYDLVVAPVLYMVKHGLDKKINDYVENGG
NFVTTYMSGMVNSSDNVYLGGYPGPLKEVTGIWVEESDAVVPGQKIKVLMNGKDYDTGLICNLIHPNDAKILATYASEFY
AGTPAVTENQYGKGRAWYIGTRLEHQGLTQLFNHIIFETGVESLVCDSHKLEITKRVTEDGKELYFVLNMSNEERTLPSK
FTGYEDILTGEKAHKDMKGWDVQVLRN
>ProteinCenter:sp_incl_isoforms|P29471 Uncharacterized 14.5 kDa protein in laf 3'region [OS=Lactobacillus acidophilus]
MTKHYKIIGLRILSWVITITGLIIFIGNVHEYGLHFTYNQVLAIIIVILLLVTTMYFSVTPKLLKWNEKYELVWWLCYLC
APIYLFLTNLYNSTDLGYTIKFWLFFGGGAALIIISKYILKNKK
>ProteinCenter:sp_incl_isoforms|Q48501 Bacteriocin acidocin 8912 [OS=Lactobacillus acidophilus]
MISSHQKTLTDKELALISGGKTHYPTNAWKSLWKGFWESLRYTDGF
>ProteinCenter:sp_incl_isoforms|Q5FJW9 ATP-dependent helicase/deoxyribonuclease subunit B [OS=Lactobacillus acidophilus NCFM]
MIKILTGRQTDPVQEKILEEAVKNYQQHPENETFIIVPNHIKFTTEVRAINKLATSKNKSETAVKNLHVLSFSRLAWFFL
KDAEQGLPTQLDDAASAMLLTHIIEKEKDNLTIFETINSGLVQQLYNTILQMYDGNIDLDNIDETNLDQETKSKIHDLRI
IYDAYIKEIAGKFSTKNEVQVELNKVLANNKSLSNASFYFCDFSHFSLQETLTIKLLIRKAQNVILGFKTKLGDINPQAE
AGDYDYVIQQTIKRFTSFLQERNINYTVNNFPLSSKPTNRENLNSLWTESINKVDNIKKHVQLVKADSRYAEAYFVARSI
YQQVALGNYRYHDFLILAPDLKEYETYLTPILRQNKIPFFNDLQQEMKYHPLVVLIESLFNMYDEKTISLNTQSIIAILK
THLMIPSWYKEEAEFIHDVDELENFVLAHGIEHNLWQRPFSHFVNAEVIRLDKMDEEIAKLNRLREFLINKITELLEKLK
KEESSQKALTMFFDFLTNNGIASRLEQWRNDANDAGDLQQAQQPEQLWDLLIQLLKDYLMINPEKFDVDEFFNMLINAFR
EANFSQIPSTLDAVNLSELGMVQTGGYKQVFIIGATSGNLPAIQKTPGFLTPENINQLQNSFASDAYLEDNQQLNNLDQN
YQFGLALALAQDKVYVSYPILNASNERLDSSIYYKRLFDYVDSEFEQHDLPEKFNDLLSFITSADASLGYLSYINSIDSS
KEFDELLRITHEQSPQKTEIVLQASEFNNQPEDIGQELAEKLYGQNLNSSVSQLETFYENSYEYFLTYGLRLHRRLENEF
DVIQAGNYFHETFDRLVKQLNKEHIDLASLNSFELERMLNSVRNVMKNEGKYAQLMNDPFNEYLFKCLDHTTSKVAHNWC
KNLNKTPLRAKYSELSFGVGEKLKGLSLDVPNLSGNHRVDLRGKMDRVDIAHLADKNQVLAQVIDYKSSAKKFDLSMFYN
GIAMQMVSYLDILVKNNQFFAGNNELSLLGAFYQTVTRQLERLNSNKLIDSQLNIRDNVIDGKPKLMYTGLINNNPQVLT
EAEPFLDNSSRQSELYSMVKTKKNGTFSLPTDRSFSEEELELLLEYDEFLIKEASNQILSGKIELNPYRQGKSKSALTYS
DYKDIFFFDAMLRQNQYHEITRLSKKDLLSKIKERLGKED
>ProteinCenter:sp_incl_isoforms|Q9RGY2 ATP synthase gamma chain [OS=Lactobacillus acidophilus NCFM]
MPASLLELKRKIASVKQTGKITEAMRMVSASKLNQTENRDKDYTVYNDHVRKTISHLISSQVVDSLRERDISIDKNNISK
IDYTDVFGLGITADMIQPRKNIKTTGFLVVTGDRGLVGSYNSSVIKNMMSIFDDERAQGREVKVLAVGSVGAQFFKKNNV
NVVYEKDGVSDVPTFDEVLPIVSTAIKMFLNGVYDQLYVCYTHHVNSLSSAFRVEKMLPIVDLDIGVKEAEAHKELEYDI
EPDVNSVLMKLLPQYARSTIYGAILDAKTAEHASSMTAMQSATDNANDLVSNLTTKLNRARQAQITTEITEIISGANALE

>ProteinCenter:sp_incl_isoforms|Q5FLZ2 Deoxyribose-phosphate aldolase [OS=Lactobacillus acidophilus NCFM]
MKYTLDDFARLIDHTNLHADATEADMKKLCDEAKKYHFKMVAINQVQSKFCSEQLKGTDIDTGAAIAFPLGQQTIESKVF
DTRDAIKNGANEIDYVINITQLKAKDYDYIKQEMQEMVNACHENHVPCKVIFENCYLTKDEIKKLAEIAKEVKPDFIKTS
TGFGSSGAKVEDVKLMKSIVGDEVKVKAAGGIRNSDDFLAMVRAGADRIGCSAGVKIYQALKCRMKDDHVDSIEIAR
>ProteinCenter:sp_incl_isoforms|Q84BU4 Chaperone protein DnaK [OS=Lactobacillus acidophilus NCFM]
MSKVIGIDLGTTNSAVAVLEGKEPKIITNPEGNRTTPSVVAFKDGEIQVGEVAKRQAITNPNTIVSIKRHMGEADYKVKV
GDKSYTPQEISAFILQYIKKFSEDYLGEEVKDAVITVPAYFNDAQRQATKDAGKIAGLNVQRIINEPTASALAYGLDKDD
DDEKVLVYDLGGGTFDVSVLQLGDGVFQVLSTNGDTHLGGDDFDNRIMDWLIKNFKDENGVDLSKDKMAMQRLKDASEKA
KKDLSGVSSTHISLPFISAGESGPLHLEADLTRAKFDELTNDLVEKTKIPFDNALKDAGLTVNDIDKVILNGGSTRIPAV
QKAVKEWAGKEPDHSINPDEAVALGAAIQGGVISGDVKDIVLLDVTPLSLGIETMGGVFTKLIDRNTTIPTSKSQIFSTA
ADNQPAVDVHVLQGERPMAADDKTLGRFELTDIPPAPRGVPQIQVTFDIDKNGIVNVSAKDMGTGKEQKITIKSSSGLSD
EEIKRMQKDAEEHAEEDKKRKDEADLRNEVDQLIFTTEKTLKETKGKVSDEDTKKVQEALDDLKKAQKDNNLDEMKEKKD
ALSKAAQDLAVKLYQQNGGAQGAAGQAGPQGGNPNDGNNGGAQDGEFHKVDPNK
>ProteinCenter:sp_incl_isoforms|Q5FKR5 Probable GTP-binding protein EngB [OS=Lactobacillus acidophilus NCFM]
MIIKSSEYAVSAVKEEQYPKDNLPEIALAGRSNVGKSSLINTLLKRKNLARTSSQPGKTQTLNFYLVNDDFYLVDVPGYG
YAKVSQKRRQEFGEMIQDYLETRPNLKGLIILIDSRHEPTKDDISMYEYAQYLNIPILVVCTKMDKIKKNQTNKVMTGLR
KKLDLNYDHVTVLTFSSVTKFHVTELGNWIEDKISQ
>ProteinCenter:sp_incl_isoforms|Q5FJG7 Exodeoxyribonuclease 7 small subunit [OS=Lactobacillus acidophilus NCFM]
MPTKKNNFEEQLNELEKIVTNLENGNVPLEDALKEFQEGVKISRDLDKKLTNAEQTVAKLIDSDGTEHNLDPNNASAPEE

>ProteinCenter:sp_incl_isoforms|Q5FLU4 Ferredoxin--NADP reductase [OS=Lactobacillus acidophilus NCFM]
MVGDLLGLFAAHFAHLHGLNTIVFDSLSEVGGQPQMLYPFKQINDIPAYNSISGTDLIQKLKHDIKNETEIITNHKVVDV
TKQSDGFIIDNIIYARSIIIATGAGAFKPKELPLKISDEIKEKIHYFVKDPSQFKNQTIGVFGGGDSALDLALEVAKYAN
VKLIHRRDQFRGLESNVKKLKSLKNVEILTPYLPKKIELINNQLDISLKKMGVEQLRNVQLDQIVVAYGFRANNRFAKKW
GINLEQSNIPVDPTMKTNIDGIYAAGDVVTYPGRVPLIALGFGEAQIAITSIMRNLFPEKSLTIHSTSI
>ProteinCenter:sp_incl_isoforms|Q5FHV3 D-alanyl carrier protein [OS=Lactobacillus acidophilus NCFM]
MDTKQGVLDILNDLTGEDLSDQMDENIFDNGLMDSMASVQMLLSLQEKFDIDVPVSEFNREEWDTPNKIVAKVESLENE
>ProteinCenter:sp_incl_isoforms|Q5FJM4 Elongation factor Ts [OS=Lactobacillus acidophilus NCFM]
MAQITAKMVKELRERTGAGVMDAKKALVEVDGDMDKAVEFLREKGMAKAAKKADRVAAEGLTGVYVADNVAAVTEINSET
DFVSQNDKFVKLVKDVTKTIAEGKPANIEEADELKMDDGSTLDQAFVNATATIGEKIVLRRFALEEKTDDQEFGAYQHNG
GQIGVITVLEGADAATAKHLAMHIAAMNPKVISPDELDDEFITEQLALMNHKIDQDNESRELVHKKPLPHLVYGSEKQLT
DDVLAKAKEDIKAELKEEGKPEKIWDRIIPGKMQRFIDDNTQVDKQFAVLSQDYIMDDSKTVGEFLKEKGAKLVAFQRFE
VGEGIEKKQEDFAAEVREQMK
>ProteinCenter:sp_incl_isoforms|Q5FJG6 Exodeoxyribonuclease 7 large subunit [OS=Lactobacillus acidophilus NCFM]
MAENKYLTVTDLNYYITQKFKNDPYLHKVFLQGELSNFRYRRNSHQYFSLKDEKSKINVVMFRSYFDKVKFKPEEGMKVY
VTGYVSVYGPQGSYQFYAENMEPAGLGALYEQLKQLQVKLAKEGLFNPEHKKKIPRFPDRIAVVTSASGAVIHDIMVTAN
RRFPHAEIDLFPAQVQGDTAAESLVRAMRQIAAEGDKYDVMIIGRGGGSLEDLWPFNEEEVVRQVYNMQMPVISSVGHET
DTTLCDLVADARAATPTAAAEYATPNLMDELAGIHQLQSRLFSSMQTIIRQKRDRLNRIQNSIIMREPTRLYDQQIETVD
RLKQRLQNSMQNKLDHSKQDYRLLNQRLFAVNPDKQINQMKQQRLFLAKRLSDNMQHYLKDKRNIFAQIVQQLDDYSPLK
TLERGFVYTTDRDGKTISSVKQVNKNDSLNLHFKDGQVAAKVVEVKEEKNANEEK
>ProteinCenter:sp_incl_isoforms|Q5FL67 Glucose-1-phosphate adenylyltransferase [OS=Lactobacillus acidophilus NCFM]
MSTEMLGLILAGGKGTRLGKLTSDQAKPAVPFGGRYRIIDFTLSNCANSGVKNIGIITQYQPLLLNEHIGNGVSWGLDGL
NASATILQPYTDNSGSKWFEGTAHAIYQNIDYIDSKDPEYVLILSGDHIYKMDYESMLEEHIKNGASLTVAVIDVPMKEA
SRFGIMNTDVSGRITEFEEKPEHPKSNHASMGIYIFNWKRLREVLTTGFTTNDDMVDFGKNVIPYYLKSDERVFAYHFSG
YWKDVGTIDSLWAANMEFLDGSDGLNLYDRSWRIYSKNPIDPAQVITENAEVNNSMIVDGCYVDGTINHSILSTDVDVQR
GSEITDSVIMPGVKIGKDVVIKHAIVGENAQIGDGAVVEGNKDNIKVIGNSERIGVLPNED
>ProteinCenter:sp_incl_isoforms|Q5FMG0 Bifunctional protein GlmU [OS=Lactobacillus acidophilus NCFM]
MEKYVVVLAAGKGTRMKSKLYKVLHKVCGKTMVEHVVDAASGVEPTEIVTVVGTGAGDVEKVLADKSKFVFQEKQLGTGD
AVMTAKEVLGDKDGATLVVTGDTPLFTTDTFNELFKYHTEKGNAATVLTAEAPNPFGYGRIIRDEQGNVLRIVEQKDGNP
EELKVKEINTGVFCFDNKKLFEALKHVDNNNAQGEYYLTDVLEILRNSGENVGAYKMPDFSESLGVNDRIALAQATKIMQ
RRINEEHMRNGVSFIDPDTAYIDADVKIGNDTVIEGNVVIKGNTEIGSECYITSGSRIIDSKIGNNVTVTSSTIEKSEME
DNTDIGPNSHLRPKALIKKGAHIGNFVEVKKAEIGENTKVGHLTYVGDATLGKDINIGCGTIFSNYDGVKKFHTNVGDHA
FIGAGSTLIAPINVADHAFIAADSTITKDVDKYDMAIARGRQVNKPDYWHKLPLSKNED
>ProteinCenter:sp_incl_isoforms|Q5FL35 Phosphoglucosamine mutase [OS=Lactobacillus acidophilus NCFM]
MLKYFGTDGVRGVANQGLTPEMAFKLGRDGGYVLTKNKKDGEQAKVLVSRDTRISGQMLEYALISGLLSVGIEVLEVGVI
TTPGLSYLVRAQGADAGIQISASHNPVEDNGIKFFGSDGLKLSDEMEGEIEKLIDAEEDTLPRPSAEGLGTVTDFHEGSA
KYLQFIENTIPEELDGIKVVIDGANGASSALISRLFADCGVDFTTIYTHPNGLNINDHCGATHTENLQKEVVKQGAQLGL
AFDGDADRCIAVDENGNEVDGDHIMYVIGSYLAEHGRLKKDTIVTTVMSNLGFTKALEKEDLKNVRTQVGDRYVSEEMRA
HGYNLGGEQSGHVIMSDYHNTGDGMLTGLHLMLVMKKTGKSLSELLKDFKDYPQCLVNVPVTDKKSWKEHQPILDVIAEV
EKDMAGNGRVLVRPSGTQDLLRVMAEGPTQEETDAYVDRIVKVVEKEMGTNK
>ProteinCenter:sp_incl_isoforms|Q5FKD8 ATP-dependent protease ATPase subunit HslU [OS=Lactobacillus acidophilus NCFM]
MAIKTPKEIVKILNEYIIGQDEAKKSVAIALYNRYRRMQLPKQMQREITPKNLLMAGPTGVGKTEIARRLATIVEAPFVK
VEATKFTEVGYVGRDVESMVRDLVGEAVRMEEKDQFARVKPQATKEANKELVRLLAPGEKREKRENQVQQMQDMMSMLMG
GMNNQTNNNQEEISEEVRNQRMDVAEKLNKDLLEDREVTIEVEQAPKANPMSDMMGQMGMDMGSMLNDIMPKKKVKRTLP
VREAREVLIQEESRKLVDYDTIYQRAIERSQNNGIIFIDEIDKIIAGNKRNSGEVSREGVQRDILPIVEGSTVNTKYGPV
STDHILFIAAGAFAESKPSDLIPELQGRFPIRVELNALTKDDFVKILKDPQNSLLKQYIALLKADGIKLIFTQEAVDKIA
EIAFDVNQGTDNIGARRLSTILEKLLEDVLYEGPDMEMGEITITEAYVEEKLGDIIMNKDLTKFIL
>ProteinCenter:sp_incl_isoforms|Q5FL72 HPr kinase/phosphorylase [OS=Lactobacillus acidophilus NCFM]
MADEVKLSKLIKDNKSILEVYQGQEYVNAKKIYVSDIYRPGLELTGYFDFYPAQRIQLLGRTEISYAARLDHEIRTHVFT
KMATKATPCFLISRSLPVPEELSEAAEKANIPILRTSESTTYISSILTEYLRARLAKRNSIHGVLVEIKGMGVLLTGASG
VGKSETALGLVQRGHRLIADDRVDVFQKDHNTVVGEAPKILRHLMEIRGIGIIDVMNLFGAGAVKSRTEIQLVINLVNWD
PKANYDRLGFQENTREICNVEIPQVNIPVKVGRNIEIIIEVAAMNFRAKKMGYDATQMFDNNLTNLISEHSKEDTDKVQH
DD
>ProteinCenter:sp_incl_isoforms|Q5FJH2 Guanylate kinase [OS=Lactobacillus acidophilus NCFM]
MADKGLLLVLSGPSGVGKGTVKSAIVENKVFPFEYSVSMTTRKPRPGEVNGKDYYFVSEGRFKEAINNGELLEYNNYVGH
YYGTPLGPVKEMLHEGKDVLLEIDVNGAQKVREKMPDGVFIFLTPPDLHTLHLRLEHRGTESEDVIRGRIKQARNEILEM
EDYDYAVVNDTVANAVDHIKAIVDAEHVSVKRVIDDYRKMVEED
>ProteinCenter:sp_incl_isoforms|Q5FLF5 Probable potassium transport system protein Kup 2 [OS=Lactobacillus acidophilus NCFM]
MNKITKKQKMSFAGLLIAIGIVYGDIGTSPLYVMKSIVTENGGIANVNRELIVGSISLILWTVTLLTTVKYVMIALKATN
HGEGGIFSLYALVRKRAKWLVIPALIGGAALLADGTLTPAVTVTTSIEGLKNMRFGDVIPVPSQEVVIMITIIILVILFS
IQRMGTSVIGKAFGPIMLIWFTFLGVVGIANLSHDWSLLEAINPIHAIRILVSPANKVGILILGSVFLATTGAEALYSDV
GHVSKANIIGSWPYIFVCLSLNYLGQGAWILHNVSYHAGNGDFNPFFEVVPSNLRLFAIALATIAAIIASQALITGSFTL
VAEASSLKFLPRMNIIYPSTEKGQIYIPLINKMICVVTVAIVFLFRTSHHMEAAYGLAITVTMLMTTILLFEYLGKKGKP
LYLRVIFLIAFAFIEGMFLISSLTKFLHGGYVTVLIAGFILVIMYVWFYGNKIRDKREAKNAYVRLDEYTEMLTDLSHCE
DYPVYATNVVYMAKVKYNKFIKREMLYSILDKRPKRAKAYWFVTVNVTNEPYTAEYAVNTYGTKNVINVQLYLGFRKQTS
VNVYLRQIVHELIADGTIEAQPQRFTTTPGRDVGDFSFVIVNDVISPLTKLTGYEKFMVEARVWLQNLSSNPASWFGLEY
ADTVVERVPLILGKHQESYIKRIKPKKQTKK
>ProteinCenter:sp_incl_isoforms|Q5FKV4 Phospho-N-acetylmuramoyl-pentapeptide-transferase [OS=Lactobacillus acidophilus NCFM]
MSIMLASCIALVSSLVLTVIFLPVLINFMHSHHEGQEIRDEGPKWHQKKSGTPTMGGTIFVIAAVISVIWVAAWQHSLNK
VVWILVISLLGYGIIGFLDDGIKLYYKRNLGLRAWQKLALQIIIAVVIVLIASSDHFQFGLYIPFAGVVHSIALFTIFII
FWLVGFSNAVNLSDGLDGLATGLSIVAYGTYAYIAFKQKNFAVLAFCMSVIGGLIAFFIFNHKPAKIFMGDAGSLALGGG
LATVSIMLNRPWSLLLIGIVFVCETASVILQVISFQTTGKRIFKMTPIHHHFEMLGWSEWKVDIVFWLVGLICSILYLAI
WG
>ProteinCenter:sp_incl_isoforms|Q5FMT1 Proline iminopeptidase [OS=Lactobacillus acidophilus NCFM]
MEIIEGKMPFMGYETHYRIVGRRSEKSPLVLLHGGPGSTHNYFEVLDKLAKIDDRRIIMYDQLGCGNSSIPDDHPELYTK
ETWVKELKTLREHLALRKIHLLGQSWGGMLAIIYMCDYHPEGIQSLILSSTLSSASLWSKELHRMIKYLPIEEQAAIHRA
ELTDTFTEPDYLKANEHFMNQHAIDMKKKWPECVMREKKGGTVAYETAWGPNEYTPEGNLHDYEYTDQLSKIKVPTLITS
GTDDLCTPYVAKTMHDHIAGSQWKLFENCSHMSFVQKTDEYIAMLKKWLDAND
>ProteinCenter:sp_incl_isoforms|Q5FN15 Chromosomal replication initiator protein DnaA [OS=Lactobacillus acidophilus NCFM]
MFNFEKFWQHFNDEMRARFNEVAYNAWFKNTKPISYNQKTHELKIQVQNPVAKGYWEKNLSSQLIQSAYGYAGVELLPVF
QISEDSDTPERIVTPEPQHNLQTTPTRAPQREFAKDLKLNEKYTFDNFVQGEGNKLAAGAALAVADSPGSFYNPLFIFGG
VGLGKTHLMQAIGHQMLVERPNAKVVYIQSETFVNDFINSIKNKTQDKFREKYRTCDLLLVDDIQFFAKKEGIQEEFFHT
FETLYNDQKQIVMTSDRLPTEIPDLSERLVSRFTWGLQVEITPPDLETRIAILRRKAEAEGLTIDDDTLDYIASQVDTNI
RELEGALVKVQAYATIEKADIDINLAREALVDLKLVQKNRGLQIPKIQEVVANYFQTSTAELKGKKRVRQIVIPRQIAMY
LSRELTDASLPKIGQEFGGKDHTTVMHAYDKIDKQMKTDADIKTAVFDLKQMLEH
>ProteinCenter:sp_incl_isoforms|Q5FM63 Energy-coupling factor transporter ATP-binding protein EcfA1 [OS=Lactobacillus acidophilus NCFM]
MSKNNAVEFRHVSFTYPDTEKPVLNDINFKIRSGSWTALIGHNGSGKSTISKLTNGLLLPDADANSKIIVSGITLNSKTV
WNVREKVGIVFQNPDNQFVGATVGDDVAFGLENRGVPRNEMIRIVNRVLSDVGMLDYINAEPANLSGGQKQRVAIAGILA
VEPDIIILDESTSMLDPNGRNQILKIIRQLMIDKNLTIISITHDIDEASLADDVIVLNDGKILAQSGPIDIFSKPELLQE
IGLDIPFVEKVILKLKETGIKVPQSIKTQDELEQYLCQLNSKK
>ProteinCenter:sp_incl_isoforms|Q5FLL2 Aspartyl/glutamyl-tRNA(Asn/Gln) amidotransferase subunit C [OS=Lactobacillus acidophilus NCFM]
MEITKDTIKHVATLSRLAFNEEELDKFTDQMGSIINMADQLSEVDTEGVEETVQVVDRDTVFREDIPEHWQGQTRETLME
NVPEKANGYIKVPVIINKDEDE
>ProteinCenter:sp_incl_isoforms|Q5FM69 Translation initiation factor IF-1 [OS=Lactobacillus acidophilus NCFM]
MAKDDVIEVEGKVVDTLPNAMFKVELENGATILAHVSGKIRMHYIRILPGDRVTVELSPYDLTKGRITYRFIK
>ProteinCenter:sp_incl_isoforms|Q5FMJ3 2,3-bisphosphoglycerate-dependent phosphoglycerate mutase [OS=Lactobacillus acidophilus NCFM]
MSKLVLIRHGQSEWNLSNQFTGWVDVNLSEKGVEEAKKAGRLIKEHGLEFDQAYTSLLTRAIKTLHYALEESDQLWIPET
KTWRLNERHYGALQGLNKKATAEKYGDEQVHIWRRSYDVLPPAIDDDNEFSQAHDRRYANLDPHIVPKAENLHVTLDRVM
PFWEDNIAPDLLDGKNVIIAAHGNSLRALTKYIENISDDDIMDLEMKTGEPVVYTFDENLDVVNKEKLDD
>ProteinCenter:sp_incl_isoforms|Q5FMD6 GMP synthase [glutamine-hydrolyzing] [OS=Lactobacillus acidophilus NCFM]
MAKNLEDFDKIIVLDFGSQYNQLITRRIRDFGIYSELLPHDLSIEKIKEMNPKGIIFSGGPNSVYDDGALKVDPEIFKLG
IPILGICYGMQLMSYDLGGKVERAENKEYGRANITVEDPDSALFKGLPTKQYVWMSHGDLVTQAPEGFEVTASSKNCPIA
AIANPDKKFYGIQFHAEVRNSEYGLDILKHFAFDVCGAVANWTMADFIDMQVDEIRKEVGDKKVILGLSGGVDSSVTATL
LHKAIGDQLTAIFVDHGMLRKDEGDQVMKALNKDLGVNIIRVNAQERFLNKLKGVTDPEQKRKIIGKEFIEVFNEEAKKL
KDVDFLAQGTLYTDVIESGTNTAQTIKSHHNVGGLPEDMNFKLIEPLRKLFKDEVRELGEKLGIPHDLVWRQPFPGPGLG
IRVLGEVTEDKLKIVRESDAILREEIKKAGLQEKIWQYFTVLPGIRSVGVMGDGRTYDYTIGIRAVTSIDGMTADFAQIP
WDVLGHISDRIVNEVDNVNRIVYDVTSKPPSTIEWE
>ProteinCenter:sp_incl_isoforms|Q5FMA2 33 kDa chaperonin [OS=Lactobacillus acidophilus NCFM]
MNDYLVKSIDKTKNLRLLTITAKGVVSEAQKRHDLWSASSAVLGRTLVGSLLLAGAELTDKEELTVRLLGNGPVGPAIVT
ATADLKVKGYVKNPHIALPPKENGHIDVKKAVGQGWFEVTKDLGLKEPYTGQVPIVSGEIAEDFAYYLTKSEQIPSAVGL
SVFVNPNNSIGEAGGFMLQALPGASDALIDKTIKRINELPALSTSFLDGMTPEDLARKILGTDCKILEKDDVAFSCDCSK
EKYAGILETLKSSQLKDMINEDHGAELICNFCGNKYHYTEDELKEILAKKKDDKDY
>ProteinCenter:sp_incl_isoforms|Q5FMS7 Protease HtpX homolog [OS=Lactobacillus acidophilus NCFM]
MLYQQIARNKRKTALIMVLFVVILTLVGAGLGYLFSNSPWTGIIIALAGSLIYLLIMWQNPANMIMSLNHAQEIQEADNP
ELWHIVEDMAMVARVPMPRVFIIPDPSPNAFATGRDPEHSAVAVTQGILELMNREELEGVLGHELSHVRNYDILLSTIGV
VLVGVISFISGIASRYIWFFGGNRRDDEDRDTNAFEIIFKVIAIVFVLILGPISASLAQMALSRNREYLADASSVELTRN
PQGLISALRKIEGSQPMRQADRSSAGLYIENPFHNHGLSHLFDTHPPTEDRIKRLEHM
>ProteinCenter:sp_incl_isoforms|Q5FJM7 Isoprenyl transferase [OS=Lactobacillus acidophilus NCFM]
MSKKDNELNHLAIIMDGNGRWAKKRHKPRFVGHREGMDNVERITLAANQLGIKVLTLYAFSTENWARPKEEVAYLMNLPV
RFFDKYMPTLMENNVKVNIMGYLDELPEKTYKIVQRAMSETVNNTGLILNFAFNYGSRREITSAVKELGGMIESGSLKSE
EITESMISDHLMTGNFGKYRDPDLLIRTSGEQRISNFLLWQLAYSELAFSEKNWPDFDKDDLKEFVDEYKHRNRRFGKVD
ESDS
>ProteinCenter:sp_incl_isoforms|Q5FLV7 dITP/XTP pyrophosphatase [OS=Lactobacillus acidophilus NCFM]
MSQKILFATGNKGKARELKEAFKTAGVDVEIITNSDLDNPPHPIESGRTFEANAKIKAHELADYSKLPTIADDSGLMVDA
LNGEPGVRSARYAGEAHNDAKNNAKLLANLGGIPDEKRTAKFWTTIVVSMPGEFEKDLVVSGTCSGRILAAPRGDDGFGY
DPLFFVPKKDKTFAQMTTDEKNEISHRGNVVRELLKVLPALA
>ProteinCenter:sp_incl_isoforms|Q5FMK7 Probable potassium transport system protein Kup 1 [OS=Lactobacillus acidophilus NCFM]
MNNKSKRMSAAGLLIAIGIVYGDIGTSPLYVMKSIVKAMGGIGNVNREFIIGSISLVLWTVTLLTTLQTVIIALKATNHG
EGGIFALYTLVRKRAKWLVLPALIGGAAILADGTLTPAVTVTTAIEGLKGLQLGGGVPVSSQSMVIAITVLILLVLFSIQ
KMGTSIIGKAFGPIMFVWFTFLGVIGLINMSGDWSILQAINPVYAIKLLFSPYNKAGIFILGSIFLATTGAEALYSDVGH
VGKKNIIGSWPFVFVCLSLNYFGQGVWILNNPTYRPADGGVLNPFYEMIPSDFRLAAIILATIAAVIASQALITGSFTLV
AEASGLKFLPRMKIDYPSTEKGQIYIPSINKGICVATIAIVLYFQTSAHMEAAYGLSITISMLMTTILLYEWLAMKKVNP
VWNWIFLIFFGVLDIMFMISSLTKFTHGGYVSLFIAGAIGFIMYVWYYGNKIRDKREARNAYVRLDEYTDMLTNLSHDEN
YPTYATNLVYMANVKYNKFIKREILYSILDKRPKRAKAYWFVTVNVTNEPFTAEYAVNTYGTKNVINIQLYLGFKKQTSV
NVYIRQIVHDLIADGTIEPQPQEYTTTPGRDVGDFSFVIVNDVISPQTQLIGYEKWLVEARVRLQNLSSNPASWFGLEYA
DTVIERVPLS
>ProteinCenter:sp_incl_isoforms|Q5FKG6 ATP-dependent 6-phosphofructokinase [OS=Lactobacillus acidophilus NCFM]
MKRIGILTSGGDAPGMNAAIRAVTKTAIHHGLEVFGIRYGFAGLVAGDFIPLTTENVDHKISEGGTFLYSARFPEFAQEE
VQQKGVEQLKKHGIDAVIVIGGDGSYHGALALTRHGVNSVGLPGTIDNDIPYTDYTIGFDSACRTAMDAIDKIRDTASSH
HRVFVVNVMGRECGDIAMRVGVASGADAIVIPERPYDVKEIAETIKRGFADGKDHGIIVLAEGVMDAEEFKDELLKYGDF
DARANVLAHMQRGGSPTVEDRVNATKMGNYAVNLLLDGKGGLAVGMENGKLNTHDILDLFDSKHQGDFSLLDVNEEMTKD

>ProteinCenter:sp_incl_isoforms|Q5FJP9 Adenine phosphoribosyltransferase [OS=Lactobacillus acidophilus NCFM]
MAIDFSKYIASVQDFPNKGIVFRDITPILQNGELYRAATHELAEYAKSRNADVIVGPEARGFIVGCPVATELGLGFVPAR
KPHKLPREVERASYDLEYGSNSLEMHKDAIKPGQRVVLCDDLMATAGTLRASKELIENLGGKLVGAAFYIELPDLKGREK
LPDVDIYSLVKYHGA
>ProteinCenter:sp_incl_isoforms|Q9RGY5 ATP synthase subunit b [OS=Lactobacillus acidophilus NCFM]
MTIQTLFAASHHIYLGNAIWYLLCFAILMLLIKHYAWGPVSDMMEKRRQKIISDLDSAASDRKKAETLANEREAALKNSR
QEATQILSDAKTNAQNTSKEIVASANEDAAAIRKKANEEAAKAKSDALDAARDQVADISVAIAEKVIAKNLSAEDQKDLV
DQFIKGLDD
>ProteinCenter:sp_incl_isoforms|Q5FK38 Phosphoenolpyruvate carboxylase [OS=Lactobacillus acidophilus NCFM]
MTFTKLENSSDQAVVAEEVKILTKLLNESTRQLIGDDAFAKIQDLIDTSASKDQKQLESKISSLNNREMIVVARYFATLP
LLINISEDVELASKVNVFNNTDQDYLGKLSDTIDLVAQKDDAKRILENVNVVPVLTAHPTQIQRKTVLELTDKIHHLLRS
YRDVKNGTINQREWTEQLRACIEILMQTDIIRGHKLKVSNEITNVLAYYPKALIPAITKFTTRYKELAKEHNLTLDQATP
ITMGMWIGGDRDGNPYVTADTLELSATLQSQVIFEYYMKELKKLYRAISLSTSYMQPSAAVEKLSKLSNDDSPFRTDEPY
RRAFYYIESRLVHTEKELLGIIDKNIFIKPHDLENLDNIPVYNNPQEFKSDLETIKASLDEDHDQAVTHSFFTQILEAID
VFGFHLATIDMRQDSSVNESCVAELLKSAGICDNYSDLSEKEKVELLLSELENDPRNLHANNKPKSELLQKELKIYKTAR
QLKDRLGEDVIKQHIISHTESVSDMLEQAIMLKEYNLVDSEKARIQVVPLFETVEDLLNAREIITQYLSFPIVKKWLVSQ
NNYQEIMLGYSDSNKDGGYLASCWNLYKAQKDLTAIGEKLGVKITYMHGRGGTVGRGGGPSYEAITAQPFKSINDRIRMT
EQGEIIQNKYGNKDTAYYNLEMLASAAIDRMVSKQAVSEERITDFRSSMDKIVEESNKIYRKLVFENPAFLDYFFQATPI
KEISNLNIGSRPASRKKLTDFSGLRAIPWVFSWSQSRIMFPGWYGVGSAFANFINADPTHLKELQEMYKGWPFFHSLLSN
VDMFLSKSNMEIAREYASLCDDEETKKVFDIIYQEWKLTKKVILQIEDHDDLLAEAPILKQSLDYRMPYFNILNYIQIEM
IKRGREDEIQGVYQSIIPITINGVASGLRNSG
>ProteinCenter:sp_incl_isoforms|Q5FMN6 D-alanine--D-alanine ligase [OS=Lactobacillus acidophilus NCFM]
MTKKIQVGLIFGGNSSEYEVSIVSGHNIYKAIDKDKFDVHPIWITNEGYFASEEESFKVLEDPSYQVENPHKVNNISNII
ELKNLPEIDVFFPIVHGNLGEDGVLQGLFRLMNKPFVGDDVLAAAATMDKEFTKILAQRVGVPVADWISIKRFEYDDKNN
DKLNYEKVAEKLGHDMFVKPSNQGSSVGVNHVTNAEEYAAALEEAFKYDDKVLVEETVPGTEVETAVLGNDKPIVAGVGQ
ITNAKGSFYTYENKYDDNSTSKLQIPADLPQDIVDTVRENARKVYEITECSGMARIDSMLTPDGKVVLTEVNALPGFTNI
SMYPKLFEEAGIPYTELITRLIQAGMDRFDHKKTLLHKHD
>ProteinCenter:sp_incl_isoforms|P0C1F9 Deoxyadenosine kinase [OS=Lactobacillus acidophilus NCFM]
MIQVIVLSGPIGAGKSSLTSILAEHLGTQAFYEGVDSNPVLPLYYKDMKRYTFLLNTYLLNHRLAQINQAIQEKNSVSDR
SIYEDALFFKMNADSSVADPTEFKIYNDLLENMMEDTPGNPSKKPDLLIYIHVSLDTMLKRIKKRGRSFEQISTDPSLKD
YYARLLKYYEPWYENYNASPKIMINGDKLDFVTNMNAQKEVLKEIDEKLREIGNL
>ProteinCenter:sp_incl_isoforms|P0C1G0 Deoxyguanosine kinase [OS=Lactobacillus acidophilus NCFM]
MTVIVLSGPIGAGKSSLTGILSKYLGTKPFYESVDDNPVLPLFYADPKKYAFLLQVYFLNTRFHSIKNALTQDNNVLDRS
IYEDALFFQMNADIGRATSEEVDTYYELLHNMMGELDRMPKKNPDLLVHINVSYDTMIKRIKKRGRPYEQLSYDSTLEDY
YKRLLRYYKPWYEKYDYSPKMVIDGDKYDFMSSEADREIVLDQIVDKLKEVGKLPMDWDKSTDIQIEA
>ProteinCenter:sp_incl_isoforms|O07685 Beta-galactosidase small subunit [OS=Lactobacillus acidophilus NCFM]
MAYTNNLQIIYGDATLGITGKNFHYLFSYERGGLESLNINNKEWLYRVPTPTFWRATTDNDRGNGFNLKASQWLGADMFT
KCTKIELKVDDRQFDELPIAPINNQFSNHEYADHVQIAFWYQTLTNPATDVKIIYNIDNTGCINIVMHYFGKKGLPPLPV
IGMRFIMPTAATGFDYEGLSGETYPDRMAGAKEGKFHVDGLPVTKYLVPQENGMHMQTKALKITRSSTLNNADQESEFSL
KLKQDKQPFNFSCLPYTAEELENATHLEELPLARRTVLVIAGAVRGVGGIDSWGADVEKQYHINPEKDYEFSFNLN
>ProteinCenter:sp_incl_isoforms|Q5FJC0 Carbamoyl-phosphate synthase large chain [OS=Lactobacillus acidophilus NCFM]
MPKRKDIHKIMVIGSGPIIIGQAAEFDYSGTQACLALREEGYQVVLVNSNPATIMTDTTIADKVYIEPLTVDSISRIIRQ
EYPDAILPTLGGQVGLNMALALAKTGILDELNIELLGTKLKSIEQAEDREQFKNLCKELGEPVPPSKTVNTVEAAVEFGD
EIGYPIIVRPAFTMGGTGGGICHNRKELAEIAKNGLELSPVTECLIEKSIAGYKEIEFEVMRDHDDNAMIVCCMENFDPV
GIHTGDSIVFSPSQTLSDKEYQMLRDCSLKLIRALKIEGGCNVQLALDPNSFDYDVIEVNPRVSRSSALASKATGYPIAK
MAAKIAVGMTLDEIKNPVTGTTYAEFEPALDYVVCKIPRWPFDKFQKADRTLGTQMKATGEVMAIGRTAEEAMQKAVRSL
EIDEKDLYSEEAHRASDDKLEQKLVKAQDDRLFYLAEAFRRGYSLEDVHELTKINFYFLDIVKHMIEMEKELKENKDEVD
ILRLAKKYGFSDPTIANLWGETADEVRDFRKAHGIIPVYKMVDTCAAEFESQTPYFYSTYDAENESHRSGKKSVIVIGSG
PIRIGQGVEFDYATVHCVKALQKMGYEAIVINSNPETVSTDFSVSDKLYFEPLTLEDVLNVCDLEEPEGVIVQFGGQTSI
NLAAGLEAHGVKILGTTVKDVNRAEDRKLFDDIIKELKLNQPQGLTATTHEGVIEAAEKLGYPVLVRPSYVLGGKAMEIV
YNKKELEEYLQDHVDIAADHPILVDDYLDGRECDVDAISDGYDVLLPGIMEHIEHAGVHSGDSMAVYPPQTFTDEIKEKI
TEVTKKLALTLNCVGIMNIQFIVRDGEVYVIEVNPRASRTVPFLSKITGIEMAQVATRVIMGESLKEQGYGDGLASEPDM
ISVKAPVFSFSKLADVDSYLGPEMKSTGEVMGSDHTFAKALYKAFAGAKMQLPENGNVLLTIEDRDKDKILPIAKRFARI
GYRIFATKGTADFLKKNDLHVDLVTKVHEDEQADDNILNELRNNKIDLVINTMGHDIEKNSDGFIIRQMAIQQNVPLLTA
LDTADALLTALENRSFATDALQ
>ProteinCenter:sp_incl_isoforms|Q5FL81 Ribonuclease Y [OS=Lactobacillus acidophilus NCFM]
MNTIIMIPVATAIVSLLVGTVTGYAIRKHSWEQKAQNAQNDADHILADAKAQVAAAEAEVNAQKQAAIAVKQSAENTKKE
KILEAQEQIRDYRQKTEDELNSKKDNLARQENRLQQREDTLDHKNSLLDEREAGLTEKEDQLKQQNASLKAKLDEADELV
GIRRQKLYDVAKLDKDQAKKIVLDQLSDELVKERAEMIRNSNEEVMAKADRYANQVIIDAIQSSAADTVAETTVSVVDLP
NEEMKGRIIGREGRNIRSFEALTGIDLIIDDTPKVVTLSGFDPIRREIAKRAMERLIKDGRIHPARIEEMVDKARKEVND
DIYEAGESALMELGIHRMNPELVKTLGRLKYHTSYGQNVLSHSIEVGKLAGTMAAELGLDEKLAVRAGLLHDIGKAIDHD
IEGSHVEIGVELTRKYHEPDVVVNAIAAHHGDVPKLSFIAELVVAADTISSARPGARSESLENYIRRLTDLEKIAKSYQG
VKQAYAIQAGREVRVMVEPDEISDDRTVILARDIRNQVEKELDYPGNIKITVIREKRVVAIAK
>ProteinCenter:sp_incl_isoforms|Q5FIY6 Phenylalanine--tRNA ligase alpha subunit [OS=Lactobacillus acidophilus NCFM]
MDLFDKLKELHEEGLKQISKATDEKTLNEVRVELVGRKGELTKILHSMRDVAPENRREVGQKVNELRDLFNAQLDEAKEN
IVKAVLAKRLEEEKIDVTLPGREGHLGSKHPINIILDDLESYFIGMGYKVVQGPEIETDHYVFEMMNLPKDHPARDMQAT
FYINDENLLRSQTSGDQARVLEKHDFSKGPLKMVGPGKVYRRDDDDATHSHQFMQMEGLVIDKHVTMSDLKGTLEMIAKH
VFGQDRATRLRPSYFPFTEPSVEMDVSCFNCDGKGCPICKYTGWIEVLGAGMVHPNVLENAGVDSNVYGGFAFGVGLDRF
AILKYGIDDIRDFYTNDVRFLEQFRKEEK
>ProteinCenter:sp_incl_isoforms|Q5FIY7 Phenylalanine--tRNA ligase beta subunit [OS=Lactobacillus acidophilus NCFM]
MLVSYNWLQDFLNLDQEPHALAEKITRTGVEIADVKHPEEGLKKLVVGKVIDCEGVEGTHLHLTHVDVGEDEPLQIVCGA
PNVAAGELVIVALHGARIAGNEKIKKGKIRGIESYGMICGLQEIGFSDSVVPEEFADGIYVFPEDADVKPGQDVYEALGM
DDYILDFDITPNRADTLGMEGAAYEVGAIVDQKPKIGDVVLKEDGPDWTSSLEANVDEKLAPKFYLRKLTGVKIQPSPLW
MQRRLWNAGIRPINNVVDVTNYVMLLTGQPMHAYDAKTFETGKLEVRLANKGEKLTLLNEKEVELDPRDIIITDGEKPVM
MAGVMGGLNSEITSETTDVILESAIFDPTLVRKSALRHANRTEASSRYEKGVNWDATEKAINMAALLLRNDAQATIDEGI
IKATDTKREPVVVKTTVSHINDVLGSEISAEEMIKIFDRLGFVVDQDGDNIAVHVPNRRWDISIPADLVEEVGRIYGYDN
LKSTQPLLAETHGGYSEKEEMMRRMKAIVEGQGLMEAISYSLTSPEKAVRYTKDPKDIVKVQMPLNSSRSVMRQNLMTGL
VDAASYNFARKQTQLALFEQGRVYDHEGGTFNEHEHLAALYSGNTFAENWQHLTQKVDFYFVKGQLTNLFTAIGIDPEKV
TYEAAPILGMHPTRTAAIYIDKQYVGMIGMIAHAVTLADKALRGAELYGYEINLDTIIPMLTKGMTAVPAPKFPAIERDL
SLLVDKEITNQEVENVIKSNAGKYLVDLKVIDVYEGSHIAIGKKSFAYNLTFLNRKDTLTDKVVNNAMDKIIAGLENDLD
IKVR
>ProteinCenter:sp_incl_isoforms|Q5FKJ8 UPF0756 membrane protein LBA0919 [OS=Lactobacillus acidophilus NCFM]
MESWLFLALILVVALLGKNMSLIIATAVVMLFKLLPFTGKWLPTIQAKGINWGVTIISVAILIPIATGQIGFKDLIRTFK
TPAGWIAILAGIAVAVLSRYGVNQLAAVPQVTVALVLGTIIGVVAFKGVAAGPVIASGMTYLVVTLFNLHF
>ProteinCenter:sp_incl_isoforms|Q5FMR0 Putative 3-methyladenine DNA glycosylase [OS=Lactobacillus acidophilus NCFM]
MNYAEYFTNRSTDEITRDLIGRPLTFNDGQEKLGGYIVEAEAYMGKLDRAAHSYGGHRSPANEGLYRTGGTIYIYAQRQY
FFFDVACQEENEPQGVLVRAIDPAWGIDSMIKNRNGKSGVLITNGPAKMMQAFGIHDKNWNLHFLSDSPFTIDLADNHKR
IAQEIIADKRVGINQSDPIWANKKLRYYVAGNPYVSDMKKRDYASNNGWT
>ProteinCenter:sp_incl_isoforms|Q5FJI8 Acyl carrier protein [OS=Lactobacillus acidophilus NCFM]
MSEEEIFNKIKDLIADNFEVDKDSITENTNFMNDLDADSIDLVEFILQLEDEFGAEIPDDEAEKIKTVGDAVSYIKSHQG

>ProteinCenter:sp_incl_isoforms|Q9RGY4 ATP synthase subunit delta [OS=Lactobacillus acidophilus NCFM]
MALSREEVAARYGTALFGYAQDNKVLDTVYDEMMALKKAAIANPKFISVLSDPILSSKDKKSILTAVEKDFSDEVQGFLN
LLLEYNRFADLIDIIDQFSLLYDNENKIASGTATTAVKLDDDQLERLSESFAKKYDLNAVRLENKVDPSILGGVILQVKD
RVIDGSVKNKLKKIRAQIIDEN
>ProteinCenter:sp_incl_isoforms|Q5FJG2 Elongation factor P 2 [OS=Lactobacillus acidophilus NCFM]
MTMISVNEFKNGLTIQYNNDLWRIVEFQHVKPGKGSAFVRSKLKSLRTGAVQEYTFRSTAKVETADIQTKSMQYLYNDGS
SYVFMDTSTYDQLAIPNEQIGDEANYLLENMVVSVITHEGETLGIQLPNTVDLKVAKTEPNIKGDTSSGGGKPATMETGL
VVNVPFFINEGDVLTINTSDGTYVSRANK
>ProteinCenter:sp_incl_isoforms|Q5FL61 UvrABC system protein B [OS=Lactobacillus acidophilus NCFM]
MIKRQKDRKFELVSKFKPAGDQQQAINKLTAGFEKGYKEQILEGATGTGKTFTMANIIAKLNKPTLVITHNKTLVGQLYG
EFKGFFPNNAVEYFVSYYDYYQPEAYVPQSDTYIEKDSAINDEIDQLRHATTSALMERNDVIVVASVSCIYGLGDPKEYA
RSVLMIHEGQEYERNTLLRDLVNLQYDRNDIDFQRGRFRVRGDVVEIFPAGNSNHAYRVEFFGDEIDRIVEIDSLTGEVI
GERESISLFPATHFMTNDEQLRRALKAISKEMKVQVKKFEGEGKLLEAERIKQRTTYDMEMMGEVGYTNGIENYSRHMEG
RKVGEPPYTLLDFFPDDFLILIDESHATMPEIRAMYNGDRNRKKTLIDYGFRLPSALDNRPLKLAEFEKHVNQILYVSAT
PGDYELERTDHKVEQIIRPTGLLDPKIEVRPIEGQIDDLVGEINKRIDRNERVFVTTLTKKMAEDLTDYLKDLGIKVRYL
HSDIKTLERMQILRDLRLGKFDVLIGINLLREGIDVPEVSLVAILDADKEGFLRAYRPLVQTMGRAARNANGEVIMYADT
ITDSMKAAIEATQRRRKLQEEFNKEHGIVPKTIIKPVHDVISITKPSEDSKKEKTDSFADLNFDELTAKQKKTMIKNLQE
QMKEAAKKLDFEEAANLRDAIMELQSSSRRPKTRKGKALNGKR
>ProteinCenter:sp_incl_isoforms|Q5FIV9 Dephospho-CoA kinase [OS=Lactobacillus acidophilus NCFM]
MTYVLALTGGIATGKSTADQFFKNKNIPVVDCDQIAHDLMKPKNASWQAIKDNFGTEYLNSDQTINRKKLGQLVFSDPTA
LNKLNQLTHPLIFDKTIQKIKMYQDKDIVILDAPVYFESNLDKKKIANGVLVITLPEATQINRLKQRNNLTDEEAKMRIK
SQMPLNKKAQMADFVIANTGTIEELENKLEQLLIKIKEEG
>ProteinCenter:sp_incl_isoforms|Q5FKR1 2,3,4,5-tetrahydropyridine-2,6-dicarboxylate N-acetyltransferase [OS=Lactobacillus acidophilus NCFM]
MTNLDAKSIIEYIGNAPKKTPVKVFIKGNLDQLNFPNTIENFTEQHSGIIFGDWKDVEPFLNDNKEKIVQYRIENDVRNS
AVPLIDLKKFNARIEPGAIIRDQVAIGKNAVIMMGAIINIGAEIGDDTMIDMGVVLGGRAIVGKHCHIGAGSVLAGVIEP
ASAKPVQIDDDVVIGANAVVIEGIHVGKGAVIAAGAIVTKDVEPYTMVAGVPAKVIKKVDNKTLDKTGLEDDLRKI
>ProteinCenter:sp_incl_isoforms|Q5FJB5 Dihydroorotate dehydrogenase A (fumarate) [OS=Lactobacillus acidophilus NCFM]
MINTHITLPGLDLKNPVMPASGTFGFGDVPAAKKFDLNDLGAMVIKTTTPKATSGNPQPQIAVLDDGVLNSVGLTNPGVD
QVISEKLVPLRKQYPNLPIMASVGGDSESDYVEVAKKLSDSDLVNALEINVSCPNVAQGGMSFGVHPDVVEELTKKIKDV
VDVPIYVKLTPNVTDIVAIAQAAEKGGADGISMINTVLGMDIDVQTRRPVLGHNVGGLSGEAVKPIAIRMISQVYQNVTL
PIIGMGGISSAEDVIKFMLAGASAVAVGTAHFNDSIASKHIADSLPAELEKLGIDDINDLVGQVKFN
>ProteinCenter:sp_incl_isoforms|Q5FKR8 Elongation factor Tu [OS=Lactobacillus acidophilus NCFM]
MAEKEHYVRTKPHVNIGTIGHVDHGKTTLTAAITTVLAEKGLAKAEDYSQIDAAPEEKERGITINTAHVEYETENRHYAH
MDAPGHADYIKNMITGAAQMDGAILVVAATDGPMPQTREHILLARQVGVNYIVVFLNKCDLVDDPELIDLVEMEVRDLLT
EYDYPGDDIPVVRGSALKALQGDKEAQDQIMKLMDIVDEYIPTPERQTDKPFLMPVEDVFTITGRGTVASGRIDRGTVKV
GDEVEIVGLVDKVLKSVVTGLEMFHKTLDLGEAGDNVGVLLRGVDRDQVVRGQVLAAPGSIQTHKKFKAQVYVLKKDEGG
RHTPFFSDYRPQFYFHTTDITGEIELPEGTEMVMPGDNTEFTVTLIKPAAIEKGTKFTIREGGRTVGAGQVTEILD
>ProteinCenter:sp_incl_isoforms|Q5FMC0 Serine hydroxymethyltransferase [OS=Lactobacillus acidophilus NCFM]
MKYAEKSPALWDAIRQEEKRQQNTIELIASENIVSDAVREAQGSVLTNKYAEGYPGRRYYGGCQYIDQVEQLAIDYAKKL
FNAKFANVQPHSGSQANMAVYQALLKPGDVILGMGMDAGGHLTHGAKVNFSGKEYKSYEYGLNVETEELDFDQIRKVALE
VKPKLIVAGASAYSRIIDWQKFRDIADEVGAYLMVDMAHIAGLVATDQHPSPIPVADIVTTTTHKTLRGPRGGMILSNNL
EIGKKINSALFPGIQGGPLEHVIAGKAQAFYEDLQPQFTDYIKQVVKNAKAMAEVFDESENIRVVSGGTDNHLMIIDITD
TGLTGKDAQNLLDFVNITTNKESIPGDKRSPFITSGLRIGTPAITSRGFNEEDARKTASLIIEILSDPDNEATIEHVKKE
VHELTKKHPVE
>ProteinCenter:sp_incl_isoforms|Q5FJS7 Homoserine kinase [OS=Lactobacillus acidophilus NCFM]
MIIKVPASTANLGPGFDSIGMAVSLYLEVEVLSVSDRFQVDHVIPKIPHDETNLIVKTALTVYPGLQPLHLRVKNDIPLA
HGLGSSSSAIAAGIELADHFGKLGLSDEEKVQIGARIEGHPDNIAPTILGGLVVGTEVDQHFDAIKAPLPPYTLVAYVPD
YNLATKDARKVLPKELDFKTATHGSAIANTLVASLFTQNYKMAGELMESDVFHEPYREKLVPELNQIREVAHQKHAVATY
LSGAGSTVMTWIEDEHVRGFLSGLNKHGLKANTFILHPDKNGVQIIE
>ProteinCenter:sp_incl_isoforms|G1UB44 Alpha-galactosidase Mel36A [OS=Lactobacillus acidophilus NCFM]
MTSNLIKFDDQNKVFHLHNKQISYLLSIEDGGTLSHLYFGGAVKNYNNQLKYPRLDRGFSGNLPESLDRTFSRDSLPKEY
SSAGEMDFHTPATIVRNPDGSNALFLAYKSYKIEDGKPDLKGLPHSWTKEDDEAQTLIVTLEDKVSKLEYDLLYTIYRDR
PVIVRSVQVHNHGEEAVYLEKVASMQMDYVDKDFEVITLPGAHANERRVQRENIGQGIKVFSSYRGTSSHQMNPFMALVD
HDTNEFMGEAYGFALAYSGNHKFEVERDQFGQIHVNTGINDYNFKWKLNPNEEFQTPEVLMVYSDQGLNKMSQAFHSLIH
ERIMRSKFKDQIRPVLVNNWEATYFDFNEDKLKTIVDKAKKLGLEMFVLDDGWFGHRDDDNSSLGDWKVYKKKFPNGLGH
FADYVHEQGLKFGLWFEPEMISYESNLYKEHPDYLMHVPGRKPCPSRNQYVLELGRKEVRDNIFEQMVKILDSKKIDYIK
WDMNRSLSDIYESDLPADQQGEAYHRYVLGYYDLLNKLVTRYPDILFEGCSGGGGRFDVGQAYYTPQIWASDNTDAIERL
KIQYGTSLVYPQSMMTSHVSVSPNEQNGRITPFNTRGAVAMWGDLGYELDLTKMSDEESDQVVKQVTEYKKIREVTQFGT
LYRLKASASNQCAWMMVDSNKNEAVVTVVNVMAHAQPYCTKTKLAGLDPDKRYKNLETDEVFGGDELMHLGFYDPIERGD
FKAKMYHFKAIN
>ProteinCenter:sp_incl_isoforms|Q5FL56 Probable cell division protein WhiA [OS=Lactobacillus acidophilus NCFM]
MASYASEVKKELTSLEVHPEHAKAELAAFLRMNGVLNLHDHQFSLDITTENPAIARRIFKLIKVAYGIEPLLIVSRKMKL
KKNNQYLVRLNQQVQEILENLQIWDTEKGLVTRIPKRIMSSREGAMSYLRGAFLAGGSVNNPETSRYHLEIYSTYEDHNE
DLAKLMNEYFYLNAKMTKRRRGYIVYLKEAEKIGDFLHIVGALNAMLNFEDLRIMRDMRNSVNRLVNCDTANMKKTASAS
AKQVEDIQLIQKEKGLDDLSEKLQILANFRLAHPELTLKEVADQIPDGPISKSGVNHRFKKLHEIAESLRE
>ProteinCenter:sp_incl_isoforms|Q9RGY0 ATP synthase epsilon chain [OS=Lactobacillus acidophilus NCFM]
MADPEKLFKVIVVTPNGMIYSHRGSIVDVRAIDGERSILYNHIPILTPLAISEVKVKRSREMGSRIDHIAISGGYIEFSN
NVATIVADSAERARNIDVSRAQAAKERAEKRLREAREKHDERNLERAQVALKRAMNRISVYNARGH
>ProteinCenter:sp_incl_isoforms|Q5FJN6 Translation initiation factor IF-2 [OS=Lactobacillus acidophilus NCFM]
MAKKRIYEVAKEVGVDNKVVVQKAKDLGFDVKNHMSSIDDSQVAKLKSSFQNSAPAEKKAEKSATKNNKIKISVSSIRKN
EKKPEENNTPKKSNRRRNNKRRSSDRARDNKERDAKSNTGRPKAAALLQQFKQKQRAEEGQLNREAQKAKKEYHEHLKHP
KKEQSEKDNKKTVKESNNKKVEQQVEKKVIGPKILKPSPARLKKNQPADNKEKVTTPRVTIPEAPKEEKRGNGRGRNMGK
PGRKGKNQFVNGHSERSDRSERKRRKNKKHQQEQQKPRKQITKRKERPLPDILVYEEGMNAQDIGKLIHREPAEIVKKLF
MLGVMTNQNQSLDKDTIELLAAEYGIDAKQKVHEDISDIDTLYDKRMEASKKSKNQIKRPPVVTIMGHVDHGKTTLLDRL
RHTHVSAHEAGGITQRIGAYQVRLDDRLITFLDTPGHAAFSNMRARGAEITDIVVLVVAADDGVMPQTVEAIDHAKSANV
PIIVAINKMDKPGANPQHVTEELMKYNLIPEDYGGDTIFVNISAKTGQNVDDLLQMILLQADVMELKANPDEMAIGTVIE
ARLSRGRGPVADVLIQQGTLNIGDPIVVGDTFGRVRTMTNDRGRQVKKATPSEPVEITGLNDVPESADKLVEFKDEKTAR
SVGEARAQQSLQKSRENVQHVTLDNLFDTMKKENMKEVDIVLKADVQGSVEALQQSLEKIEVEGVRVNIIHSGVGAINES
DVTLAGASNAFIIGFNVRPTATAKSQAETDGVDIRLYSIIYKAIDDVTAAMKGMLEPTYEEKVIGNLTVRETWKVSKVGT
IAGSFVDKGIVKNDSKIRVIRDGIVKYDGEIASLKRFKDDVKEVKQGNDCGLTIKDYNDIKVGDEFEVYEMQQVEPK
>ProteinCenter:sp_incl_isoforms|Q5FL71 Phosphatidylglycerol--prolipoprotein diacylglyceryl transferase [OS=Lactobacillus acidophilus NCFM]
MMTKLVINPVAFQLGSLSVKWYGIIMAVAIVLATWMAISEGKKRQIISDDFVDLLLWAVPLGYVGARIYYVIFEWGYYSK
HPNQIIAIWNGGIAIYGGLIAGLIVLLIFCHKRDLPPFLMLDIITPGVMAAQILGRWGNFVNQEAHGGPTTLHFLQSLHL
PEFVIQQMKIGGTYYQPTFLYESFFNLIGLIIILSLRHRKHVFKQGEVFMSYLLWYSVVRFFVEGMRTDSLYIFGIIRVS
QALSLVLFIATIILWIYRRKVVKPKWYLQGSGLKYPYTRD
>ProteinCenter:sp_incl_isoforms|Q5FKI8 Ribosomal protein L11 methyltransferase [OS=Lactobacillus acidophilus NCFM]
MKLLIIKIDTSYEVEDALGVFATDNLKALGIESRKRSDFEQAGWLHDSTVVEMDDIKDLPKDTYFYAYFDEEADKDELVE
KFQAKLEELKSYGLNTGEGKITTSYIEDQDWNTAWQKYYHVIDFSRHLAIVPEWEDYQPAFSDQQLIKLDPGLAFGTGNH
KTTQLAMMGIERAMVKPMSVVDVGTGSGILAIAASKLGATNVLATDISDESMTAAKQNSALNNLTNIKVQKTSLLAGVEG
KFDIIVANILAEILLDLIPQMDAHLNKDGQVIFSGIDYLQLPKIKKSLDENNFKIDLTMKQGRWIGLAITRKEK
>ProteinCenter:sp_incl_isoforms|Q5FM17 Phosphate import ATP-binding protein PstB 2 [OS=Lactobacillus acidophilus NCFM]
MKTIISAKDVHLSYGDYEALHGINLNFKEKELTALIGPSGCGKSTFLRCLNRMNDDIENIKITGEIKFEGQDIYGSKMDL
VALRKNVGMVFQQPTPFPFSVYDNVAYGLKIAGVKDKELIDQRVEESLKQAAIWKETKDNLNRNAQAFSGGQQQRICIAR
ALAIRPKVVLLDEPTSALDPISSSEIEETLMDLKHQYTFIMVTHNLQQAGRVSDQTAFLMNGDLVEAGPTEEMFIAPKKQ
ITSDYLNGRFG
>ProteinCenter:sp_incl_isoforms|Q5FKE4 Ribonuclease HII [OS=Lactobacillus acidophilus NCFM]
MTIKEIKELLKGDVSEEEIANLEKDSRSGVQKLLISYRKKQKKLFEKKQAFLERFLYEKQFWQKGQLVAGVDEVGRGPLA
GPVVTAAVIIDQDFDLLDVNDSKKLSPEKRLKLYPKILEEAVSVAVGVKNAQVIDQINIYEADRQAMAQAVNALDIKPDA
LLVDAMNVPVDLPQIELIKGDAKSNSIAAASIVAKVFRDKLMDDYDKIYPHYGFSRNAGYGTKEHIDALKQYGPTHIHRK
TFAPVSDFFK
>ProteinCenter:sp_incl_isoforms|Q5FME7 Probable DNA-directed RNA polymerase subunit delta [OS=Lactobacillus acidophilus NCFM]
MGLDKFKDKNRDELSMIEVARAILEDNGKRMAFADIVNAVQKYLNKSDEEIRERLPQFYTDMNTDGEFISMGENVWALRS
WFPYESVDEEVNHPEDEEEDDSRKHHKKVNAFLASATGDDDIIDYDNDDPEDDDLDAATDDSDDDYSDDDSDYDEDNDDA
DDVLPDGIEGQLSQLNDEDDDEDD
>ProteinCenter:sp_incl_isoforms|Q5FIQ9 Arginine--tRNA ligase [OS=Lactobacillus acidophilus NCFM]
MDFKNEVVDLVSSQVDLPKEKITALIERPKNAKMGDYAFPAFILAKTMHKNPAIIAKDIAENLNSDNFANIQAVGPYVNF
AIDHEKLIASTLKDVLAEKEHYGDQKLGEGNVPIDMSSPNIAKPMSMGHLRSTVIGNSIAKTMKKVGYTPIKINYLGDYG
TQFGKLIAAYKHWGNEEDVKKDPIMSLFHYYVKFHKEAENNPELDNEGREWFKKLEDGDPEAVELWKWFREVSLKDFKRI
YKELGVTFDSYNGEAFFNDKMQPVIDELKDKGLLHESRGAQVVDMGEDENPAIIVKSDGTSIYLTRDLAAAEWRMKEYNF
VKMLYVVGNEQAQHFVELKTVLKKMGYDWADEIHHVPFGLITQGGKKLSTRKGNVVFLDQVLRDAVNLAKKQIQEKNPDL
ADQDQVAHDVGVGAVVFHDLKNDRLDNFDFDLDEVVRFEGDTGPYVQYTNARAQSVLRKAAAMGEKPSEGDFNINDDWAF
AVAKDLADFPRIVARSAEKFEPSVIAKFALDLAKKFNKYYANVKILTKDDQIGARLALVQATSIVLTESLRLLGVNAPKE
M
>ProteinCenter:sp_incl_isoforms|Q5FMI6 Tyrosine--tRNA ligase [OS=Lactobacillus acidophilus NCFM]
MAKFDILEDLKWRGAINQETDEEGLRKYLAEHDDLALYCGTDPTGDSLHIGHLIPFMILKRFQMAGYHPVILIGGGTGAI
GDPSGRTTERVLQTAEQVKHNEESLTNQMKKLFGTENFEIRNNAEWLGKINLIDFLRDYGKYFQVNNMINKDVVASRLEN
GISFTEFTYQILQAIDFYHLNKDDGVQLQIGGGDQWGNITAGIDLIHKLEGSDRPAFGLTIPLMLKADGTKFGKSAGGAV
WLDPEKTSPYEFYQFWINQDDRDVVKYLKYFTFLSHEEIEDLAEKTEKEPWKRAAQKKLAEEVTKFVHGEEGLKEAQMIT
DALFSGDIKNLSVTQIEQGLKNAPSAEAGSEKKNIVDFLVDTKIEPSKRQAREDVKNGAIYVNGDREQSVDFEVDPSSAF
DGKYVIIRKGKRKYTLVTIK
>ProteinCenter:sp_incl_isoforms|Q5FM86 Small ribosomal subunit protein uS19 [OS=Lactobacillus acidophilus NCFM]
MSRSIKKGPFADASLLKKVDAQADADKKQVIKTWSRRSTIFPSFVGLTIAVYDGRKHVPVYITEDMVGHKLGEFVPTRTF
HGHKSTDDKATSQS
>ProteinCenter:sp_incl_isoforms|Q5FLX3 Holliday junction branch migration complex subunit RuvA [OS=Lactobacillus acidophilus NCFM]
MYEYFEGIISEVTPSYVVVDVNGIGYKVFSPTPFAYKQGQKAKVYIEQIVRDTGITLYGFQDQDDKGLFLKLLSVSGIGP
KSAMAIMAAEDSNSLAEAIEQGEVKYLTRFPGVGKKTASQIVLDLKGKLGDYVARLDKPENGEEISPALNDALLALIALG
YTQKEVDRITPKLVEIEADTADQYIKKGLALLLKK
>ProteinCenter:sp_incl_isoforms|Q5FM74 Small ribosomal subunit protein uS5 [OS=Lactobacillus acidophilus NCFM]
MANRNDSRNNRRNKDDIEDQLVAVNRITKVVKGGRRMRFAALVVVGDKKGRVGFGTGKAQEVPEAIRKAVEDGKKKMINV
PKVGTTIPHEVIGHYGSGNILLKPAEAGSGVAAGGAVRIVMDMAGISDVTSKSLGSNTPINVVRATIDGLKKLRTSEEVS
KLRQPERA
>ProteinCenter:sp_incl_isoforms|Q5FJL4 LexA repressor [OS=Lactobacillus acidophilus NCFM]
MSRKNSDTKQLEILRYIYDTVENRGFPPTVREICAAVGLSSTSTVHGHLSRLERKGFLIKDATKPRALEITAEGKTELGI
KPKEIPVVGVVTAGQPILAVEDISEYFPLPPDLESDAGELFMLKVHGNSMIKAGILNGDNVIVRKQSTANNGEIVVAMTD
ENEATVKRFFKEDDHYRLQPENDTMAPIILQQVSILGKVVGLYRNNIQ
>ProteinCenter:sp_incl_isoforms|Q5FMB0 L-lactate dehydrogenase 1 [OS=Lactobacillus acidophilus NCFM]
MARVEKPRKVILVGDGAVGSTFAFSMVQQGIAEELGIIDIAKEHVEGDAIDLADATPWTFPKNIYAADYADCKDADLVVI
TAGAPQKPGETRLDLVNKNLKILSSIVEPVVESGFEGIFLVVANPVDILTHATWKISGFPKDRVIGSGTSLDTGRLQKVI
GKMEHVDPRSVNAYMLGEHGDTEFPVWSYNNVGGVKVSDWVKAHGMDESKLEEIHKEVADMAYDIINKKGATFYGIGTAS
AMIAKAILNDEHRVLPLSVAMDGQYGLHDLHIGTPAVVGRNGLEQIIEMPLTADEQAKMEASAKQLKEVMDKAFEETGVK
VRQ
>ProteinCenter:sp_incl_isoforms|Q5FJP6 Elongation factor 4 [OS=Lactobacillus acidophilus NCFM]
MDIKKLKDYQNHIRNFSIVAHIDHGKSTIADRILELTDTVSERQLKNQMLDDMPLERQRGITIKMNSVEVKYHAKNGEDY
IFHLIDTPGHVDFSYEVSRSLAACEGALLVVDASQGVQAQTLANTYLAIDDDLEIVPVINKIDLPSADPENAKEEIEEML
GLDASDAVEVSGKTGQGIPELLEKIVTDIPAPSGDIEAPLKALIFDSKYDDYRGVVLSVRIEDGTVKPGDKIQIMNTGKE
YEVTEVGVSSPHPVKKDILIAGDVGYITANIKSVRETRVGDTITDAGHPTAEPLPGYRQIPPMVYSGMYPVDNRDYDDLK
EALQKLQLNDAALEFEPETSTALGFGFRCGFLGLLHMDVVQERLEQEFDLDLIMTAPSVDYHAIMNDGTTKVIDNPSDLP
DAGEYKEVQEPYVKAEIMVPNDYVGPVMELCQRKRGEFVTMDYLDKYRVNVIYNMPLAEIIFDFFDDLKSSTKGYASLDY
EITGYRATDLVKIDILLNKEPIDALSFIAHRSEAQDRARQMTSMLKKLIPRQNFEVDIQGAIGAKIISRATIKPYRKDVT
WKIHTGDPDRRAKLLEKQKRGKKRMKAVGRVEVPQDAFMAVLKMNDDDIKGK
>ProteinCenter:sp_incl_isoforms|Q5FKU0 tRNA-specific 2-thiouridylase MnmA [OS=Lactobacillus acidophilus NCFM]
MVDNSKIRVVVGMSGGVDSSVSALLLKQQGYDVVGVFMKNWDDTDDSGVCTATEDYEDVKKVADKIGIPYYSINFEKEYW
HRVFEYFLDEYKKGRTPNPDVMCNSQIKFKSFLEFAMDLDADYIAMGHYAKTITDANGVTHMMRPKDGNKDQTYFLSQLS
QDQIKKVIFPLANLTKPQVREIALANGLVTAKKKDSTGICFIGERNFRKFLSEFLPAKSGKMVTPEGKVVGEHAGLMYYT
IGQRQGLGLGSTKESTDPWFVVGKDLKKNELIVEQGYDSPLLYASRLKASDMSFFTGKPDHDFEMHCTAKFRYRQCDIGV
TVKYHADDNTVDVYFDEPARAVTPGQALVLYNGEECIGGGNIDAAFQEDKQLQLV
>ProteinCenter:sp_incl_isoforms|Q5FJI7 Phosphate acyltransferase [OS=Lactobacillus acidophilus NCFM]
MRTIAIDAMGGENAPEAIVKAVLKAKNEMPETKFLLFGDKEQLRELIPADQINDQLGVVATTETIADEDEPVKAIRRKKD
SSMVVAANFVKEGKADALLSLGNTGALLACGIFIIGRIKGIVRPGLMPTLPVQNSDDGFNMVDVGANAKSKPEYLLQWAE
MASYYAQKIRGIDNPRIALLNNGAESDKGDDVHQKAYELLKDSDLNFVGNIEGNELLLGNADVVVTDGFTGNAVLKNIEG
TSSVILHLLKDSLLNGNLMTKMGALMVKGSLASLKSKFDTAKYGGAVLLGVNAPVVKTHGRSNERPIYYTLKQVDKMIKE
KLVEDFRDEFSEK
>ProteinCenter:sp_incl_isoforms|Q5FM18 Phosphate import ATP-binding protein PstB 1 [OS=Lactobacillus acidophilus NCFM]
MMQELKQSYIKTFDKDDVALSTNDLSVLYGGKVQKLFDASLQFKKNTITALIGASGSGKSTFLRSLNRMNDKVATVNGEI
WFHGLDVNKPNINVYELRKSIGMVFQRPNPFPKSIRENIVYALKANGKTDKQELDKIVEESLRAAALWDEVKDKLDKSAL
ALSGGQQQRLCIARALAVQPQILLLDEPASALDPVSTSKLEDTLKQLRSKYTMVMVTHNMQQASRISDYTAFFHLGHVIE
YNSTAEIFTNPKGKITEDYIQGSFG
>ProteinCenter:sp_incl_isoforms|Q5FL41 Spermidine/putrescine import ATP-binding protein PotA [OS=Lactobacillus acidophilus NCFM]
MDIIKLKHITKRYDDGFIALKDINITIESGKFYSLLGPSGSGKSTILRIIAGFTQPSSGQVFFDGKDITDLDASKRHINT
VFQNYALFPHLNVFENVAFGLKIKKKPLNEIRPAVKDALHMVRLDGYANREISELSGGQQQRVAIARAIVNEPKVLLLDE
SLSALDKRLRKDMQFELRAIQKKLGITFIFVTHDQEEALSMSDEIFVLNDGQIQQSGSPVAIYDEPVNDFVARFIGDSNI
LPGRMIKDYVVEFANNKFRCADGGIKSNEKVEVVIRPEDLDIVAPEKGKIVVTAQTQLFLGDHFEIKAIDANENEWLIHS
TNGVKLGQRIGLFFDPEDIHVMRLNESQKDFDARIEKYEGDENED
>ProteinCenter:sp_incl_isoforms|Q5FMA9 Peptidyl-tRNA hydrolase [OS=Lactobacillus acidophilus NCFM]
MKIIAGLGNPGQKYDKTKHNTGFMTMDHYLDKKGLTLNKDKFEGHWTKEKINGEDVIFLEPQTYMNESGRSVSQIANFFK
VAPEDVLIIQDDMDMPIGKIRIRANGKSGGHNGIKSIIRDLGTEKFNRLKIGIRHPKNATVVSWVLTPFNDEQQKLMDDA
FDTSVDIIDDFIAGRDSQYLMNKYN
>ProteinCenter:sp_incl_isoforms|Q5FN12 DNA replication and repair protein RecF [OS=Lactobacillus acidophilus NCFM]
MYLDHLTVQNFRNLKKLDVDFDPNVNIFIGKNAQGKTNLLEAIYFLALTRSHRTSSDRDLIGFDGEYTNLAGHVQKSQVT
LNLRVLITKKGKKVWINRIEQAKLSKYVGQLNAILFSPEDLELIKGAPSLRRRFMDQEFGQINAEYLYFASKYRQVLIQK
NNYLKQLAKGKAKDQVFLDVLSDQLAGIAAELIYRRFKFLTYLSHYASDAYTHISLGSEKLSIAYHPSVSDITADDTTEE
IYQKILNSFNRNKASEIRKGTTTSGPHRDDIEFKLDGKNAHLYASQGQQRSIALSIKLAEIQLVHQLTDEYPLLLLDDVM
SELDHGRQSALLNYIHGKTQTFITTTDLEGISWDIIKKPRVYHIQSGTISLEKEN
>ProteinCenter:sp_incl_isoforms|Q5FLA9 Peptide chain release factor 3 [OS=Lactobacillus acidophilus NCFM]
MDKELAEKVEKRRTFAIISHPDAGKTTITEQMLLFGGVIRKAGTVKARKTGNFATSDWMEIEKKRGISVTSSVMQFEYKG
KRINILDTPGHQDFSEDTYRTLMAVDSAVMVIDSAKGIEPQTKKLFKVVKQRGIPIFTFMNKLDRDGRPPLDLIAELEDL
LGIEGVAMNWPIGSGQTLKGLYDIANNRVELYRKDGEDRFLPLNDDGTLPDSEALSQDPQFKDTLDEIELIKEAGNKFNR
EKIAMGDQTPVFFGSALTNFGVETFLNSFVDLAPAPESHTVNEDEELSPEDPEFSGFVFKIQANMNPNHRDRIAFVRIGS
GEFKKGLDVTLARTGKPIRLNNATEFMSSERVQVSDAVAGDIVGLYDTGNFQIGDSIYSGKRKIVYPALPEFTPELFMRV
TAKNVMKQKSFHKGMNQLVQEGAIQLYRNYQTDEYILGAVGQLQFEVFQFRMKNEYNSEVEMNSIGHRVARWIDPEQLDP
QMSNSRNLLVKDRYGNPLFLFENEFAERFFRDKYPDIKLTEKL
>ProteinCenter:sp_incl_isoforms|Q5FJK6 Ribosome maturation factor RimM [OS=Lactobacillus acidophilus NCFM]
MQYFDVARILTTHGLHGEVKVNVITDFPEDRFAEGMQLELKDDIDRVLTIKKSRPFKQFWLLQFDEITDIDEAEKLRGKI
LVISEKDRGELPDGVYYYKDIFDCGVIDNETGKRLGKITDIQSPGANDIWLVHEDNGKEYWIPNIADVVKKIDIADKKVY
VELMEGLRDED
>ProteinCenter:sp_incl_isoforms|Q5FM78 Large ribosomal subunit protein uL5 [OS=Lactobacillus acidophilus NCFM]
MASYLAEEYKETVAPALKEKFNYTSSMQIPKIDKIVLNMGVGDAVSNAKNLDEAVEELTLISGQKPLITKAKKSIANFRL
REGMSIGAKVTLRGDRMYDFLYKLINVSLPRVRDFRGVSTRSFDGRGNYTLGIKEQLIFPEIDFDKVNRTRGLDIVIVTT
ADTDEEARELLSQFGMPFAR
>ProteinCenter:sp_incl_isoforms|Q5FHY3 GMP reductase [OS=Lactobacillus acidophilus NCFM]
MSNYFSMEAFDYDDIQLIPNKGIIKSRRDADTSVKFGNRTFKIPVVPANMESVIDDKLAVWLAENDYYYVMHRFEPEKRI
PFIKMMHEKGLFASISVGIKDSEYDFIDELVKQNLKPEYITIDVAHGHSVYVIKMIKYIKEKLPNSFLTAGNIATPEAVR
ELENAGADATKVGVGPGKACITKLKTGFGTGGWQLAALRMCSKVASKPLIADGGIRHNGDIAKSVRFGASMVMIGSMLAG
HEESPGNVIKIDGKTFKQYWGSASEVQKGAYKNVEGKQMLVPYRGSIKDTLREMQEDLQSAISYAGGRELNSIKLVDYVI
VKDNIFDGDK
>ProteinCenter:sp_incl_isoforms|Q5FM70 Adenylate kinase [OS=Lactobacillus acidophilus NCFM]
MINLILLGLPGAGKGTASERIVDKYHLTHISTGDMFREAMANKTKVGLEAKSYIDKGNLVPDEVTARLVEERLSQPDIKE
GYILDGFPRTTVQAELLEGITKRLKKPLTNVIALEVDEDTLIKRLSARYMCKNCGATYNKISKQPKVEGTCDRCGSHEFY
QREDDKPEVVKNRLEVNEKMNAPLKDFYQKKGLLTIINGEQTPEKVFEDIDAVLSNNQ
>ProteinCenter:sp_incl_isoforms|Q5FKL2 Methionine import ATP-binding protein MetN [OS=Lactobacillus acidophilus NCFM]
MSIIELKNVDVDFPQKKGKLVKAVNSVSLSIEKGDIYGIVGFSGAGKSTLVRTINLLQKPSAGDIEVDGTQFVKDGKQVI
SNKELQLKRRNIGMIFQGFNLLNETTVLENVAFALKHEKLSDDELEKKSLELLELVDLKEKANFYPSELSGGQKQRVAIA
RALANNPDILISDEATSALDPQNTQQILDLLKRLNKQFNLTVILITHEMDAVKKIATKVAVMEHGQVIEKGSLRQVFLHP
KQELTKKFVGGSLEAISTLNSLHLDKLSKNESIYQLVYSVNNVAKSIIIELYKEIGVEVSMLYGNVELLNDEPIGTLVVL
IKGDQEKQKQAKEFLQKQDVTLTRLDEKGNIYD
>ProteinCenter:sp_incl_isoforms|Q5FLX4 DNA mismatch repair protein MutL [OS=Lactobacillus acidophilus NCFM]
MPKIHELSETLTNQIAAGEVIERPASVVKELVENSLDAGATRIRVDFVDAGLKQIVVQDNGTGIARDQVDLAFTRHATSK
ISNEHDLFKVATLGFRGEALASISAVSHVEILTATKGAIGVKATFSGGNKKGQEDAAAREGTQITVRDLFFNTPARLKYL
RSPRTEIMKIVDIINRLALGYPSVSFTLSNTGKVLLRTPGNGNLKQTVANVYGRHIAEKMEEFEAKDNDFKISGLMSKPE
LTRSTRNFVSILLNGRYIRNFQLNTAIMDGYGAKLAARHYPIIVLAIQVDPLLVDVNVHPTKQEVRLSKEKELSRLITST
ISNVFIKKTEQTSAFANLENKRETLVDQLQFNLNQNVVNTARKKTPEIHENNEKPEFLAKPKKPEEEKTDYVDLNIPRED
DKYIITKTWDKNVLLQQDLRPFSNTLCDSEVISSGDETLANNLPQLSYIGQIDTYIIAENNSDLFLIDQVAARRRLQFEK
IYEMLLSKKIVQQGLLTPIVLEFGNLDFIQIKDKIDQIKQIGIYLEDFGQNSFIVRSYPTWIHNDVEETIRQILDGYLNL
DKGKSENLFKRVAAMQAKRDISGKINLAAAEASQILIDLRKTEDPYHDADGRLVLVRMSENELKKMFKRDK
>ProteinCenter:sp_incl_isoforms|Q5FMM1 Phosphonates import ATP-binding protein PhnC [OS=Lactobacillus acidophilus NCFM]
MADKPMIQLKDVSKIYDNGTVGLKDINLKINKGEFVVVVGLSGAGKSTLLRSINRLHDISSGDILIDGKSITNAKGKNLR
ELRRDIGMIFQNFNLVKRSSVLRNVLVGRVAYYPTWKTTFNLFTKEDKQKAYEALQKVDLADKVYARADELSGGQQQRVA
IARVLMQNPKIILADEPTASLDPQTSVRVMNDLKMLNEKYGMTVVANLHSIELAQQFGKRVIGIRAGQVVYDGKMEDTPK
SVFTDIYNGGDGNEGAE
>ProteinCenter:sp_incl_isoforms|Q5FK05 Probable manganese-dependent inorganic pyrophosphatase [OS=Lactobacillus acidophilus NCFM]
MEKEFVFGHQNPDTDAIGTAIAFSYLQNKLGYNTEAVALGEPNDETAYALKKFGFEAPRVIKEAAPEVDSVMLVDHNEPQ
QSVSDIDKVKVTHVVDHHRIMNFNTADPLYYRAEPVGCTSTIVWKMFNENDIEIPEKIAGIMLSAIISDTLLLKSPTTTD
DDKEAVEALAKIAGVDYKDYGLAMLKAGTNINDKSEEELIDLDAKSFELNGHNVRVAQINVVDLPEALERKDAFLKAMEK
ASNDNDYDMFMLLITNILDSDSEALVVGSDETKSFFEKAFDKKLDDSEVKLPGVVSRKKQVVPPLTDAFNA
>ProteinCenter:sp_incl_isoforms|Q5FIV3 Phosphoribosylformylglycinamidine cyclo-ligase [OS=Lactobacillus acidophilus NCFM]
MNRYKEAGVDVTAGYDLVNRIKPLVAATKRKGVMGSIGSFGGMFDLEELGYKHPVLVSGTDGVGTKLMIAQKMHKNDTVG
IDCVAMCVNDVLAQGAEPLFFLDYIACGHNDPERLADVVKGVAEGCKQSGSALIGGETAEMPDMYEPHEYDLAGFSTGIA
EKEDLLSSSLAKAGDHLIALPSSGVHSNGFSLIRKILFKDHDVSLDDKPAELSGKTVGETLLTPTRIYIKAVLPLVKKHL
IHGIAHITGGGFIENLPRIYDDNLQAVINKGSWPGLPIFDYLKKIGVLSDQDCYNTFNMGIGLVLAVSSENVDAVKEQLN
TENEEFYEIGKLTARPAGKAKIVIE
>ProteinCenter:sp_incl_isoforms|Q5FIV0 Phosphoribosylformylglycinamidine synthase subunit PurQ [OS=Lactobacillus acidophilus NCFM]
MKIAVVVFPGSNCDIDMYEAFHTVCKDDVEYVSYKEKSLDGFDVVVLPGGFSYGDYLRTGAIARFSNIIPAVENMAKEGK
LVLGVCNGFQILTEMGLLPGALKKNDSLQFVCKTVTLEVENMHTPFTNEYADKEFIQIPIAHGDGSYYADENVLEELEDN
HQVVFRYHGENPNGSLHDIAGICNKEGNVLGMMPHPERAVEEILGGIDGLPLFKSLLKAGVQA
>ProteinCenter:sp_incl_isoforms|Q5FKF0 CCA-adding enzyme [OS=Lactobacillus acidophilus NCFM]
MIKIDNLPNIFTKAMPVLQRLEDAGFEAYFVGGSVRDVLLDRHVHDIDITTSAYPEEVKELFEKSIDTGIKHGTVTVLYE
GESYEITTFRTESGYQDFRRPDHVTFVQNLDEDLKRRDFTINALAMDIRGQIIDLFNGVEDLKKRVIRAVGNPETRFHED
ALRMMRAVRFMSQLEFKLEEKTERAIKDNHELLKKISIERIREEFVKMGLGSHSRQAFQVFLDTQLSEDVPNFAGKKDLL
SVYPKLQFSPTMETSLWSIIIILLKMPNESIGKFMRAWKNSNAMTEKVERIINLFDLISEHAPTDYELFQAGEETLINTI
DVAHILGQPISSEALVDRYMALPIKKSSELAIDGRFLIEQGMRPGAKLGETLNNIRKLVVSSEIENTQEAIEVYLDELK
>ProteinCenter:sp_incl_isoforms|Q5FJK5 Small ribosomal subunit protein bS16 [OS=Lactobacillus acidophilus NCFM]
MSVKIRMHRAGAKRKPFYRIVVADSRMPRDGRFIEQVGYYNPVSQPKELKLDEDKIFEWLQKGAQPSDTVRSLLSGAGLM
AKLHDAKYNK
>ProteinCenter:sp_incl_isoforms|Q5FKX2 Small ribosomal subunit protein uS4 [OS=Lactobacillus acidophilus NCFM]
MSRYTGPSWKRSRRLGISLSGTGKELARRNYAPGQHGPNSRGRLSEYGQQLHEKQKLRWMYGLNERQFRTLFIRAGKIRE
GQHGINFMILLERRLDSIVYRLGLATTREQARQLVNHGHITVDGKRVDIPSYEVSVGQTIGLKDKSKNLQQIRDALEATT
ARPSFVSFDENKMEGTLVRLPERDEMEPEIDESLVVEWYNKLL
>ProteinCenter:sp_incl_isoforms|Q5FN09 Small ribosomal subunit protein bS6 [OS=Lactobacillus acidophilus NCFM]
MATTKYEVTYIIKPDIDEDNKKALVENYDKVIADNGGTMVESKDWGKRRFAYEIDKYREGTYHIMTFTADNADAVNEFSR
LSKIDNAILRSMTVKLDK
>ProteinCenter:sp_incl_isoforms|Q93G07 Chaperonin GroEL [OS=Lactobacillus acidophilus NCFM]
MAKDIKFAENARRSLLKGVDKLADTVKTTIGPKGRNVVLEQSYGNPDITNDGVTIAKSIELKDHYENMGAKLVAEAAQKT
NDIAGDGTTTATVLTQAIAREGMKNVTAGANPVGIRRGIEKATKAAVDELHKISHKVESKEQIANVAAVSSASKEVGELI
ADAMEKVGHDGVITIEDSRGINTELSVVEGMQFDRGYLSQYMVTDNDKMEADLDNPYILITDKKISNIQDILPLLQEIVQ
QGKSLLIIADDVTGEALPTLVLNKIRGTFNVVAVKAPGFGDRRKAQLEDIAALTGGTVITDDLGFELKDTKIDQLGQARR
VTVTKDSTTIVDGAGSKDAIKEREDSIRKQIEESTSDFDKKKLQERLAKLTGGVAVIHVGAATETELKERRYRIEDALNS
TRAAVDEGYVAGGGTALVDVEKAIKDLKGETSDEQTGINIVLRALSAPVRQIAENAGKDGAVVLNKLESQENEIGYNAAT
DKWENMVEAGIIDPTKVTRTALQNAASIAALLLTTEAVVADIPEDKPEAPQAGAAGAPGMGM
>ProteinCenter:sp_incl_isoforms|Q84BU3 Chaperone protein DnaJ [OS=Lactobacillus acidophilus NCFM]
MAQEDYYKVLGVDRDASDQEISKAYRKLAKKYHPDLNHEPGAEEKYKQVNEAYEVLHDKQKRAQYDQFGSAGVNGQGGFG
GAGQGFGGAGFDTSGFGDFGDIFGDIFGQGARQQRVDPTQPQRGQDLDYTLTIDFMDAINGKKTQVSYTRDETCETCGGN
GCEKGTHPITCDKCHGTGVMTVTQQSMLGMIRRQTTCDKCNGRGVIIEHPCKTCGGKGTVERKNTIEVDIPAGIDNGQQL
RYQGQGEAGRNGGPYGDLYISYRIKPSKDFERRGQNIYTEVPISFAQATLGDEITVKTVHGDAKLTIPAGTQPNKKFTLR
GQGVPYLRGNGNGDQITTVNIVIPKHINDKQKEDLTNFVHDGGGNITPQEKGFFERLKDKLSGE
>ProteinCenter:sp_incl_isoforms|Q5FJH5 Methionyl-tRNA formyltransferase [OS=Lactobacillus acidophilus NCFM]
MTSVIFMGTPEFSVPVLEGLIEAGYEIRAVVTQPDKKVGRKQKIAKTPAKIAAEKHDLPVLQPVKLSGSEEMNQLIDMHA
DLIVTAAYGQFLPTKFLKSVNIAAVNVHGSLLPKYRGGAPIQYSLINGDKETGITIMEMVKKMDAGDIYAQEAIKIEPED
NAGTLFSKLSILGRDLLLKTLPSIIDGSVKKTPQDPDKVVFSPNITKEQERLSIDMTAEQANNMIRALNPDPGAYLMING
QRFKVWEAEVASDSSSLEAGTVVANKGRFAISFADNTVLNLLEVQPSGKKRMNIKNFLNGQGSKFVTGEEIVDK
>ProteinCenter:sp_incl_isoforms|Q5FJG5 Bifunctional protein FolD [OS=Lactobacillus acidophilus NCFM]
MGKILDGKFVANLLGEKLKEKVKDLKEEGITPHFCVINIGDDPASKIYVRTKKRRAEKMGIIQDIYQLPADTKQEVALNL
IDKLNEDPDINGVMVQLPAPEQIDADELLERIDPNKDVDGLTPSNIGRIWMENHFIEPATAEGIIALLKYYKILLKGKNV
VVIGRSNIVGKPVAALMLEQNATVTIAHSETENLAELTRNADIIVSATGQAFLVTEDMVKDGVVVVDVGMNHVNGKLVGD
VDFENVKKKASYITPVPGGVGPLTVQFLMEAVVKLTRRQNGRE
>ProteinCenter:sp_incl_isoforms|Q5FLL0 Aspartyl/glutamyl-tRNA(Asn/Gln) amidotransferase subunit B [OS=Lactobacillus acidophilus NCFM]
MNFKSTIGLEVHFELKTKSKIFSPSPVTYGAEQNTETNVIDWAMPGTLPMVNKNVYRLGIMVALATHSHILPTTHFDRKN
YFYPDNPKAYQITQFFQPLARDGYIEVEVRGKKKRIGIHEMHIEEDAGKNTHGTNGYSYVDLNRQGVPLLEVVSEPDMED
PEEAYAYLEKLRKIVQFTGASDVKMEEGSMRVDTNISIRPAGQKELGTKVEMKNLNSFDHVRRSLAYEEKRQEQVLLAGG
HIQLSTRRFDEATGKTVLERVKEGASDYRYFPEPDIAPDHISQEWIDQIAKELPKSPFDRYDDYVNKFGLKPYDANVLLQ
TKESSDFFDAAVAAGADPTLAANWMNTQVNGYLNDNRVSLEDIKLTPENLAKMIKLIQDGTISSKIAKKVFAETVANGTD
PKKYVEDNGMVQLSDTSVLEPMVKKVVDDNPQSVEDFKNGKDRAIGFLVGQIMKQTRGKANPKMVNKLLNQELQSR
>ProteinCenter:sp_incl_isoforms|O07684 Beta-galactosidase large subunit [OS=Lactobacillus acidophilus NCFM]
MQANIKWLDDPEIFRVNQLPAHSDHPFFKNYREWQNNHSSFKQSLNGMWQFKFSKDPQSRPVDFYKKDFNTSSFTTIPVP
SEIELNNFAQNQYINTLYPWEGKIFRRPAYALNKSDAEEGSFSEGKDNTVGSYIKHFDLNPELRDHDIHIVFEGAERAMY
VWLNGHFIGYAEDSFTPSEFDLTKYIKEKDNILAVEVFKHSTASWLEDQDMFRFSGLFRSVELLAFPETHLVDLDLKPTV
CDNYQDGIFNAELKFTGSLNGHVHLSVEDVNGSAILEQDVPLDSEVEFTSSTLENIHLWDNHHPYLYQLLIEVHDENGHL
VELIPYQFGFRRIEINQDKVILLNGKCLIINGVNRHEWNAKTGRSITLNDMEKDIDTFKENNINAVRTCHYPNQIPWYYL
CDQNGIYMMAENNLESHGTWQKMGQVEPSDNVPGSVPEWREAVIDRARNNYETFKNHTSILFWSLGNESYAGSNIVAMNE
FYKEHDSSRLVHYEGVVHRPELKDQISDIESHMYLPPKEVAEYLRNNPQKPFMECEYMHDMGNSDGGMGSYIKLIDEYPQ
YVGGFIWDFIDQALLVYDPISKQNVLRYGGDFDDRHSDYEFSGDGLMFADRTPKPAMQEVRYYYGLHK
>ProteinCenter:sp_incl_isoforms|Q5FKK2 Citrate lyase acyl carrier protein [OS=Lactobacillus acidophilus NCFM]
MEIKTTAVAGTLESSDIQIMISKGSDGIKIDLESEVKKAYGDQIEKVITETLKKYGLDNVNIKATDKGALDCVIKARTLA
AAQRATETQDKPDLEVL
>ProteinCenter:sp_incl_isoforms|Q5FKQ9 4-hydroxy-tetrahydrodipicolinate synthase [OS=Lactobacillus acidophilus NCFM]
MATLIDADLLTAIVTPFDENNKIDFSSLEKLVNYLIGQGCNGFVVGGTTGETPTLTHDEKIDLYKHFSQFVNKRVPIIAG
TGSNNTAETIAFTNEVAQIEGIDYALIVVPPYNKPNQRSMVAHFSAINDATKIPFLIYNIPGRTGVKMEKETIVQLSRLD
NIKGIKQCASLEEMEYIIENKDPDFQVFTGEDTQALTARLLGANGVISVASHIYANQMRRMYDSLYEGNYPLAAKIQRWL
TPRMQALFMYPSPAPVKAVLNAQGLNVGGCRLPLVELNDEEKITLAQRLGLDDNALMQKLPLDLGKELEDD
>ProteinCenter:sp_incl_isoforms|Q5FJT7 GTPase Era [OS=Lactobacillus acidophilus NCFM]
MEEKEFKSGFVALVGRPNVGKSTLMNYLVGQKVAITSNKPQTTRNRISGIYTSDRMQVIFVDTPGIFKPHSKLDDYMDKA
SLSSLNDVDLVLFMVEPEDMGKGDQYIADLLKEVKVPVFLVINKVDQIHPNKLLPIMDSYHKLDGFKEILPISATQGIGI
DDLLNTIYKYLPAGPQYYDADQITDRPEYFVVAELIREQILRLTSQEVPHATAVVVDQMNKHQNGKLVIEATIYVERDGQ
KGIIIGKGGKMLKQIGIDSRKEIERLLGEKVNLRLWVKVQHNWRSDPSFLKQIGYDKKELG
>ProteinCenter:sp_incl_isoforms|Q5FKM6 Enolase [OS=Lactobacillus acidophilus NCFM]
MLKSVIENVHALEIFDSRGNPTVEVHVTLSNGVVGKAEVPSGASTGENEAVELRDGGSRLGGKGVSKAVNNVNTEINDAL
KGMDPFDQPKIDQTMIDLDGTPNKGRLGANAILGVSMATAVAAANANRQPLYRYLGGIDLEMPQTFHNVINGGEHADNGI
DIQEFMITPIAKTSFRDGFEKIVNVYHTLKKVLEDMGYETGLGDEGGFAPNMKNSEEALKALHESIIKAGYKPGEDIGIA
CDCAASYFYNKEDGKYHLEGKVLTDDELAAYYDKLLDEFPELMSMEDPYDENDVEGMVKFTATHKDRIQIVLDDFICTNP
ALLKKAIKEGAGNASLIKLNQIGTVTETLETIRMSRKNGYNTMISHRSGETGDTFIADLAVAINGGQLKTGAPARSERVE
KYNRLLEIEEELGKGERLAFFPDDVDHD
>ProteinCenter:sp_incl_isoforms|Q84BU6 Heat-inducible transcription repressor HrcA [OS=Lactobacillus acidophilus NCFM]
MLTERQELILKTIIMDFTQTHEPVGSKTVMNQLPIKVSSATIRNEMAVLEDQGLIEKTHSSSGRIPSSEGYRYYLDNLVE
PLKLPESVYNTIGSQLDRPFHQVNEIVQEAARILSDLTNYTAFAEGPEKRDVKVTGFRIVPLSSRQVMAILVTSDGNVQN
QVYALPHNIYGEEIEKAVHMINDQLVGKSLNEINVSLLSELAKSELGGEHVTELLSLVEDVLKDAASEQMYVDGQINLLN
NTSEHNVKDIRSLYELIDHDNLFSNLMDSKADSKDKNYPIKVKLGSELPNDLLKNYSLLTAEYNVGSHGKGTIALLGPTN
MPYSQMIGLLEYFRNELAKKLLDYYGKFQ
>ProteinCenter:sp_incl_isoforms|Q5FK48 S-ribosylhomocysteine lyase [OS=Lactobacillus acidophilus NCFM]
MAKVESFTLDHTKVKAPYVRLITVEEGPKGDKISNYDLRLVQPNENAIPTGGLHTIEHLLASLLRDRLDGVIDCSPFGCR
TGFHLIVWGEHSTTEVAKALKSSLEEIRDTITWEDVPGTTIKTCGNYRDHSLFTAKEWCRDILEKGISDDPFERNVI
>ProteinCenter:sp_incl_isoforms|Q5FIN8 S-adenosylmethionine synthase [OS=Lactobacillus acidophilus NCFM]
MEKRLFTSESVSEGHPDKVADQISDAILDAMLKKDPNSHVACETIVTTGMVFVFGEISTSAYVDIQDVVRKTILKIGYDR
PELGFDGNNCAVMVDIDEQSPDIADGVDHSLETRENKSDNDELDQIGAGDQGLMFGFAIKETPELMPLPISLSHRLMRRV
ASLRKDHTLEWLRPDAKAQVTVEYDENGKPLCVDTVVISTQTDAEVSNEEICRAMIDLVIKEVIPAKYLDENTKFLINPS
GRFVIGGPKGDSGLTGRKIIVDTYGGYARHGGGAFSGKDPTKVDRSASYAARYVAKNIVAAGLAYRCEVQLAYAIGVAHP
VSIMIDTAGTGTVDDELLTEAVRNVFDLRPAGIIKMLDLRRPIYEQTAAYGHFGRTDVDLPWEKTDKTQALLDYIKNNQ
>ProteinCenter:sp_incl_isoforms|Q5FLV8 Glutamate racemase [OS=Lactobacillus acidophilus NCFM]
MDNRPIGLLDSGFGGLSVAKKVIEKLPNESTIFIGDNAHIPYGDRTREDIINLTRRSVKFLLEKNVKLIVIACNTATAVA
MPTMQKEVEQQIIGVIQSGALAAARTTKNKNVAVVATNVTVASHAYQKEIKFRDPEIKVTELAAPKLAPLVEAQKDYATN
LKVVKESLAPLMGKEFDTLVLGCTHYPLIQKEFEEAINNKEVTILDPADQVAQYTFNVMRRDGLFSDSEKAVHEYYTTGN
SETFDKLARTFMDDDTLTSKHVDTENY
>ProteinCenter:sp_incl_isoforms|Q5FI54 UDP-N-acetylmuramyl-tripeptide synthetase [OS=Lactobacillus acidophilus NCFM]
MSISLNTCILILKEHHLLKSSAVQDTVATKMDYVSYDSRDIQTNTLFFCKGAGFRPTYLSMAKSNGANCYVAEQPYPEGK
GMHALIVRDVSKAMALLSAAFFRFPQDDLYVVAFTGTKGKTTSAYFLKGMLDQANGGRTALISSVNDVVGPKPEDSFKSS
LTTPESLDLFRDMRTAVDNGMTHLVMEVSSQAYKKNRVFGLTYDLGFFLNISPDHIGPNEHPNFADYLHCKLQLMVNSRK
CIINAETANFNEVYAAATTTTNPDSIYLFAREDFENPDLDVPIDFRFASQELDMKETRFKLFCATDKAKKLPINGDYTLK
MLGDFNESNGTAAIIGAGLAGLNHDQCAKGIRNVTIPGRMQTERTKEHGMVVVDYAHNKASMMALMRFMQNEFNDPKIIV
VVGAPGDKGVSRRPGFSESLSAYADKAFLTTDDPGFEDPKSIAEEIDAGIDHSKCDVTIELDRKKAIHDAIASAGPDDVV
LICGKGADAFQKIRGVDTPYPSDIVVAQQVINELEGQDEHFRK
>ProteinCenter:sp_incl_isoforms|Q5FL50 Phosphoglycerate kinase [OS=Lactobacillus acidophilus NCFM]
MAKLIISDLDVKGKKVLVRVDFNVPIKDGVIGDDNRIVAALPTIKYIIEHGGKAILLSHLGRVKSDADKKELSLKPVAER
LSELLDKPVTFVPSNEGKEVEEAIDNMKDGDVVVLENTRFQDIDNDFGKRESGNDPKLGEYWASLGDIFVNDAFGTAHRS
HASNVGIATAMKENGKPAAAGYLLEKEIKYLGDAVDNPVHPFVTILGGAKVSDKIGVIENLIPKSDHILIGGGMAYTFLA
AQGHKIGKSLFEADKVDLAKELLEKAGDKIVLPVDNVAATEFSNDASREVVGDDIPDNMMGLDIGPKTIAKFKDILKDAK
TVVWNGPMGAFEMPNFAEGTLEVGRALANLTDATTIIGGGDSTAAAKQLGIAPKISHISTGGGASLNYLEGKVLPGIACV
SDK
>ProteinCenter:sp_incl_isoforms|Q5FM96 DNA-directed RNA polymerase subunit beta' [OS=Lactobacillus acidophilus NCFM]
MIDVNKFESMQIGLASPNKIRSWSYGEVKKPETINYRTLKPEKDGLFDERIFGPTKDWSCACGKYKGVRYRGIVCDRCGV
EVTSSKVRRERMGHIELAAPVTHIWYFKGIPSRMGLVLDISPRLLEEVIYFAAYIVIDPGDTDLEPKQLLTEAEYREQKA
KYGNRFEAKMGAEAIRELLKKVDLDKEVKNLKKELQTATGQKRTRAIRRLDILDAFKNSGNKPEWMVMDAVPVIPPDLRP
MVQLEGGRFATSDLNDLYRRVINRNNRLKRLLDLNAPNIIVQNEKRMLQEAVDALIDNGRRGRPVVGPGNRPLKSLSHML
KGKQGRFRQNLLGKRVDYSGRSVIDVSPKLKFYQCGVPRPMALELFKPFVMHELVKRGIASNIKNAKRKIDREDDDIWDV
LEDVIKERPVLLNRAPTLHRLSIQAFEPVLVPGKSIRLHPLACEAYNADFDGDQMAIHVPLSDEAVAESRLLMLAAHHIL
APKDGKPIVTPSQDVVLGNYWLTQAERGREGEGMIFSSPAEATVAYENGDIHYHTIIGMSADAMPKKPWPKGHEHGIFIT
TYGKLVFNQLFPDDYFYVNEPTEKNLNDPLDAKYFLNEGEDINSKINEVADDLIASPFKSSFLSDSIATIYKYYKVQRTS
EYLDDLKELGYTSSTTSGITIGMNDVPEIGDKDEKVAKARKQVDVVSKQFRRGLITEQERHDRVISIWNACKDEIQNEIA
QIHSPRNPISIMADSGARGNISNFTQLAGMRGLMATPNGGLFEIPVTSNFKEGLSVLELFMSTHGARKGMTDTALKTAQS
GYLTRRLVDVAQDVIIRDDDCGTDRGITVSAIMEGDEMIEPLFDRLVGRFTAETVKDPETGEAIVGRDVMMDENMAHKIC
DAGVTHVKIRSILTCDTPHGVCRKCYGMNLATGEEVEVGEAVGTVAAQSIGEPGTQLTLRTFHNGGVAGAEDITQGLPRV
QELFEARNPKGRATISEVDGVIDSIQENPAEHTREITVKGKIDTRSYSVPYTASVAVSEGDYVHRGDKLTLGSVDPKELI
QVTDTLTTEKYILAEVQKAYRMQGVDIADKHVEVLTRQMLQKVRVLDPGETDILPGEVMDIGQFRDRNKEVIISGGIPAT
AQSIILSITKAALETNSFLSAASFQETTRVLTDASIRGKNDPLLGLKENVIIGKIIPAGTGMPIYRSMEPEADVKKPDSV
YSIADIEKQMKEKDKTK
>ProteinCenter:sp_incl_isoforms|Q5FLF6 Ribose-5-phosphate isomerase A [OS=Lactobacillus acidophilus NCFM]
MDKKEQDRLKKEAAEKAANMVQSGMILGVGTGSTVAFFIDALGKRKDEEDLKLKAIVTTSNRSKKQLESLGFEVSELADI
DQADLTVDGSDRVADNLDGIKGGGGALTLEKNVAINSKKIVWIVDESKLVHRLSGFPLPVEVLPISCEQNFRRFEQEGLK
PQWRTDGDKRYITHYGNYIIDLAVDPIPAPHGLADYLDHTVGVVEHGLFLDMCDEVIIAHSDGTIEDKIK
>ProteinCenter:sp_incl_isoforms|Q5FJT3 Small ribosomal subunit protein bS21 [OS=Lactobacillus acidophilus NCFM]
MAKTIVHENESIDDALRRFKRSVSRSGTLQEYRKREFYEKPSVRRKLKSEAARKRRHY
>ProteinCenter:sp_incl_isoforms|Q5FJM3 Small ribosomal subunit protein uS2 [OS=Lactobacillus acidophilus NCFM]
MADVVTMKQLLEAGVHFGHQTRRWNPKMAPYIFTQRNGIYIIDLQKTIKMLDDAYNFMKAVAEDGGVFLFVGTKKQAQDS
IAEEATRAGQYYVNQRWLGGTLTNWTTIQSRVRRLKQLKEMSEDGTFDVLPKKEVALLTKEMDKLERFLGGIEDMPRIPD
VLFVVDPKKEKIAVHEANILGIPVVAMVDTNTDPDPIDVVIPSNDDAIRAIRLIAGAMADAIIEGKQGQDDEETLEVDFK
ENADGSEEIVSAEENPED
>ProteinCenter:sp_incl_isoforms|Q5FM82 Large ribosomal subunit protein uL29 [OS=Lactobacillus acidophilus NCFM]
MKAKDIRALTTDEMLEKEKQYKEELFNLRFQQATGQLENTARLSKVRKNIARIKTILSEKALENN
>ProteinCenter:sp_incl_isoforms|Q5FM90 Large ribosomal subunit protein uL3 [OS=Lactobacillus acidophilus NCFM]
MTKGILGRKVGMTQIFTKDGILVPVTVVEATPNVVMQVKTVESDGYEAVQLGYQDKREVLSNKPEKGHADKAKTSPKRFI
REIRGVELKDYEVGSEVTVDTFKEGDVVNVTGTSRGHGYQGNIKRWGQSRGPETHGSRYHRIPGSMGSIINRVPKGKRLP
GHMGVKKVTIENLVIEKVVADKNVLMIKGNVPGAKNSLIVVKTASKAVKADK
>ProteinCenter:sp_incl_isoforms|Q5FM94 Small ribosomal subunit protein uS12 [OS=Lactobacillus acidophilus NCFM]
MPTINQLVRKGRHSKVTKSKSPALNYSYNSMKKESVFNPAPQMRGVATRVGTMTPKKPNSALRKYARVRLSNLIEVTAYI
PGEGHNLQEHSVVLIRGGRVKDLPGVRYHIVRGALDTAGVEGRKQSRSKYGTKKD
>ProteinCenter:sp_incl_isoforms|Q5FM93 Small ribosomal subunit protein uS7 [OS=Lactobacillus acidophilus NCFM]
MPRKGHVTKRDVLADPVYNSKLVTKLINHLMIDGKRAKASSILYDAFNIVQDKTGKEPLDVFEEAMNNVMPVLEVRARRI
GGSNYQIPVEVRPERRTTLGLRWLVSYARLRNEHTMDERLANEIIDASNNTGSAVKKREDVHRMAEANRAFAHYRF
>ProteinCenter:sp_incl_isoforms|Q5FL42 UDP-N-acetylenolpyruvoylglucosamine reductase [OS=Lactobacillus acidophilus NCFM]
MELLNLKKQGIDIKEQIPLSRYTFTKTGGEAEYLAFPKTTDEVEKLVKVTQENKIPLTIIGNASNLIIRDGGIDGLVIIL
TELKNIEVNGNEVTADAGATIVDTAFTAANHGLSGMEFAAGIPGSIGGGVFMNAGAYGGEMQEAVKSVNVLTRAGEYKTY
SNQEMDFSYRHSIIQENGDIVLSATFSLKPGNKLQILDHMDYLNALRRYKQPLEYPSCGSVFKRPKGHFVGPMIIKAGLQ
GKQIGGAQDSTKHAGFIVNKGGATATDYLDLIHLIQKVIKEKYDIDLHTEVRIIGKEN
>ProteinCenter:sp_incl_isoforms|Q5FKV2 UDP-N-acetylglucosamine--N-acetylmuramyl-(pentapeptide) pyrophosphoryl-undecaprenol N-acetylglucosamine transferase [OS=Lactobacillus acidophilus NCFM]
MRVIFTGGGTGGHIYPIMAIIERLKERGISKNDEILFVGTQKGLESKIVPAAGVNFETIQIQGFNRKHPLKNFETIKLFF
QATKSARKILQEFKPDVVLGTGGYVSGAMVYEAAKMHIPTMIHESNSVVGLANKFLGHYVDKICYTFDDAAKEFPEKKKL
VKTGNPRSQQVLGLHEDKVNLQKELGLNPQMPTVLVFGGSRGALAINRIMLKSLMELKKKPYQIIWATGTYYFDSVQKKL
EGVDYGDNIKILPYIQNMPALLPEMTCVVSRSGATSIAEFTALGVPVILIPSPNVTHNHQMKNALDLQKAGAALVIPEDD
LNPNNFVSSIDHILLDEKYANEMSEASKALGVPDASDQVIKVMEEISR
>ProteinCenter:sp_incl_isoforms|Q5FLW2 Endonuclease MutS2 [OS=Lactobacillus acidophilus NCFM]
MNNKILKILEFGEITDRLGALAITSPAKERAEKLLPSSDFDQVQNDIKQTLALTNLLRIKGQLPLTNFKDVRPSTKRLGV
KANLNAQELGNLLLVLSLAQEINEFLEDVDEKVDLTIIDPILDQLDVPDLLFRELKKSIDYDGEVLDTASSELARLRHDI
ASNEEDIKNRMTTYTKGNSSKYLSEQIVTIRDDRYVIPVKQEYRAKFGGVVHDQSASGQTLFVEPEAVLNLNNRQQNLIA
KEKQEIRNILKHLSNIAREDIDSLNNIASALTSLDFLQAKAKLAKEMKASEPKLTKDHSLNLRNARHPLINPEKVVPNNI
RLGGDFDTMLITGPNTGGKTITLKTAGLLQLMAQSGLFIPAEEDSQVGVFEQIYADIGDEQSIEQSLSTFSSHMNDIIAI
MKNVNSETLVLIDEIGAGTDPEEGASLAISILDFLRKKDAKIMVTTHYPELKLYGYNRPRTTNASMEFDLKTLSPTYRLQ
IGIPGHSNAFAIARRLGMREDVVKNAQELMSDEDSDINKMIAKLNAQTKAATTARNRLETSLDRSQKLEQKLQQALDWYN
QRVQKQLDFAQERANEIIAKRRKKADKIIEQLEQQKNVGIKENKIIEAKGELNSLERQANNLAHNKVLQREKRRHHVSIG
DRVKVLSYGQTGTITKQLSEHEYEVQMGIIKVKVSDRDVERIDNSQSTAKPKRLVRATSAVRRSNAHSELDLRGQRYDEA
MTNLDRYIDSVLLAGLDTVTIIHGIGTGAIRKGVWQYLRSSNHVKNFNYAPANEGGNGATIVQLK
>ProteinCenter:sp_incl_isoforms|Q5FK09 Glycerol-3-phosphate acyltransferase 2 [OS=Lactobacillus acidophilus NCFM]
MFALKFASLFILAYLLGSFPAGVVVGKIFFYKDIRKYGSGNIGTTNTFRVLGPVAGIIVFLIDFFKGTLATLIPVIFNLG
PHYLCLIFGLVAILGHAFPIFLKFKGGKAVATSAGFLLGYNVHFFLICAVIFIPILFITSMVSLTSLISVVLIFIASFFF
HDIALSIISGLLVILIYWSHRSNIARIEKHQENMVPFGVVYWLKNKHTKSK
>ProteinCenter:sp_incl_isoforms|Q5FJT8 DNA repair protein RecO [OS=Lactobacillus acidophilus NCFM]
MARELKEVQGIIFKRQKYKEADLLAKIITKQSGIITLIVKGAMRPKSKLSAATLNFSAGTYVIYTSGHGLSNLRTYKKVQ
QFDALYRDLTKNAYVSFIFDLIDHAFVEYQPLGQYYNLAVFALEKISAGVDSEMITQIVQMKMLSAYGVKPELSHCVICG
KEKGIFDYSIKLGGVICSDHFNVVESRLHLKPKETAILRTIGLLPIERLGTIKVSEESKRATRKAIDRIYRETIDLNLKT
KKFLDELKLF
>ProteinCenter:sp_incl_isoforms|Q5FM04 Recombination protein RecR [OS=Lactobacillus acidophilus NCFM]
MQYPLPIAHLIDAYMKLPGIGEKTATRLAFYTMDMPQEDVEDFSKALIQVKQDIHQCPICGNITEKEICDICSNPNRDQT
TIMVVEQPKDLMALEEMGEYDGLYHVLHGVLSPMDGIGPEEVNIKSLITRLQKNDDVKEVILALNSTPEGESTSMYISKL
IKPAGIKVTRLAAGLSVGSDIEYANSITLKRAVQGRTTL
>ProteinCenter:sp_incl_isoforms|Q5FKI4 Aspartate--tRNA ligase [OS=Lactobacillus acidophilus NCFM]
MEKRTDYCGNITEKYIGQDVNLYGWVQRVRNLGNLVFIDLRDREGLVQIVVNKDSGKDLMEIANSLGNEYVIQVRGKVVK
RSEANPDMKTGQVEVDATEIIILNEAKNPPFEIKDGVEISEQTRLKYRYLDLRRPEVQKAIILRSKILRATHEFFDENGF
IDIETPILGKSSPEGARDYLVPSRIYPGSFYALPQSPQLFKQLLMGAGFDKYYQLARCFRDEDLRGDRQPEFTQIDMEMS
FADEQTIQDYTEGLLKKIMKDVMGIDLKTPIKRMSWTDSMNKYGCDKPDTRYGMLIHDLSSIFKDSDFKVFSGAIADGGF
VKGIAVKNGAKEYSRKKIDKKADFIKRFHAKGLAWVKFEDGEFSGPVARFLTDENKEALKKEFDLEGGELVVFVADKWKV
VCDSLDHLRREFAKETGIIPKGVYDFVWVVDWPLFEYDEGLGRWVAAHHPFTMPDDEGVKLLTTDPHKAHARSYDIVMNG
DEMGGGSIRIHKRSIQEDMFKALGFTKKRAYEQFGYLMDAFDMGFPPHAGLAIGLDRFAMMLAGKDNIRDVLAFPKNASA
SEPMMHAPAPVADQQLADLGIEVEKQYEDSVKATEERLEKMAAEDAEENSTWDK
>ProteinCenter:sp_incl_isoforms|Q5FLW6 Alanine--tRNA ligase [OS=Lactobacillus acidophilus NCFM]
MKKLNSSEFRQMFLDFFKEHGHMIMPSASLIPQDDPTLLWINSGVATMKKYFDGSVVPKNRRITSSQKSIRTNDIENVGK
TARHQTFFEMLGNFSVGDYFRDEAIPWAWEFLTSPKWLGLPKEKLYCTVYPKDEDSFNVWVKAGMPADHIVKLEDNFWDI
GEGPCGPDTEIFYDRGQENNDVAEDDPENFPGGENARYLEIWNIVFSQYNHLPNGKYVDQPHKNIDTGMGLERVLSILQD
APTNFETDLFLPIIHATEEMTDGKKYGENDEDTTAFKIIADHVRAVSFAIADGALPSNSGRGYVLRRLIRRADLNGQRLG
IKGAFLYKLVPVVGKIMESHYPEIMDQRGFIENVIQNEEERFQSTLDTGLTLLDDLIEKAKNSDDKTISGKDAFKMFDTY
GFPYELTFESAQDAGLKVDKKGFDAEMQAQKDRARKARGDLQSMGRQDVTLMNIKDKSEFEYGVYEEPHAKLIDIVVDDK
LVDKANGEHATLVFDKTPFYAERGGQVADHGGIYNQDGELVAKVTDVQHAPNDQNLHFVDLILPMEKGQEYVLKIDKERR
EGLRHSHSATHLLHAALRQVLGEHTHQAGSLVDPDYLRFDFTAMEPMTPRELKSVEELVNQKIWDAIQVKTTITTPEEGE
KMGALALFDGKYGDKVRVVQMSDFSSEFCGGTHVDNTDQIGIFKITSESAVGAGMRRIEAVTSKKAYEYLANRSSLLDDI
QEVVKATKPENIVDKIDSIENELRDSQKQVEALTKKINQAKAGEIFDNVKQAGDLTVIAAIADVNGMNDLRELADNWKSG
NKSDVLVLAAENDGKANMIISLDQRALDKGLKAGDLIKKAAPLFGGGGGGRPNMAQAGGKKPEGLNDAIKAVIDEISNN
>ProteinCenter:sp_incl_isoforms|Q5FKH6 UvrABC system protein C [OS=Lactobacillus acidophilus NCFM]
MATELIENKLKLLPEKPGCYLMKDINGTVIYVGKSKNLKNRVRSYFKSKQVGRRAELVREIRDYDIITVSTDKEAFLLEI
TLIKKYQPYYNVQLKQGTGYPYIEITREHDPQTRLTSVVHKDGGYYFGPYPNVYAAQATLKFIRKVYPLRRCHGYQGRPC
LYYHMGQCLGACFKKVPQKEYDEQIKKIKSFLNGDITSVKQDLTTKMEKASENLEFERAAEIRDQLKYIEETVEKQKIIS
NDNTQRDIFNYYVDKSWISIQIFFLRQAKLLRRETRMFPLTDAADPEDAFTSFIVQFYGQKNRILPKEILIPSGFDDDTL
AEVLNVAVRTPQRGQKKSLLDMAKDNAKLKLDDKFRLLELGNRKTKGAQKEIFDALGLPYGHVIESFDHSHIQGADPVSA
LVVFKDGEPDKTSYRKYKLKGEVEHQNGGDEVRNTREVVRRRYGRLLREHKKMPDLILMDGGQIQVDACEDVLRNELNLN
IPVAGMVKDDKHRTNHLLFGDPINGIPLKLIPLDPKSEGFYLMTRIQDEVHRFAITFHRRRHAKNALSSRLDSIKGIGPK
SRNKLLRNFGSLKKIKEASIEDLRAAGLTLPQAQTVKLML
>ProteinCenter:sp_incl_isoforms|Q5FJL6 UPF0154 protein LBA1278 [OS=Lactobacillus acidophilus NCFM]
MNLGLAIFLIIIALLVGATAGFYGARAYMKKYFKENPPISEEMIVAMMSQMGQKPSNKKVHQVMNMMKHQQK
>ProteinCenter:sp_incl_isoforms|Q5FKJ5 UPF0397 protein LBA0922 [OS=Lactobacillus acidophilus NCFM]
MNNTGLSVKKVVAIGIGSAIYVILARFTSIPTPIPNTNIELVFPFLAFFASIYGATVGFSVGFIGHALSDFIMYGQTWWS
WVLATGILGWIIGLAYKRLDLKNGIFGLKQIILFNIVQIIANILAWIVVAPIGDIIIYSEPANKVFVQGISATISNGISI
LIIGTILLKAYASTKIKKGSLRKED
>ProteinCenter:sp_incl_isoforms|Q5FJB8 Dihydroorotase [OS=Lactobacillus acidophilus NCFM]
MKTVIKNGTVYQNGRLIHADVLIEDQKIKVIGTNLTGDKEFDATGKLVAPGLVDVHVHYREPGQTYKEDIRTGSEAAARG
GFTTVGAMPNVTPVPNTPELMEKMVKKNQEKGIVHIFQYGPITNDETTDIIPDYAALKKAGAFALSNDGHGVQTAQTMYL
AMQKAKANNLIIATHAQDDSLFNHGIVNEGKKAEELNLPPVTELAETTQIARDLLLAQKTGVHYHICHVSTKTSVELVRM
AKARGINVTCEVAPHHILLTDDDIPKDNGYYKMNPPLRNKEDQAALLVGLLDGTIDLIATDHAPHAKKEKQGGMKGAAFG
ITGSETAFSTLYTKFVKKDKVFTLEQLLSWLSDKPAEAFGLKDAGVLEPGKNADIAIFDIEHEATIEEKDYKSKGVNTPF
TGQKVYGETVMTMVNGKVVYQRGTK
>ProteinCenter:sp_incl_isoforms|Q5FMG3 Ribosomal RNA small subunit methyltransferase A [OS=Lactobacillus acidophilus NCFM]
MANNIPIGSPVRTKAIINRYFVKAKKNLGQNFLVDQDAILGIVEAADIQPGDQVIEIGPGIGSLTEQLLLAGAKVFAYEV
DDSLPEILHNELPKKIGEQSLNDRFKLLLKDVLKADFQNDLAGFFDMKQPIKVVANLPYYITTPIIFALSESDLHFSSLT
LMMQKEVAERLEAKPGNKEYGPLTISVQTEMNVKIALEVKSTSFMPRPKVDSSVVVLTPLQERPKIENRKHFIWVVKMCF
SQRRKTLNNNLKALIPNAKEREALISKLGVDPRVRPEDLTIDQFIEIARNIPAK
>ProteinCenter:sp_incl_isoforms|Q5FKD2 Fluoride-specific ion channel FluC 1 [OS=Lactobacillus acidophilus NCFM]
MSTKTGNYISIAIFAFFGGIARAWLNSSFGFYGTFWGNIIGCFLLAFFTYLFMEFKDVRQWLTVGLGTGFVGAFTTFSTF
NLDVLKNIQANVPITALIYFLSSIIFGFCFAYLGMNAGKQVGNLLRKED
>ProteinCenter:sp_incl_isoforms|Q5FL70 Glycerol-3-phosphate dehydrogenase [NAD(P)+] [OS=Lactobacillus acidophilus NCFM]
MTKIAVLGNGSWGSVLGSMLADNGNDVVLYGNIESVNDEINATHTNSHYMKDWKLNENTRATGDLEDALDGAEVVLFVLP
TKAVRIVAKNVREILDKSGAKPLLVTATKGIEPGTKKLISEILTDEIYPNDEDKIVAISGPSHAENVAQKDLTAIACAST
NEENAKKVQKLFSNDYVRFYTNDDLVGVEVGGAVKNVIAIAAGILVGQGYGDDAKAALMTRGLAEITRLGVNYFGAKPMT
FSGLSGIGDLIVTCTSVNSRNWRAGKQIGEGKSLDYVLKNMGQVVEGATTVKAVHELCEEKNIDMPISEAIYRVLYEGTD
VETEIKKMMGRAPKPEIRL
>ProteinCenter:sp_incl_isoforms|Q5FJ02 tRNA dimethylallyltransferase [OS=Lactobacillus acidophilus NCFM]
MQKVLAIVGPTAIGKTDLAISLAQKLNGEIISGDSMQVYQEVEVGTAKATKEEQAKVKHYLVDNRSVFDEYSVKDFVDEA
KKAISEVAKKGKLPILVGGTGFYVNALLNEMQLGERNDEERGTSQKWEDYLKENGAEKLWQILNEKDPTAAAKIPVPNSR
RTMRALTVIDRTGKKFSEQQKKIKPRYDYLIIGLNSDRQEIYRRINLRVDKMMGKGMLEEAKFIYDNRDKEHQILQAIAY
KEFFPYFDGEKSLEDCVTQLKTASRRYAKRQLTYFRNQLPIQWFDPLNDLECEQKIINKVREWENG
>ProteinCenter:sp_incl_isoforms|Q5FJB7 Aspartate carbamoyltransferase [OS=Lactobacillus acidophilus NCFM]
MENLNLVSLPHFVNVENLDVEEVEALIKRAEYFKKGGATPRLTTPVYITNMFFEDSSRTHTSFEMAERKLGLIVIPFDPA
HSSVNKGETLYDTSLIMDALGVNIEVIRHSRNEYYNDLIDLKEHQHLNMGIINAGDGSGQHPSQCMLDMMTIHEHFGHFK
DLKVAIVGDITNSRVAKSDMELLTRLGAKVYFSGPSYWYDKEFDKYGKFEELDKLIPDMDVMMLLRVQHERHADDPNEKA
FDAQEYHEKYGINHKRYEELKPDTIIMHPGPINHDVELSGNLVESKKCMFVRQMQNGVFMRMAMIEAVLRGRKLGGLE
>ProteinCenter:sp_incl_isoforms|Q5FHY4 Adenylosuccinate synthetase [OS=Lactobacillus acidophilus NCFM]
MTAVAVVGSQWGDEGKGKITDFLSKDAAMAVRSNGGNNAGHTIDIDGKTFKMRLIPSGIFAAKDNTVIGNGVVINPEVMF
SELENLEKNGIDTSGLRISNRAHIIMPYDIKQDEYQEEAKGKNKIGTTKNGIGPTYMDKASRIGIRVCDLLEKDTFEEKL
RTNLEIKNELFTKVYGKPALKFEDIFDKYYEYGQRMKKYVTDTSVLVNDALDQNKKVLFEGAQGIMLDIDEGTYPFVTSS
NTISGGIASGIGIGANRLDTVIGVCKAYTTRVGAGPFPTELLDETGDRIREIAHEYGTVTGRPRRVGWFDSVALRHSKRV
AGINGLSLNLLDVFSGFDKIKICTAYELDGEKIDYYPASLKELYRCKPVYEELPAWEEDITQVKTWDELPENAKKFLNRI
SELVGVPLVTVSVGPDREQTIVLKNPWEM
>ProteinCenter:sp_incl_isoforms|Q5FL82 Protein RecA [OS=Lactobacillus acidophilus NCFM]
MAKDEKKAALDAALKKIEKNFGKGAVMRMGEKADTQISTVPTGSLALDAAIGVGGYPRGRIIEVYGPESSGKTTVALHAV
AEVQKRGGTAAYIDAENAMDPAYAEALGVDIDSLILSQPNTGEEGLQIADTLISSGAIDIVVVDSVAALVPRAEIEGEMG
DAHVGLQARLMSQALRKLSGTISKTKTIAIFINQIREKVGVMFGNPETTPGGRALKFYSTVRLEVRRAEQIKQSGDVLGN
RVKIKVVKNKVAPPFKVAEVDIMYGKGISQSGELLDMAADKDIIDKAGSWYSYKSDRIGQGRENAKKYLEEHPDIYQKVQ
EQVRQAYGIDEKSIADRENPEKIKEKREETSEENKTDNSEKTK
>ProteinCenter:sp_incl_isoforms|Q5FM68 Large ribosomal subunit protein bL36 [OS=Lactobacillus acidophilus NCFM]
MKVRPSVKPMCEHCKVIKRHGRVMVICPANPKHKQRQG
>ProteinCenter:sp_incl_isoforms|Q5FM76 Large ribosomal subunit protein uL6 [OS=Lactobacillus acidophilus NCFM]
MSRIGLKTIEVPDSVTVTKEGDNITVKGPKGELTRYFDPKITFEQNDGEINFSRSSESDKALHGTERANLASMIEGVLNG
YKKTLKLIGVGYRAQAQGNKITLNVGYSHPVVLTAPEGVSVKATSATDVEVEGVSKQDVGQFAAEIRAVRPPEPYKGKGI
RYVDEYVRRKEGKTGK
>ProteinCenter:sp_incl_isoforms|Q5FM67 Small ribosomal subunit protein uS13 [OS=Lactobacillus acidophilus NCFM]
MARIAGVDLPRDKRIVVALTYIYGIGDATAKKICADAGVSEDIRSKDLTPEDQEKLRAEVDKYRVEGDLRREVSMNIKRL
VDIGSYRGIRHRRGLPVRGQNTKNNARTRKGTKRNR
>ProteinCenter:sp_incl_isoforms|Q5FKS2 Small ribosomal subunit protein bS20 [OS=Lactobacillus acidophilus NCFM]
MPQIKSAIKRVKTQNATNKRNASELSKLRTAIKKFKNAVETDSKEDVSKLHLEAVRALDKAASKGLIHKNKAARDKSRLT
KLANK
>ProteinCenter:sp_incl_isoforms|Q5FM77 Small ribosomal subunit protein uS8 [OS=Lactobacillus acidophilus NCFM]
MVMTDPIADYLTRIRNANMAKHDSVEIPASNIKKSISEILKREGFIRDYEVADDNKQGVIKVFLKYGPNGERVISGLKRI
SKPGLRNYVSAEDLPKVLNGLGIAIVSTSAGVITDKEARQKNVGGEVVAYVW
>ProteinCenter:sp_incl_isoforms|Q5FIP3 Leucine--tRNA ligase [OS=Lactobacillus acidophilus NCFM]
MYNHKVVEKKWQDYWAKHDTFKTGTDSNKKNYYALDMFPFPSGKGLHVGHPEGYTATDIVSRMKRAQGYNVLHPMGWDAF
GLPTEQYALKTGEDPEVVTKNNIANFKRQLNKLGFSYDWDREVTTSDPNYYKWTQWVFEQMYKKGLAYEAEVPVNWSPDL
GTVVANEEIVDGKTERGGYPVYRRNMRQWMLKMTAYADRLLEDLDDLDWPEPVKEMQRNWIGRSLGAQVTFKIKDSDKTF
DIFTTRPDTLFGCSYTVLAPENKLVQEITTDAQRDEVNAYIKKIESKSDLERTDLNKDKTGVFTGAYAINPVNGKEVPIW
ISDYVLASYGTGAVMAVPAHDERDYAFATKFGLPINPVLEGGDITKEAFTEDGPHINSEFLNGLNIKDAKKKMVEWLEEH
NCGEKKVNYKLRDWDFSRQRYWGEPIPVIHWEDGETTLVPEDQLPLRLPHATDIKPSGTPESPLANLTDWVNVVDENGRK
GKRETNTMPNWAGSSWYYLRYVDPHNDKELADYDLLKKWLPVDLYIGGAEHAVRHLLYARFWHKVLYDLGVVPTKEPFQR
LYNQGLILKNHEKMSKSKGNVVNPDDVIDEYGADSLRMYEMFMGPLDASIDWDDNGPASTKKFLDRVWRLFVNDLDLKAI
PQERIVDENDGELDKVYAETVKKVTEDFDALHFNTAISQMMVFMNAAQKAKTIPREYAEGFVKLLAPVAPHMMEEIWQVF
GHDESISYAEWSTYDPAKLVESTVEIMVQVNGKLRGKFQAAKDADRDEVQKQAMELPHVQKFLEGKDVKKVIVVPNKIVN
IVAK
>ProteinCenter:sp_incl_isoforms|Q5FKW9 Probable tRNA sulfurtransferase [OS=Lactobacillus acidophilus NCFM]
MEYTEVMVRYGELSTKGKNRKDFINRLATNVERVLKDFPQIEFHPRHDRMHIILNGAPFTEVDKRLKKVFGIQTYSPAIK
IPKTLEDIEKTSLELMKETFKPGMTFKINTKRSDHKFEYDTNQLNNLVGDFLFDNIDNLKAEMKHPDLVLRIEVRQDAVY
ISNQLLHGVGGMPVGTAGKAVMMLSGGIDSPVASWLALKRGVDIEMVHFFSPPYTTEKALAKAKELTGILANYAGKINFI
AVPFAEIQETIKEKLPEGYLMTVQRRFMLQLADRIRAMRGGLAIFNGESVGQVASQTLESMVAINDVTTTPVIRPVATMD
KTEIIAKAEEIGTFDLSIQPFEDCCTIFAPPRPKTKPKLDKAREYEARLDVEGLIQRALDGIEVMPIYPNQKFLDDKAQE
DADLL
>ProteinCenter:sp_incl_isoforms|Q5FMD9 Xanthine phosphoribosyltransferase [OS=Lactobacillus acidophilus NCFM]
MKLLEERIKRDGEVLDGNVLKINSFLNHQVDPKLMMEVGKEFKRLFAGEQIDKVLTCEASGIAPGVMTAYQLGVPMVFAR
KKKPSTLNDAVYWADVFSYTKKVNSKICVEEKFLHEGENILIIDDFVAHGEAVKGMVNIAKQAHCNIVGVGAVVAKTFQG
GSDWVKDEGLRFESLASIASFKDGQVHFEGEE
>ProteinCenter:sp_incl_isoforms|Q5FI29 UPF0246 protein LBA1843 [OS=Lactobacillus acidophilus NCFM]
MKIIIAPAKIMKLDRDSFPVQSTPEFLKKTRILEKFLKSRTRDQLETLWHASDKVVEQSLFQLKNMDLDTNLTPAILAFS
GIQYQYMAPDLFTQPALDYIQKNLRILSGFYGMLRPFDGICPYRLELNTKMVGFRDYSLYHFWDEDIANSLFKEDQVVIN
LASKQYMRLVKPYLNSARRMITVDFQELKNDKWKTVGVHAKMARGEMVRFMAEKQIKNPADLRDFHDFDFQFVPEVSSDD
HYIFRTDFDFTRH
>ProteinCenter:sp_incl_isoforms|Q5FMB2 Alanine racemase [OS=Lactobacillus acidophilus NCFM]
MVPGYHRPAAVKVNLGAIRRNLENEMKHLDPGQKMLAVVKANAYGHGAVEVAKVAEEVGAAGFCVAVLDEGLQLRHADIV
KPILVLGVVSPKYAPIAAVNNISLTVPNFEWLKEAEKYLAKENLQLKIHLGIDSGMGRIGFNEDDEFIEANKFLENNDQF
FVEGMFAHFASADSADESYFEHQLEKFNHMKSLLTVKPKWIHVSNTAASIFHKNIKSDLVRFGIGIYGLNPSSNPASADL
NPDIKLEPALSFESELTHVKTIHKGDGVSYGSTFVADKDTIIGTVPVGYADGWIRKFQGFKVKVGDKYCPIVGRICMDQF
MVELPEKMPVGTKVVIISNNPDDPNNIKAAADYVNTIHYEVACLLNDRLPRIYYEK
>ProteinCenter:sp_incl_isoforms|Q5FMI9 Glycerol-3-phosphate acyltransferase 1 [OS=Lactobacillus acidophilus NCFM]
MARIYATLIGYVFGNFLTAMIVGKLFLKINPTEYGSHNPGTANMGAVFGKKWGILTCLGDLLKSLIALFIVYFVFPGHIN
IAYAGLGLILGHCFPIWNHFKGGKGVAVSAQVAVFYDWRAGLATLLIALILTAIMQNLTIPPLVFMLLFSVYEFWQNQEA
GIVFMVITLIMVYKFWQDIIDFFTGHGKRVDILYSIKKKLGIKSE
>ProteinCenter:sp_incl_isoforms|Q5FIV1 Phosphoribosylformylglycinamidine synthase subunit PurL [OS=Lactobacillus acidophilus NCFM]
MKQAMTPEEIKEKKPYLDWSLSEHEYDYICDHLLHRLPNYTEIGLFSAMWSEHCSYKKSKPVLKLFPTKGKRVVQGPGEG
AGVVDIDDGQAVVFKAESHNHPTTVEPYQGAATGVGGILRDVFSMGARPVAILDSLHFGELKDNPTMRYKMEETIKGVGD
YGNCMGIPNLGGETTFDPCYNGNILLNAMNVGIMDIKDMEHGDATGVGNAVMYVGAKTGRDGIHGATFASADFSEEHATQ
RSAVQVGDPFMEKLLMEACLELILHHREWLVGIQDMGAAGIVSSSAEMATEGKSGMDLNLNLVPQREPNMSAYEIMLSES
QERMLLCVKKGHEEDVKKIFDEYNLDAVTIGRITDDGRYVLHHDDQVVCDIPVVTLTEKVLEEKSEEKKPQRIIDVEQSE
NWQPEIEDAGQTLRALLNQPTIANDQFVTQQYDSQVRTDTIVGPGSDSGILRVRHTKKAIAMTTDTNGRFVYLDPKVGGQ
RTVLESATNIVASGALPLAITDCLNYGDPNDPEIFWELHQSCQGIADACEILETPVVSGNVSLYNENNGKAIYPSPMIGM
VGLIKNYDHVIPMHMQTAGDKIYLVGKTDDDFAGSELQKMMTGKISGLPHAPNLPGIKDYLYKLQKLMAEGLVQSAHDLS
EGGLGVSLAESVFDTDLGVNVKLDFNKNLLFSETPGRLIVSVAPENAAKFEQEMGDAVSEIGQVTDDKQLNISLTNDQVN
EDVAKLQKIWKECIPCLMKSKA
>ProteinCenter:sp_incl_isoforms|Q5FJ20 D-ribose pyranase [OS=Lactobacillus acidophilus NCFM]
MKKTGILNSDISRVVADMGHMDWLGIGDAGTPVPKTTEKIDLAVSAGMPSFISVLKEVLKELQVQKIYVADEIKDSNPKQ
LENIKRILPDVEIKFIPHTQLKKNLSEAKAFIRTGEETPFSNVILESGVIF
>ProteinCenter:sp_incl_isoforms|Q5FJI3 Large ribosomal subunit protein bL28 [OS=Lactobacillus acidophilus NCFM]
MAKDYVTGKKTTFGNKRSHSLNPTRRAWKPNLQKVRILVDGKPKRVWVSTKALKSGKVTRV
>ProteinCenter:sp_incl_isoforms|Q5FM73 Large ribosomal subunit protein uL30 [OS=Lactobacillus acidophilus NCFM]
MTDLKITLIRSAAHRLPEQRKIVKALGLGRVDSTVVLPDNAATRGALLKIAHLISVEEINK
>ProteinCenter:sp_incl_isoforms|Q5FN05 Large ribosomal subunit protein bL9 [OS=Lactobacillus acidophilus NCFM]
MKVIFTQDVRGRGKRGQVKDVPDGYAQNYLIKRGLAKEATKGNMNTLKRVEANEKAAYEAEKAEAERIKAELEKDDTIVE
FKSKAGNDSRLFGSISSKKIVEGLEKQYGIKVDKRKLNLPEPIKTLGYTNVHAKLFKGVEATVRVHVTEQD
>ProteinCenter:sp_incl_isoforms|Q5FM84 Small ribosomal subunit protein uS3 [OS=Lactobacillus acidophilus NCFM]
MGQKINPNGFRLGVIRDWESKWYADKGYKETLKEDLQIRKFISEKLKDASVSTVEIERAANRINISIHTAKPGMVIGKGG
SEVEALRKQLNALTGKQVHINIVEIKKPDLDAELVADSIARQLEARIAFRRAMRQATQRAMLAGAKGIKVQTSGRLNGAD
MARREWHTEGRVPLQTLRADIDYAWVNAFTTYGEIGVQVWINRGEILPTRKNKPASKPAKGGNR
>ProteinCenter:sp_incl_isoforms|Q5FJH9 Small ribosomal subunit biogenesis GTPase RsgA [OS=Lactobacillus acidophilus NCFM]
MKLAQGTVVGLIAGYYDVETATGIVRTRARGVFRQKKQKPAVGDRVEIQIDDKGMSYLVEILPRINRIGRPAVANVSHVL
LVISAVEPDFSLELLDRFLTFFSWQKVNVTIYLSKADLISEQRLNEIKESLDYYQKIGYPVFIDYHHLEEKIGDMIKDNQ
IWTLAGQSGAGKSTLLNHLKKDANQTTGAISTSLNRGKHTTRKVELFKLGHGFLADTPGFSSIDLTPIKLNELCNYFIEF
KRASKKCKFRGCQHIKEPGCEVKKLLEEGKILHSRYDDYLAMRTEINEGRMPEYLK
>ProteinCenter:sp_incl_isoforms|Q5FL75 Protein translocase subunit SecA [OS=Lactobacillus acidophilus NCFM]
MANILKKLYNTDKRELKKFEKYATKVEEHADEMSKLSDEQLQAKTPEFRERIKNGESLDDLLPEAFAVAREGAKRVLGLY
PFHVQILGGIALHFGNIAEMMTGEGKTLTATMPVYLNALEGKGVHVVTVNEYLSSRDEEEMGQLYRWLGLTVGLNINSMS
PDEKREAYNCDVTYSTNSELGFDYLRDNMVVYKEQMVQRPLNYAIIDEVDSILIDEARTPLIISGEAEQANSDYIRADRF
VKTLTEDKSDDDADDDEDHGDYKIDWPTKTISLTRTGIEKACEHFGLKNLYDVENQKLVHHIDQALRANYIMLKDIDYVV
QDGEVLIVDSFTGRVMEGRRYSDGLHQAIEAKEGVKIQEESRTQATITYQNFFRMYKKLSGMTGTGKTEEEEFREIYNMQ
VITIPTNRPIARKDMPDILYPTLDSKFHAVIEEIKKRHAKGQPVLVGTVAIESSERLSHLLDEANIPHAVLNAKNHAKEA
QIIMNAGQRGAVTIATNMAGRGTDIKLGPGVKELGGLAVIGTERHESRRIDNQLRGRSGRQGDPGYTRFYLSLEDDLMKR
FGGDRVKDFLDRLSDNDDEKVIESRLITRQVESAQKRVEGNNYDTRKQTLQYDDVMRIQREIIYGERMQVIEADKSLKNV
LIPMIHRTINSQVDMFTQGDRSQWRLDSLRDFISSSLASEQVTDSIDFKTISVEDLKKKLYDIVEKNFEDKEKALGDPSQ
MLEFEKVVILRVVDDRWTDHIDAMDQLRQSIGLRGYGQLNPLVEYQDSGYRMFEEMISNIEFDVTRLFMKAEIRQNLSR
>ProteinCenter:sp_incl_isoforms|Q5FKI5 Histidine--tRNA ligase [OS=Lactobacillus acidophilus NCFM]
MRVQKPKGTVDILPDQSSSWQKVEETARNFFNRANYREIRTPSFENYEIFSRSSGDSSEIVEKQMYDFNDKGGRHIALRP
EGTAGVVRAYVEDKMYAPEVVKPFNVFYMESTFRYERPQAGRQREFHQIGVESFGSSNPLADVQTIMMGHDLLAELGVKN
YQLHINTLGNEQVRKDYHDALVNYFTPVKDELSEDSQRRLRDNPLRILDSKDERDKKFLPDAPKIREFLDDDTKNNFESI
LKMLDQLGIDYVIDDDLVRGLDYYTGVIFEFMVEDKSLWESATTILGGGRYDHLVEEFNGPATPAVGFGIGEERLMLVLE
KQNPALFESNSIDFFIANIGEGTAQKAIEITRSLRKQGFEADFDVNQKKLKAQFKKADRDHAKYVITLGEKELENGVLNI
KRLSDGKTIDLSLEDINDMSKVMGELKD
>ProteinCenter:sp_incl_isoforms|Q5FKL6 Thymidylate synthase [OS=Lactobacillus acidophilus NCFM]
MAILEQPYLDLINKIMIEGHDKNDRTGTGTRSYFGAQMRFDLSKGFPILTTKKVPFGLIKSELLWFLRGDTNIRFLLEHK
NHIWDEWAFKNWVNSDEYTGPDMTDFGLRSQSDPEFNKIYQAELKKFDRRILDDENFAKKYGNLGDVYGAQWRHWQKRDG
SFIDQIENVIEQIKNNPDSRRMIVTAWNPEDVPTSALPPCHVMFQFYVVDGKISVQLYQRSGDMFLGVPFNIASYALLLN
MIARETGLQVGEFIHTLGDAHIYSNHFSQVKEMLSRKPYESPQLWLNPEKKHIEDFDMQDIKLVDYKHHGTIKAPVAV
>ProteinCenter:sp_incl_isoforms|Q5FL58 Nucleotide-binding protein LBA0691 [OS=Lactobacillus acidophilus NCFM]
MADEKKQLLIVTGMSGAGKTVVAHDLEDMGYFVVDNLPPTLLGSFWDLINNSNDFHKVAVVIDLRVKAFYTDLLDEVNSL
EDNGNVQATILYLDASDDVLVARYKETRRLPPLANNGKGRLLDGIQEERRILTPIKNRSNYIVDTSNLSTKELKQKLINT
FSDKKRQPFSIEVMSFGFKYGMPIDADIVMDVRFLPNPFYIPELRPFTGLDKRVFDYVMNKEETQVFYKKLLDMLETAIP
GYIKEGKEKLTIAIGCTGGQHRSVSIAQQLARDLSKKYPVDITHREISRYIRK
>ProteinCenter:sp_incl_isoforms|Q5FJL5 UPF0291 protein LBA1279 [OS=Lactobacillus acidophilus NCFM]
MNKDAMSKEEKKVTDRINELYHKKENEGLTPEEEEERKELHKKFLANFRAAFKQDVENMVILDKNGKEVTSEKAKQAQRK
KGLRKD
>ProteinCenter:sp_incl_isoforms|Q5FKE7 UPF0346 protein LBA0976 [OS=Lactobacillus acidophilus NCFM]
MAYRESFYRYLMTQRDADSSDEVAQFANNAQHDLTFPKQEQDYEELSDYLELNASYLPSMSVFDRAYKMYEEKMMY
>ProteinCenter:sp_incl_isoforms|Q5FM05 Nucleoid-associated protein LBA0378 [OS=Lactobacillus acidophilus NCFM]
MSRRPNFGGMGMGGMNMQQMMKQAKKLQAQMAEEQENITAQEFVGKSADDLVVATFSGDRKLKDIKIDKDTIDPDDPDML
QDLIIDAVNKGLSQIDEATQASLGKYTKGLM
>ProteinCenter:sp_incl_isoforms|Q5FLW3 UPF0473 protein LBA0420 [OS=Lactobacillus acidophilus NCFM]
MAAQVNGDDNDRQITLIDDQGNEELYEVLFTFHSDDYDKSYVLLYPAAVGDDEDIEVQAFSYDADDTGDVTSSDLHEIES
DDEWNMVQGVLNTFLDDDRLSGK
>ProteinCenter:sp_incl_isoforms|Q5FKW5 Valine--tRNA ligase [OS=Lactobacillus acidophilus NCFM]
MTDLAPKYNPNEVEKGRYQEWLDEDLFKPSGDKKAHPYSIVIPPPNVTGKLHLGHAWDTAIQDTLIRFKRMEGYDTLYLP
GMDHAGIATQAKVEAKLRKQGKDRHEMGREAFVKQVWDWKDEYANIIKSQWSKLGLSLDYSRERFTLDKGLSKAVKKVFV
QLYNEGLIYRGEYIINWDPTLETALSDIEVIHKDDKGAFYHVKYPFADGSGFVEIATTRPETMFGDTAVAVAPGDPRYKD
IVGKELILPLVGRHIPIIEDQHVDPEFGTGLVKITPAHDPNDFQVGNRHNLKRINVMNDDGTMNEEAGKYAGMDRFECRE
ALVKDLKEEGYLIKVEPIVHSVGHSERSGVQVEPRLSKQWFVKMKPLADKVLENQKSEGKVNFVPERFEQTLNHWMENVH
DWVISRQLWWGHRIPAWYNKKTGETYVGEEAPKDIENWEQDPDVLDTWFSSALWPFSTMGWPDTDNPDFKRYFPTNALVT
GYDIIFFWVSRMIFQSLHFTKERPFKDVVLHGLIRDEQGRKMSKSLGNGIDPMDVIDKYGADALRWFLLNGTAPGQDTRF
SYTKMDAAWNFINKIWNVSRFVIMNLPEDAKPAHMPDTSKFDLSDKWIFDRLNHTIGEVTRLFGEYQFGEAGREAYNFIW
NDFCDWYIEISKVALNGDDEELKARKQENLIWILDQILRLMHPIMPFVTEKLWLSMPHEGKSIMTASYPVTHKEFENKTA
DQEMDFLIEVIKAVRNIRMEVNAPMSSEIDIMIKLDDLNNKHILDENVDYVENFLHPKKLEVSADIEAPKLAKTAVIPGA
QIFVPLTELVNVDEELAKMEKEAKRLEDEVARCEKKLSNKGFVDHAPEAVVNKEKEKMADYESQLSGVRERIQDLKESK
>ProteinCenter:sp_incl_isoforms|Q5FKE1 Methylenetetrahydrofolate--tRNA-(uracil-5-)-methyltransferase TrmFO [OS=Lactobacillus acidophilus NCFM]
MPENVTVIGAGLAGSEATWQLAKRGIHVDLYEMRPKKETPAHETGEFAELVCTNSMRSNQLSNAVGLLKEEMRHLDSLIM
KAADMTQVPAGGALAVDRDSFSKYVTDTLKGMDNVTVHEEEIVKIPEDGITIIATGPLTSDALAKQIQAFSGTDSLHFFD
AAAPIIAADSIDMDIVYKKSRYDRGEAAYLNCPMSKEQYEKFANELIKAETAQLHGFENSDVFEGCMPIEVMAARGAKTM
LFGPLKPVGLEDPHTGETPYAVVQLRQDNAAASMYNIVGFQTHLKFGEQKRVFSMIPGLENARFVRYGKMHRNTYMASPN
VLTASYEAKNRPGLFFAGQMTGVEGYVESAGSGLVAGINAAREALGKETVAFPKNTALGSMANYVTTTSAKHFQPMNASF
ALLPALEGKKIRKKRERHEKISERGLASLDAFKTEVLD
>ProteinCenter:sp_incl_isoforms|Q5FJN8 tRNA pseudouridine synthase B [OS=Lactobacillus acidophilus NCFM]
MLNGIIVIDKDKGMTSADVVYHLRRALHIRKIGHAGTLDPEVTGVLPIAIGQATKLIELMHTRPKKYQGTGLFGYATDSY
DIDGKVLKEKRLVMPFTVEEIQRGMNTFKGKIEQVPPIYSAVKVNGKHLYEYAREGIKVERPKRQVEIFQYDLLNDPSFD
KEKGQESFDFEITCSKGTYVRSLVNDLGEKLDEPAVMTYLRRVASSGFDISQAVKLSEIEANPEKASELIQPIDAFFKDY
ETIDLPEGKWLKVKNGAGISLETNAKKVALRYNEKVKAIYEKKGKIYRPSLMLLQNE
>ProteinCenter:sp_incl_isoforms|Q5FL46 Uracil-DNA glycosylase [OS=Lactobacillus acidophilus NCFM]
MAKELIGNDWDQILNPIFTSDKYHELHNFLKKEYSTRQIYPDMYHIFTAFKLTPFNKTKVVILGQDPYHNPGQANGMSFS
VMPGAQLPPSLRNIYKELYDDVGAIPVNHGYLKKWADQGVLLLNAVLTVPYGHANGHQGKGWEDVTDAAIKALSKRGKVV
FILWGRFAQNKIPLIDQSKNFIIKSSHPSPFSADRGFFGSRPFSRCNTALINFGETPIDWQLPEKVSKSDLI
>ProteinCenter:sp_incl_isoforms|Q5FIR6 UPF0342 protein LBA1592 [OS=Lactobacillus acidophilus NCFM]
MINIYDSANKLAEDLTQTDQYKALADAVKVVQEDAESAALFKKMDELQTKIMQSQQTGQPLSEEDQQAYKDLNDQVQNNK
QIVSLLQTEQSLYELLNDIQKTYSKPINDLYEDLRK
>ProteinCenter:sp_incl_isoforms|Q5FLW5 UPF0297 protein LBA0418 [OS=Lactobacillus acidophilus NCFM]
MSSLDKTMHFDFNQNKGKNVYDTLQDVYNALEEKGYNPINQIVGYLLSGDPAYIPRHNDARNLILKHERDEIIEELVKSY
LGKNK
>ProteinCenter:sp_incl_isoforms|Q5FL22 Probable transcriptional regulatory protein LBA0733 [OS=Lactobacillus acidophilus NCFM]
MSGHSKWHNIQGRKNAQDAKRGKVFQKLSREIYMAAKSGGPDPDGNPALRMVIDKARSNNMPKDNIQRAIKKAEGGSDEH
YDEITYEGYAPGGVAVFVEALTDNKNRTASDVRVAFTRNGGSLGATGSVAYMFDRKGYIVIDRSTTDADEDQVLLDVMDA
GGDDLQTSDDAYEIYTDPKQFAEVRDALIKAGYKLADAELTMIPQNTTPVPADKKEQFEHLVEALEDSDDVQNVYTAAAD
ED
>ProteinCenter:sp_incl_isoforms|Q5FJX0 ATP-dependent helicase/nuclease subunit A [OS=Lactobacillus acidophilus NCFM]
MPQFTKEQQQAIDDRGHDILVSASAGSGKTTVLVERVLKEIISGTQVSELLVVTFTKAAAEEMKTRIKTALTKELAKPGV
NRKYLREQLNQVDTANISTIDAFCLEVIRRFYYSVNLNPSFKILTDETQAALIKERALREIEAESLTDENSGIRYFYDNF
AGDRDANSPRDLLLDLYNFAMAKPEYRSWLKNLAKIYEVNNNIVKSKLWQNQIKSYLLNTFVSLQKKIEEYLNNPTIETK
ELAKVKEDFSLFTQNLDKFIDAIKNDEDYDQQRNLLRLCKFEVKYRKSAKWDEDIQEFYAETQKLKSEAKSQIFDIFTAF
YATDEKEQTRIMQESQKIVSAISKAELALIDRFNELKRNENFLDYSDMEQLAYQILSADTSNSQMAREFYQNKFKEILID
EYQDINALQERIIQQVKNTDKNTLFMVGDVKQSIYGFRQAEPSLFLKKYHGFASEENKHEKRILLSDNFRSTEPVTKTVN
QLFKSILSSDFGGIDYSKEGQLIFGAKYYPDALPKASEIIVHKKQKDIDNDNNGIDFSEVEMVLARIKQLKKEHFQVLDS
TTGEVRALKYSDIAILTRSHGDNLEIMQEFAKRDIPLFITDAENYFQTFELTVIMNYLKIIDNPDQDIPLVTVLRSPLFN
FSEKDLAKIRINSKNSGFYSAVASYVGIGDELSDRCKNFLNKLDELRKFATTHRISELIWSIYAQTNLLEIMTGLPNGEQ
RRINLEALYERASSYESAGFKGLYQFINFINRMRRSQKDLAQPLLSKEAGNAVRLMTIHGSKGLEFPVVFYLGMQHQYQL
RDLKGNYVINPDSLGITLRQEHYRVDSLVKAIGNVTKKRQLLEEEARVLYVALTRAKQKLILVGDIANLDKKVQDWSIEL
DQSGQLSLADKLSVTNPLGFMGPALAFDKHIVINMNDISNALDQSQSVLYVEYKDSDNFEFKKDEDKVVGDSKNNNYTMD
KLISTTKKLYQFDYPFKDASETTAYQAVSEIKKAFNDPIETELENSRLLSSTNRYLQPIDTKPNFLYQTKFTGAEIGTAT
HLILQYYDYTGDGSEKQLDYEIEELIKQKKLNPDIVPSLHKDQIQWFVHSSFAKSFWKNPENLQREVDFSSLISAKNLFK
DFSDANAKILVHGTIDGYFVSNDGIILFDYKTDHVNKSYLDKSINLIKEKYTGQLRLYEQAINEFGEEKVIGKYLILLDA
KQVVEVK
>ProteinCenter:sp_incl_isoforms|Q5FKQ8 4-hydroxy-tetrahydrodipicolinate reductase [OS=Lactobacillus acidophilus NCFM]
MRMTKRVLIAGFTGAMGQKAVNLVNSLSDFKIVAGLSPSAENDPQKYNLPEDAQIFNSLDEIPDNLTDIWIDFTLPKAVY
NNVKFALTHHISPIVGTTGLSDGQEAELIEISKEEKVGGIIAPNFGISAVLLMKFAKEAAKYFPDVEIIEMHHADKKDAP
SGTALATAKMIAENRPAHQTAPDEVETLENVRGGDYEGIKIHSVRLPGYVAHEQVLFGGTGEALTIRQDSFDRQSFMSGV
KVALEKVDQLNELVVGLENIL
>ProteinCenter:sp_incl_isoforms|Q5FLL4 DNA ligase [OS=Lactobacillus acidophilus NCFM]
MADITLDEAKKEASLLRNQLDKWADAYYSKDAPEVEDNVYDQKYSRLLELEKQFPEIVTPDSITQRVGGEIDSDFTKVEH
AIPMLSMGDVFSKDELKDFDQRMQKLVGHPVEYNVELKIDGLSLSLEYENGKLMRASTRGNGYVGEDVTANARYIADIPQ
TLPEPLTIEVRGECYMGKEAFAKLNEERENEGLSVFANPRNAAAGSLRQLDPKVTKKRQLSTFIYTWVNPPEDITSQHEA
IKRMQELGFHTNETGQKLASLEEIFAFIDEYTARRDSLAYGIDGIVLKIDDLNIERSLGNTVKVPRWEIAYKFPPEEQET
IVRDIVWTVGRTGVVTPTAVMDPVQLAGTTVARASLHNPDYLNEKDVRLGDTVKLHKAGDIIPEISEVVLSKRPVDSVPY
VIPENCPSCGHKLVHLQDEVALRCINPSCPAQVEEGITHFASRPAMNIAGLGPKIVKQLIANDLVHNVADLYHLSAEDLA
QLDHFKEKSINNLLTAIDNSKKNSVELLITGLGIDHVGAKAARLIAQKFKNLAKIMSLGVQDLASIDTIGMTIAESMTTY
FAQPEAQEMIADLEKSGLNMEYLGEDEPEDIPDNPFKDKTVVLTGKLEHYTRSEFTKRLQALGAKVTGSVSKKTNYVIYG
QDAGSKYNKAEQLGIPLLTEEEAIAQIK
>ProteinCenter:sp_incl_isoforms|Q5FLL1 Glutamyl-tRNA(Gln) amidotransferase subunit A [OS=Lactobacillus acidophilus NCFM]
MNYLNENIDSLNKKLASGELSADKLAKDTVANIKETDKKLNAWITVLDDAKPAENLDYSKSKLAGIPIAIKDNIITNGVK
TTAASHMLYNYMPMYDATVISKLKKAGATFVGKTNMDEFAMGSSTEHSYYGATHNPWNLDKVPGGSSGGSAAAVAGGQVV
AALGSDTGGSIRQPAAFNGIFGIKPTYGRVSRWGLIAFGSSLDQIGVMTKRVKDSAEVLNVIAGGDEHDSTVSVREVPDF
TKFIGQDVKGLRVAVPKEYMDAVSGEMREVIQKQIDTLKDAGAIINEVSLPHTKYAVPDYYIIASSEASSNLQRYDGIRY
GYRAKDTKNLLDVYVKSRSEGFGTEIKRRIMLGSFALSAGSYDRFFRQAAKVRTLICDDFDKIFAENDVIVGPTTTEPAF
GIGEEVSDPIKMYNNDILTISANLAGIPAASVPAGLVDGMPVGLQIMAKRFDEGSIFKTADFIERTNKFYEKTPTGMED
>ProteinCenter:sp_incl_isoforms|Q84BU5 Protein GrpE [OS=Lactobacillus acidophilus NCFM]
MSKEEFPSEKNLDKEENTSKPKKAVKKEAAKGEETKKNNENQKLAKEIADLKEKNKDLEDKYLRSEAEIQNMQNRYTKER
AQLIKYESQSLAKDVLPAMDNLERALSVEADDDVSKQLKKGVQMTLDALVKAMKDHGVVEIEADGVKFDPTLHQAVQTVA
AENDDQKDHVVQVLQKGYQYKDRTLRPAMVVVAQ
>ProteinCenter:sp_incl_isoforms|Q5FM80 Large ribosomal subunit protein uL14 [OS=Lactobacillus acidophilus NCFM]
MIQNESRLKVADNSGARELLVIRVLGGSKRKTGNIGDIVVCTVKQATPGGVVKKGDVVKAVIVRTKSGARREDGSYIKFD
ENAGVIINADKSPRGTRIFGPVARELRENDFMKIVSLAPEVL
>ProteinCenter:sp_incl_isoforms|Q5FM75 Large ribosomal subunit protein uL18 [OS=Lactobacillus acidophilus NCFM]
MISKPDKNKLRLKRHRRIRGKISGTAERPRLSIFRSNKNIYAQLIDDVAGVTLASASTLDENVSDATKLEQAAAVGKAIA
EAAKAKNISTVVFDRSGYLYHGRIQALADAARENGLDF
>ProteinCenter:sp_incl_isoforms|Q5FIW8 Large ribosomal subunit protein bL35 [OS=Lactobacillus acidophilus NCFM]
MPKMKTHRASAKRFKRTANGGLKRHHAFTGHRFHGKTKKQRRHLRKPAMVSRSDMKRIKQMVAQMH
>ProteinCenter:sp_incl_isoforms|Q5FMB6 Large ribosomal subunit protein bL31-B [OS=Lactobacillus acidophilus NCFM]
MKQGIHPDFQKVVFMDSATGAKFVAGSTMKPEETIEYEGETYPLVRVEVSSDSHPFYTGKQKFAQADGRIEKFNKKYGLK
K
>ProteinCenter:sp_incl_isoforms|Q5FJT2 Putative pyruvate, phosphate dikinase regulatory protein [OS=Lactobacillus acidophilus NCFM]
MAETKDQNVLNIIIISDAAGDTAFSNATAAAAEFPNAEINYRRYPFITNLEKLDEVLKEIEKYPNLVIIFSLVKDEMQIP
VIKFARDHNIQCVDIFSPVVEAIQQTTHMIPDQKIGAQHSLNQKYFDRISAMEFAVMYDDGKDPKGFLEADVVLLGVSRT
SKTPLSLFLANKNLKVANLPLVPETHIPKEIYEIDPKKIIGLTNDPSVLNEIRRQRMIAYGLNPDTTYSSMDSINKELES
AQALYKKLGCYVINVAHRSIEETAALILEHLGIDDYAK
>ProteinCenter:sp_incl_isoforms|Q5FM34 Cysteine--tRNA ligase [OS=Lactobacillus acidophilus NCFM]
MLAVRIYNTLTRKKEEFKPLVPGQISMYVCGPTVYNYIHIGNARSSIAFDTIRRYFEYKGYQVKYVSNFTDVDDKMINEA
RAEKITVPELAEKFINAFLEDTTALNIEPATLHPRATHEIKDIINFVKVLIDKGYAYEVDGDVYYRAKKFQHYGELSDQN
IEQLEEGASEHINDEEQNRKEDPIDFALWKAQKGPDEIAWDSPWGKGRPGWHIECSVMSTKYLGNTIDIHGGGQDLEFPH
HENEIAQSEAKTDQKFVNYWMHNGFVTVGKDQEKMSKSLHNFVTVHDILRKIDPQVLRFFMASVQYRRQINYSEENLKQA
ATILDRFKNTLTNINYRIADDTPTKTSEDLVKAINETEEKFVAAMDDDFNVQNALTSIYDLLPVVNANANSDNVDKDALK
LFEEKLAAWLLVFGVDIKKLCAQTTGSNDEEIEELVSKRDEARNNKDWATSDQIRDQLKEMGITIQDTPQGTRWTRD
>ProteinCenter:sp_incl_isoforms|Q5FKR7 Trigger factor [OS=Lactobacillus acidophilus NCFM]
MSVKWEKTGKTTGELTFDISKDEIKLGLDQAFKRIKKNLRVPGFRKGHVSRVIFDQYYGEEALYEDALNIVLPNAYAAAV
KEAGINAVGQPQIVPVSMDKDKDWTMKATVTVQPEVELGEYKGIEVPKQNTRVYQKDIDAELDKRREQSAELVLKKGKAE
NGDTVTIDYKGTIDGKEFDGGSAENYSLELGSGTFIPGFEDQLVGHEAGDDVDVVVTFPKDYGAKDLAGKEAHFATKIHE
VKSKQLPELDDEFAKDVDDSVDTLDELKEKIKKDLKDQKEQVANDAIQEAAIEGAVKNATIDEIPDAMIQEDVDTQLNQY
LGNMQRQGIDPQTYYKLTNTTEDQLRSQFAKNAAERVKTNLVLEAIVAAEDLKATKEEIDKEIKDLAAEYNMDEKVVRNT
LSDDMLGHDITVRKAMDLITDNAKQVAKSKLEAKDSDDKESK
>ProteinCenter:sp_incl_isoforms|Q5FIX8 tRNA(Met) cytidine acetate ligase [OS=Lactobacillus acidophilus NCFM]
MSAVGIIAEFNPLHSGHEFLLNQARLIAKKDPIVVLMSGNYVQRGEMAIMSKWDRAKAALQSGADLVFETPFSTAVEPAD
LFSLGNIDQLAKLGVTDLVFGVEDANLNFAYLGSRIAEIPQNHMDFKDYSQTYSTQYNQMVAHEVGHEINQPNAILGLAY
AVANHNLGSPLKLHPVNRIGAGHDDILQRSGVVQSASAIRNLLLHGEDTSNLKYWMPKNEANILAKQKVYPNWNLLYPFL
KYRIESSSIEDLRRIYQMSEGLEYKMKQEIHLARDFTEFLRRIKSKRYTYARLRRLSLYTLLNVTYDDMLDSFNHESLML
LGFSKKGRQYLKQNRKNIQTEIISKVDKRSAKSGSLALQVRTDRLFEQVMGVDQNFGQRPIEV
>ProteinCenter:sp_incl_isoforms|Q5FL49 Triosephosphate isomerase [OS=Lactobacillus acidophilus NCFM]
MSRTPIIAGNWKLHMNPEQTTEFVDAVKGKLPDPSKVESLICAPAVDLDALRKAAEGSNLHIGAENCYFEDEGAYTGETS
PKVLKEMGIDYVIIGHSERRGYFHETDEDINKKAKAIFANGMKPIICCGESLETREANKQEDWVVAQIKAALDGLTAEQV
SSLVIAYEPIWAIGTGKTASSDQAEEMCKTIRETVKDLYNEETAENVRIQYGGSVKPANVKELMSKPDIDGGLVGGASLD
PESFLALVNYQD
>ProteinCenter:sp_incl_isoforms|Q9RGY8 Uracil phosphoribosyltransferase [OS=Lactobacillus acidophilus NCFM]
MGKFVVLDHPLIQHKLTIIRRKDTGSNEFRRIVGEIGGLMTYEITRDLPLEDVEIETPMGKTVQKEIAGKKLTIVPILRA
GMGMLNGVLEMVPSAKIAVIGMYRDEETLKPHEYFFKAPKDIAERECLVVDPMLATGGSANDAIAALKKRGVKDIKLAVL
VAAPEGIKAVQEENPDVDIYAASEDDKLLDNGYIFPGLGDAGDRLFGTK
>ProteinCenter:sp_incl_isoforms|Q5FJX8 UPF0398 protein LBA1157 [OS=Lactobacillus acidophilus NCFM]
MQRLWVTGYRSYELNTFSDNDPKIAVVKYVLKRRFVDLIEEGQLDWIITGANLGVEQWAAEVGLELSQRYPIRTSIMVPY
ENFADRWNENNQSKFLNLKESVDFFASTSDRPYYNSVQLRNYQNFMIQHTDRAIMIYDLEHPGKPKYDYNLIQKYQETKE
YPLDLIDFYELQDMAEEYQENRKNDMY
>ProteinCenter:sp_incl_isoforms|Q5FLW4 Putative pre-16S rRNA nuclease [OS=Lactobacillus acidophilus NCFM]
MRLLGLDVGSKTVGVAISDELGITAQKLETIQIDETKYNFGMRPLKKLVRQYDVDGFVLGLPKNMDGTSGNSVARSKAYG
KRLEEKFNLPVYYSDERLTTIESRRVLIEDAGMHDRKKRKQVIDQMAAVLILQNYLDLHRKD
>ProteinCenter:sp_incl_isoforms|Q5FI43 Ribosomal RNA small subunit methyltransferase G [OS=Lactobacillus acidophilus NCFM]
MNPEEFILELSKHNFELSDKQKQQFKLYFKYLIEVNEHVNLTRITEENEVYLKHFFDSVTPLFTFGEVFKDGATLCDVGA
GAGFPSIPLKILNPTLKVTIVDSLAKRLTFLKNLIEKLGLTDVELVHGRAEDVGQNKLYREKFDLVTARAVARMSVLSEY
CLPLVKKGGYFIALKGPKAEDELDDGQKALEVLGGKLVKEEELTLPHSKEERTLILVKKIKQTPKKYPRQAGTPRRKPIH

>ProteinCenter:sp_incl_isoforms|Q5FKU5 Isoleucine--tRNA ligase [OS=Lactobacillus acidophilus NCFM]
MRIKDTLNLGKTKFKMRGNLPVREAEWEKEWEDNHLYEQRLKLNEGHPRFDLHDGPPFANGNIHMGHALNKISKDIIVRY
KNMNGYYAPYVPGWDTHGLPVEQQLAKKGIDRKTMDRAKYRELCRQYAEEQVQKQMTDFKRLGVMADWDNPYITLQHEFE
GQEIRVFGEMYKKGYIYKGKKPVYWSWSSESTLAEAEVEYKDVEANSIFVAFPVVDSKGIIDPKDTYFVIWTTTPWTIPA
NEAICVNPKFDYSVVQVGDKKYVVATGLLDKVAEEIGWDDYKVVQTVKGADMEYMKAKHPLYDKESLVTEGFHVTLDDGT
GLVHTAPGFGADDFNVGQKYDLPVFSPVDAHGRYTDEVPELEGMFYQDVDKLMVEKLKDAGALLKLKVFTHSYPHDWRTK
KPVIFRATTQWFASIAPFRDQILEQIDNAKFIPSWGKTRLYNMIKDRGDWVISRQRAWGVPLPIFYAEDGTPIVTPETIE
HIAEIFDKEGSNAWYTHTAKELLPEGFTSEHSPNGEFTKEKDILDVWFDSGSSWSGVMEKRDGLHYPADLYLEGSDQYRG
WFNSSLITSVAVTGKAPYKEVLSQGFVLDDKGHKMSKSLGNVISPNDVIKRMGAEIIRLWVAQADTTSDVAVSMGILQQS
AESYRKIRNTFRYMLANTSDFDPKENGVAYDDLRSVDQYMEIKLNDLVAECLAAYDKFDFTTVFKKIFNFISNDLSAFYL
DFAKDVLYIEGKNSLERRSMQTVIYDAAVKLTKILTPILPHTMEEIWGFLKEPEDYVQLANMPKVENYTNHDELLENWGK
FMNLRDDVLKALEDARNKKLIGKSFEAAVTIYPDKETKAMLDDLDADFRQILIVSKLTIVDGEAPENAEKLNNASIVVEH
AEGEVCPRCRMIRTDIGEDPKLPELCERCAKIVEEDFPEAAQEGLEE
>ProteinCenter:sp_incl_isoforms|Q93G08 Co-chaperonin GroES [OS=Lactobacillus acidophilus NCFM]
MLQPIGDRVIVKVKEEEEKTVGGIVLASNAKQKPTEGEVVAVGEGAYTSNGDKLPMVVKKGDVVLYDKYSGTNVEYEGEK
YLVLHEKDILAIEK
>ProteinCenter:sp_incl_isoforms|Q5FKS7 Phosphopantetheine adenylyltransferase [OS=Lactobacillus acidophilus NCFM]
MTIALFPGSFDPITNGHVETAKKAAQMFDKVFVVAMTNTSKKYLFTAEERTAFAKDALKNISNIEVLEKPEELTVKLAHE
LKANVIVRGVRNSADFLYEQEIAGINKRLAPDINTVLLFSSPDNSFVASSMIKELARFDEDVSQFLPIKAAKALRKKLRH
E
>ProteinCenter:sp_incl_isoforms|Q5FIN5 Serine--tRNA ligase [OS=Lactobacillus acidophilus NCFM]
MLDIKVIRENLDWSKKKLATRGIKPEELDELVEIDTKRRKDLTMSEQLKAKRNDVSKQIAEKKRNKEDASDAIAEMREVG
KEIKKLDKEVDELTEKQNYILLRLPNFPADSDPIGPDDSYNEEVRKWEEPTKFDFKPKAHWDLGTDLGILDWDRASKVSG
ARFVYYIGAGALLERAVFNFFLDENTKDGYTEIIPPYLVNDASMQGTGQFPKFHEDVYTIVDNDDPDKPRDLTLIPTAEV
PLVNYFRNEIIHENKLPINVTAMSPAFRSEAGSAGRDTRGLIRMHEFRKVEMVKICKPDESWDELEKLTHNAEHLLQKLG
LPYHVVALSTGDASFTSAKTYDLEVWMPAQDKYREISSCSNCTDFQARRAQIRYRDEDGKLHLAHTLNGSGLAVGRCVAA
ILENYQNEDGSVTVPDVLVPYMNGMKKITKESGLI
>ProteinCenter:sp_incl_isoforms|Q5FJN0 Proline--tRNA ligase [OS=Lactobacillus acidophilus NCFM]
MRQSKFFMPTLKEAPSDAVAESHKLMIRGGYIRQVTAGVYAYLPLGYRVLRKAESIIEQEMDNINVPEMMMPHLLPATLW
QESGRYQKYGAEMFKLKDRHGRESLLGPTHEETFTEIIAKNLKSYKQMPLALYQIQTKFRDENRPRFGLLRGREFVMLDG
YSFAATREQLDQQFDDQKSAYKRIFKRAGVTVHPVIADSGTMGGKNSTEFQAPAAIGEDTIATNEKGTYAANLEMAKSID
TFKQEPEEAKELTKVATPACDTIKKLAEFLDVPATRIVKSILYIADDQKVLVLIRGDKQINEVKLGHVLDADDIHEANTE
DLKEITGSEKGGVGPVNADWADKIIADETVKGLYNVVVGAGETDYQFKNANLDRDFKVDEFADIRTANEGEPDPVDHLPL
KFTTSIEVGHIFKLGTYYTKTMGADFLDQNGKAQPVIMGSYGIGVTRMLSAVVEQHLTDRGVAWPKEIAPFEIHIVQMKM
NKEDQTELAEKLEKKFSEKYDVLYDDRKERAGVKFADADLVGAPVRITIGKKAADGIVEVKRPTDEKAVEMSIDELDKFV
NQELG
>ProteinCenter:sp_incl_isoforms|Q5FJU0 Glycine--tRNA ligase beta subunit [OS=Lactobacillus acidophilus NCFM]
MAKDYLFEIGTEEMPAHVVPRSVSQLADRTRKFLKENGLKFKDIKTFSTPRRLTILVEDLAEKQDDIDEVKKGPAKKIAQ
DADGNWTKAAQGFARGQGMTTDDIYFEELKGTEYAYVHVQKEGKKASDILLGMSEIIKAMTFPTKMRWDSNDFEFVRPIH
WLVSLFGNEVIPVKILDITAGRKTEGHRFLGDSVVLANADDYEDALKDQYVIANAEERKDMIVNQMDELVKENHWQVKPD
RDLLEEVTYLVEYPTVFAGSFDEKYLNIPDEVLITSMKDNQRYFEVYDENGKLINHFIAVRNGNKDYLDNVISGNEKVLV
ARLDDAQFFYDEDRKYPLSHFVDRLKDVSFHDKIGSMAEKVQRVRMIGDYLAKRWNLPENVVKDFDRASELYKFDLVTQM
VGEFAELQGVMGMHYARLAGEDEEVSVAIKEHYMPATAEGPLPETTVGSLLSIADKIDTIITFFGAGMIPTSSNDPYALR
RYAYGIVRILLNEKWSLPFNEVLPEIISLLNGVTPARLPKSDVDQEIADFIRDRVKQYLQKNKFKYDIIDAVLASSQQDP
SQILAAANVLQLHHDDEEFKPVVESLTRIDNILKKAKFKGNVEVDESLFEDNSEKELYVGVQNLQEIESLADLYQGFVQL
QPVIDQYFDVNMIMDKNEKVKNNRLAQLYAVSELADRLGNLSKLVIK
>ProteinCenter:sp_incl_isoforms|Q5FJK7 tRNA (guanine-N(1)-)-methyltransferase [OS=Lactobacillus acidophilus NCFM]
MKINILTLFPDMFTPLQVSMLGRGLEDGKWDLNLVNFRDFTTDLHHHVDDTPYGGGAGMVLQIMPIKKALDSLPSTGKII
ITAPQGKTFNEKMAQEWAKEDELTFICGHYEGFDQRVYDLADETVSIGDYVLTGGELPTMSMVDATVRLLPGILGNSASS
VEESFSHGLLEYPQYTRPADFEGKKSARSFKPVVIIKRLLNGDTIRLLKATYLHRPDMLENRNLSDEEKKMLQEIKNEMN
ED
>ProteinCenter:sp_incl_isoforms|Q5FIV5 Bifunctional purine biosynthesis protein PurH [OS=Lactobacillus acidophilus NCFM]
MKRALISVSDKTNLVDFAKGLVQNGYEIISTGGTKKTLDEAGVKTISVEEVTNFPEILDGRVKTLNPYIHGGLLAKRDDL
EHMATLEKLNIKPIDLVCVNLYPFKQTIEKPDVTTEEAIENIDIGGPSLLRAASKNYQDVTVVTDKNDYDLVLKEIAEKG
NTTLETRAKLAAKVFRATAAYDAVIANYLTKQVGLEDPEKLTLTYDLKEKMRYGENSHQKAWLYEDAIPKSFSILQAHQL
HGKKLSYNNIKDADEALRCIREFQDEPTVVAMKHMNPCGIGRGDTLEEAWDRAYEADSVSIFGGVIALNRKVDLATAKKM
HKIFLEIIIAPGFDDDALEVLEKKKNIRLLKLDFSKENEPTRPEIVSVMGGILQQEQDTLVENTDDWKVVTNAQPTEAQL
KTMMFALKAVKHTKSNAIVVANDERTLGVGAGQPNRIDSAKIAIKHAGDAIDDRAVLSSDAFFPFNDCVEYAAKHGIKAI
VQPGGSIRDKDSIEIADKYGVAMVFTGYRHFRH
>ProteinCenter:sp_incl_isoforms|Q5FJB3 Orotidine 5'-phosphate decarboxylase [OS=Lactobacillus acidophilus NCFM]
MDRPVIVALDLDNEEQLNKILSKLGDPHDVFVKVGMELFYNAGIDVIKKLTQQGYKIFLDLKMHDIPNTVYNGAKALAKL
GITFTTVHALGGSQMIKSAKDGLIAGTPAGHSVPKLLAVTELTSISDDVLRNEQNCRLPMAEQVLSLAKMAKHSGADGVI
CSPLEVKKLHENIGDDFLYVTPGIRPAGNAKDDQSRVATPKMAKEWGSSAIVVGRPITLASDPKAAYEAIKKEFN
>ProteinCenter:sp_incl_isoforms|Q5FJX7 Holliday junction resolvase RecU [OS=Lactobacillus acidophilus NCFM]
MVKYPSGSLAAFRKPVTTQKKMRTGKRSYTHKKGVNFSDRGMTLEQQINESNKYYLTEEIAVVHKKPTPIQIVKVDYPKR
SKAVIREAYFRQASTTDYNGVYKGYYLDFEAKETKNKTNFPLKNFHEHQIFHLAECLKQQGICFTIIRFASLERYFVTPA
SFVINAWRKAEKSSMTLKEIESHSYEIKSGFRPTLPYLKAVDNFIADRKRE
>ProteinCenter:sp_incl_isoforms|Q5FJN2 Ribosome maturation factor RimP [OS=Lactobacillus acidophilus NCFM]
MSKVVNLVRPVVESIIDEHGDMLVNMEYIKEKSQNYLRIYVDREPNGIDIDEIAVLSELISEKLDTLDPDPLPDPYVLEL
SSPGAERPIKTKADWEKALNDYIHVGLYQKIEDKKMYEGTLKSYNDDEIILEVKDKTRRKTLTVPRKLIANIRFAIEF
>ProteinCenter:sp_incl_isoforms|Q5FM97 DNA-directed RNA polymerase subunit beta [OS=Lactobacillus acidophilus NCFM]
MLNGHVVNYGKHRTRRSFSRIKEVLKLPNLTDVQTESYKWFLDKGIKEVFDDIMPISDFSGKLSLEYVGYKLQKPKYTVD
EARDHDATYAAPMHVTLKLTNQETGEIKTQDVFFGDLPLMTESGSFIVNGAERVIVSQLVRSPGVYYTGDYDKNGRQIFG
TTVIPNRGAWLEYETDAKNVSYVRVDRTRKLPLTVLIRAMGIGSDSEIIEMFGQSDTLQFTLDKDVHKNPADSRVAEALK
DIYERLRPGEPKTTDSSRSLLYARFFDPRRYDLAPVGRYKINKKLSLKNRLYGQTLAETLADPDTGEIIVKKDTVVTHEI
MDKLAPYLDRDDFKMVTYQPSKEGVLPDPITVQEIKVYSKVDPEREVKLMSNGHIDADVKHLTPADVLASINYFFALQDK
IGTTDDIDHLGNRRIRRVGELLQNQFRIGLARMERVVRERMSIQDPSTVTPQQLINIRPIVASIKEFFGSSQLSQFMDQH
NPLGELTHKRRMSALGPGGLTRDRAGYEVRDVHYTHYGRLCPIETPEGPNIGLINSLASYAIINKYGFIETPYRRVSWDT
HKVTDKIDYLTADEEDNYIIAGANTPLNDDGSFKEDIILARQKEDNVEVTPDKIDYMDVIPKQVVSVASACIPFLENDDS
NRALMGANQQRQAAPLINPHSSLVGTGMEYRAAHDSGAALIAKAAGTVEYVDADEIRIRREDGTLDKYTLEKYRRSNNSK
SYNQTPNVKLGDHVDESDVIANGPTMDHGELALGQNPLIAFMTWNMYNYEDAIMLSERLVKDDVYTSISIEDYESEARDT
KLGPEEITRELPNIGEDALKDLDADGIVRVGAEVHDGDILVGKVTPKGVTELSAEERLLHAIFGEKAREVRDTSLRVPHG
GGGIVQDVKVYTREAGDELSPGVNTMVRVYIAQKRKIQVGDKMSGRHGNKGTVAAVMPEEDMPYLPDGTPVDICLNPMGV
PSRMNIGQLLELHLGAAARQLGIHVATPVFDGANENDVWDTVRQAGMDKDGKTVIYDGRTGEPFHNRVSVGVMHYLKLTH
MVDDKIHARSIGPYSLVTQQPLGGKAQFGGQRFGEMEVWALEAYGAAYTLQEILTYKSDDVVGRVKAYEAIVKGERIPKP
GVPESFRVLVKELQSLGLDIRVLDMDHNEIELRDMDEDSSEHLNIDTLSRMAEEQEKKKLAEETGKSENKEDSNETADKP
VAPADESDGKVSK
>ProteinCenter:sp_incl_isoforms|Q5FM66 Small ribosomal subunit protein uS11 [OS=Lactobacillus acidophilus NCFM]
MMPAKKTARKRRVKKHVESGVAHIHSTFNNTLVMITDVQGNAVAWSSAGALGFKGSRKSTPFAAQMAAEAAAKSAMDQGM
KHVEVSVKGPGAGRESAIRSLQATGLEITAIRDVTPVPHNGSRPPKRRRA
>ProteinCenter:sp_incl_isoforms|Q5FLZ3 tRNA N6-adenosine threonylcarbamoyltransferase [OS=Lactobacillus acidophilus NCFM]
MSEKKDVRILAYESSCDETSTAVIKNGREIESLIVATQIKSHQRFGGVVPEVASRHHIEVVSQITKEALNEANCSWKDID
AIAVTYGPGLVGALLIGVSAAKAVSMATGIPLIGVDHIMGHIMAAQLKDEIEYPAIALQVSGGHTEIVLLKDPTHFEIIG
DTRDDAAGEAYDKIGRVLGVNYPAGKTIDAWAHQGKDTFNFPRAMLEDDDYDFSFSGLKSAFINTCHHADQIHEKLNKYD
LAASFQAAVIDVLAHKTIRAIKEYKPKTFIMGGGVAANQGLRDRMSEEIAKLPKADQPKVILPDLKLCGDNAAMIGAAAY
NLYNGGQFADLTLNADPSLELPYAKSMLN
>ProteinCenter:sp_incl_isoforms|Q5FM83 Large ribosomal subunit protein uL16 [OS=Lactobacillus acidophilus NCFM]
MPLVPKRVKHRREFRGKMRGAAKGGKYIAFGEYGLEALESHWITNRQIEAARVAMTRYMKRGGKVWIRIFPQKSYTAKGV
GVRMGSGKGAPAGWVAVVKREKILFEIGGVSEEVAREALRLASTKLPIKTKFVTRSSEVGGESNEG
>ProteinCenter:sp_incl_isoforms|Q5FKU8 Cell division protein SepF [OS=Lactobacillus acidophilus NCFM]
MAFDKLGRFFGISNDDELANDEEYTTQNEENNEDLPLNSINRDNVVSIKSGLNSSKSKIVLYEPRVYSDAKDVAQNLLNN
KAVVINFSRMEDSSARRIVDFITGTVYTLNGEIQRIGDKIFLATPPKFVTDGKISDLVDKKDNLS
>ProteinCenter:sp_incl_isoforms|Q5FLT4 SsrA-binding protein [OS=Lactobacillus acidophilus NCFM]
MKEKEENLIAQNKKARHDYFIKETLEAGIALTGTEIKSVRARRINLRDGYVQIINGSAYLENVHISEYKQGNRYNHDPLR
SRRLLLHKKEINRLAKVQAERGIAIIPLKVYLKHGFAKVLIGVGQGKKEYDKRQTIKERDQKREIRRKYGI
>ProteinCenter:sp_incl_isoforms|Q5FKY0 ATP synthase subunit beta [OS=Lactobacillus acidophilus NCFM]
MSEGEIVQVIGPVVDVKFPIDKNLPDINNALRVIKSEDESIVLEVTLELGDGVLRTIAMESTDGLRRGMKVEDTGAPISV
PVGEDTLGRVFNVLGQPIDGGPAFPKDHPREGIHKEAPKYEDLTTSREILETGIKVIDLLEPYVRGGKVGLFGGAGVGKT
TIIQELIHNIAQEHGGISVFTGVGERTREGNDLYFEMKASGVLSKTAMVFGQMNEPPGARMRVALTGLTLAEYFRDVEGQ
DVLLFIDNIFRFTQAGSEVSALLGRMPSAVGYQPTLATEMGQLQERITSTKKGSITSIQAVYVPADDYTDPAPSTTFAYL
DATTNLERSLVEQGIYPAVDPLESSSSALDPEVVGQEHYEVATRVQHVLQRYHELQDIISVLGMDELSDEEKLIVARARK
VQFFLSQNFFVAEQFTGVPGSYVPIKETIKGFKLILDGHLDDLPEDAFRGVGPIEDVLKKAQEMGVTPSDPEAKALLEK
>ProteinCenter:sp_incl_isoforms|Q5FM23 Large ribosomal subunit protein uL11 [OS=Lactobacillus acidophilus NCFM]
MAKKVINVVKLQIPAGAATPAPPVGPALGQAGINIVGFTKDFNARTADQKGMIIPVVITVYEDRSFEFITKTPPAPVLLK
QAAKIDKASGEPNTKKVGKVTKDQVKEIAETKMKDLNAADIEAAMRMVEGTARSMGIEVED
>ProteinCenter:sp_incl_isoforms|Q5FJJ7 Ribonuclease 3 [OS=Lactobacillus acidophilus NCFM]
MVSTKFLNKLKNEYNIEFNNEKLLEEAFTHSSYSNEHPDDGIRDYEKLEFLGDAVLELAVSNYLYRHYPKLNEGELTRLR
SNIVRTEGFSEFAIECGFQKEIHLGNGEEKAGARNRKTLLEDVFEAFNGALFLDQGMPAVERFLHLTVYPLIAKGEFDDS
RDYKTDLQELLQQNGPVNIEYSVISESQLPSHFVVELKINDQVQTQGEGHNKKAAEQQAAKAALQKFE
>ProteinCenter:sp_incl_isoforms|Q5FM92 Elongation factor G [OS=Lactobacillus acidophilus NCFM]
MANKREFPLAKTRNIGIMAHIDAGKTTTTERILYYTGKIHKIGETHEGDSQMDWMDEEKERGITITSAATTAQWKDYRIN
IIDTPGHVDFTIEVERSLRVLDGAVTVLDAQAGVEPQTENVWRQAETYGVPRIVFVNKMDKIGADFDKSVKSLHERLNAN
AQAVQMPIGSADTFEGVIDLINMVADIYDEDKLGSKWDTVPVPDEYKEEAEKRRAALIEAVADVDDNIMEKYLGGEEISN
DELKAAIRKATLNLEFFPVYAGSAFKNKGVQMMLDGVIDYLPSPLDVKPYVAHDPKTGDEVELMADDKKPFAALAFKIAT
DPFVGRLTFIRVYTGSLESGSYVLNASKNSRERVGRLLQMHANSRTEIPEVFSGDIAGAIGLKNTTTGDSLTDPDHPLIL
ESLQVPDPVIQVSVEPKSKADRDKMDVALQKLTEEDPTFRAETNPETGQTLISGMGELHLDIMVERMRREFNVEAKIGEP
QVAYRETFTKEAKAQGKFVRQSGGKGQYGDVWIDFTPNEEGKGYEFEDAIVGGVVPREFIPSVDQGLQEAMKNGVLAGYP
LIDVKAKLYDGSYHEVDSSEAAFKVAASLALRNAASKAGAVILEPIMKVQVTTPEEYLGDVMGSITARRGTMEGMEDRAG
AKIINSFVPLSEMFGYATTLRSSTQGRGTFTMVFDHYSPTPKSIQADIIKKRGGDAE
>ProteinCenter:sp_incl_isoforms|Q5FIJ4 Elongation factor P 1 [OS=Lactobacillus acidophilus NCFM]
MVQAINLKKGMIFSQDGKLIKVLKANHHKPGKGNTVMQMDLRDVKSGAVVHKTMRPTEKVDLVEVTKKSAQYLYNEGDNY
TFMDTDTYDQYEVSADQLGDDIKFLMPNIVVDMDFTDDNKIIGIELPSTVEMTVKETQPGIKGATVAGGGKPATMETGLV
VQVPDFINEGEKLVIGTENGDYKSRANSQPR
>ProteinCenter:sp_incl_isoforms|Q5FKD1 Fluoride-specific ion channel FluC 2 [OS=Lactobacillus acidophilus NCFM]
MNFLLAGIGASIGAMLRYAITNYGKKHWEWIGNKFSNLPTPTLFINLTGAFILGFIFGIKTNVFIYAIVGTGVLGGYTTF
STMNTELVELYKSKNYRGFIFYALSSYLGGLILVFVGYYLAILF
>ProteinCenter:sp_incl_isoforms|Q5FHZ6 Glycerol kinase [OS=Lactobacillus acidophilus NCFM]
MKEKYILSIDEGTTSTRAIIFDHNGNEIVSAQKEITQYFPEPGWVEHDANEIWMAVQTTIANAFIQSGIWPGQIAAIGIT
NQRETAVVWDKDTGKPIYHAIVWQSRQTTDLAEKLKKDGYSNLIREKTGLIVDPYFSATKIRWILDHVPGAQEKAEQGKL
LFGTIDSWLVWKLTDGQKHVTDYTNASRTMLFNIHTLKWDKEILNLLNIPEKMLPEVRSNSEVYGTTASYMFFGGEVSIA
GMAGDQQAALFGQLALKPGMVKNTYGTGAFIVMNTGDKPTTSNNNLLTTIGYGINGKITYALEGSIFVAGSAIQWLRDSM
KLIKNAPDSEKAAYESTSENEVYVVPAFTGLGAPYWDAEARGAIFGVTRGTTDKDMIKATLQSLAYQTRDVVDTMQKDSG
IDIPALRVDGGASNNNYLMQFQADILGKKIERTKVLETTSMGAAFLAGLAVGYWKNIDELKHVFTIGQAFEPKMGDLERK
KLYDGWQRAIKATRVFAHGE
>ProteinCenter:sp_incl_isoforms|Q5FM02 Thymidylate kinase [OS=Lactobacillus acidophilus NCFM]
MKGYFVSFEGPDGAGKSTVLKEVLAEIAPQLKTQYLVTREPGGSKIAEKIRDIILDPANDKMDPKTEALLYAAARSQHVE
EIIKPAINEGKVVFSDRFVDSSLAYQGQGRDLGIAKVKQINDFATDKLDPDLTFFLDIAPEIGLSRIKKLRPAQEDRLEQ
EDIAFHQKVYEGFLKVIKMYPDRFVVINATQPIDQVVKQVVTELKQRLPKTILENN
>ProteinCenter:sp_incl_isoforms|Q5FHT1 Glucosamine-6-phosphate deaminase [OS=Lactobacillus acidophilus NCFM]
MKVIVTENKIQGSAKAFEIFEKGIKNGAKVLGLATGSTPEILYQNWVKSDLNCDDLTSINLDEYVGLTPDNPQSYHYFMQ
KHLFDKKTFKKTYIPDGMTKDVPAYCKEYDQIIKDNPIDIQLLGIGQNGHIAFNEPGTPFDIGTHEVKLTENTIKANARF
FDNEDEVPKSAICMGTANIMDSKKIVLMAFGEKKAKAIKEMIEGPITEEVPASILQKHPDVTVIVDTYAAQELDDKYKN
>ProteinCenter:sp_incl_isoforms|Q5FL98 NAD kinase [OS=Lactobacillus acidophilus NCFM]
MKVTIAHNNYDKTLKTVAYLKEILKKKNVVFDAKYPDVVISVGGDGTLINAFHRYENQVDSVRFIGVHTGHLGFYTDWRN
YDIDKMVDALLLTDEAPAKYPLLEIKLITESGETKYHLAVNESAVKRVSHTLEADVYINDELFENFRGDGLCVSTPTGST
AYSKSLGGAVIHPRLKALQMTEIASINNRVFRTLSAPIVIAPDQWITIVPNADHFVMTVDGARIDVRNAKKIEYRISHHS
IQFDQFGHHHFWSRVQDAFIGENNSND
>ProteinCenter:sp_incl_isoforms|Q5FMJ2 Pyrrolidone-carboxylate peptidase [OS=Lactobacillus acidophilus NCFM]
MKILITGFDPFGGEKINPAIEAVKKLPDEIDGHQIIKLEVPTIFYESARVVKNAIEKYQPDMVINVGQAGGRAAITPERI
AINFQSGSTPDNSGKGPKEGKIEADGADGYFTQLPIKKMVTATRKAGVPSEISNSAGNYVCNHLFYELQYMRVHEFPNLK
TGFIHIPFLPSQVKNGRHPSMSLSYMVKGLTASIKAAVDA
>ProteinCenter:sp_incl_isoforms|Q5FJM5 Uridylate kinase [OS=Lactobacillus acidophilus NCFM]
MSQVKYNRIILKISGEALAGDKGNGINPTVIGHLANEIKSVHDLGVEIGIVCGGGNMWRGETGAKLGMERAQADYMGMLA
TIMNGLALQDGLEKVGVPTRMQTSIEMRQIAEPYIRRRALRHLEKGRVVIFGGGTGNPYFSTDTTAALRAAEIGADVILM
AKNGVDGIYSADPKTDPSATKFAELTQLDLISKDLKVMDRTASSLSMDTEIPLIVFNVNTPGNIKKVVMGENIGTVIRGD
K
>ProteinCenter:sp_incl_isoforms|Q5FKZ0 Peptide chain release factor 1 [OS=Lactobacillus acidophilus NCFM]
MDKVMAQLESLVAHYEELQEMMADPEVINDTKRYMEISKEEADLREVVQKYKKYKENKKEIEDNKEIISNETDSDLIEMA
KEENAELEKEIPELEDQIKILMLPKDPNDDKDIIMEIRGAAGGDEASLFAGDLLRMYEKYAERQNWNVSMIDSEPTEVGG
YKRVAIMITGDKVYSKLKYENGAHRVQRIPVTESQGRVHTSTATVAVMPEYEQVDIDIDPKDIRVDVYRSSGAGGQHINK
TSSAVRMTHLPTGIVVAMQDQRSQQQNREKAMQILKSRVYDYYESQNQAQYDAKRKNAVGTGDRSERIRTYNYPQNRVTD
HRIGLTLNKLDRVMNGELDEIIDALILYNQTKQLEELADNA
>ProteinCenter:sp_incl_isoforms|Q5FM13 Large ribosomal subunit protein uL10 [OS=Lactobacillus acidophilus NCFM]
MSKAAIAEKEKLVDAFAEELKAAKAILVINYLGLTVEEVTNMRKDLRDNDVKMKVIKNTYLRRAAAKAGIEGLDDTFVGP
TAVIYTDNADDITEPARIVSKYEDDFDVIEIKGGMLEGKLTSKEEIKELASIPGREGLLSMLVSVLQAPVRDFAYAVKAV
AESKDEDSAE
>ProteinCenter:sp_incl_isoforms|Q5FM72 Large ribosomal subunit protein uL15 [OS=Lactobacillus acidophilus NCFM]
MKLHELHSAEGSRRNRKRVGRGTSSGYGKTSGRGQKGQLARQGGHTRLGFEGGQMPLFRTMPKRGFKNVNRKEYAIVNLD
DLNKFEDGSEVTVATLKENGLVKKELSGVKLLGNGELKVKLTVKVNKVSAAAKEAVEAAGGTVEVI
>ProteinCenter:sp_incl_isoforms|Q5FJF9 Large ribosomal subunit protein bL21 [OS=Lactobacillus acidophilus NCFM]
MYAIIKTGGKQYKVAEGDSVFVEKLDAAEGSEVTFDEVILVANGDDVKVGTPLVDGAKVTAKVEKQGKEKKVVTFKYKPK
KHSHSKYGHRQPYTKVTVEKIEA
>ProteinCenter:sp_incl_isoforms|Q5FM12 Large ribosomal subunit protein bL12 [OS=Lactobacillus acidophilus NCFM]
MALDTEKIIEELKGASILELNDLVKAIEDEFDVTAAAPVAAAGAAGAAEAKSSFDVELTEAGQEKVKVIKVVRDITGLGL
KDSKDLVDGAPKNVKEGVSEDEANDIKAKLEEVGATVTLK
>ProteinCenter:sp_incl_isoforms|Q5FHQ3 Ribonuclease P protein component [OS=Lactobacillus acidophilus NCFM]
MRKSYRVKSEKDFQQVFESGDSVANRAFVIYTVEKTENKHFRVGISVGKKVGHTAVARNRLKRYIRAVIDEEKLRINPHV
DFLIITRPYARDFNMIKVRKNLLHALALAHIIEEVPDEVEEN
>ProteinCenter:sp_incl_isoforms|Q5FM91 Small ribosomal subunit protein uS10 [OS=Lactobacillus acidophilus NCFM]
MASQTIRIRLKSYEHGILDESAAKIVATAKRTGAEISGPVPLPTERTLFTVLRSPHKNKDSREQFEMRTHKRLIDILNPT
PKTVDSLMKLDLPSGVDIEIKL
>ProteinCenter:sp_incl_isoforms|Q5FKF4 GTPase Der [OS=Lactobacillus acidophilus NCFM]
MVLPVVAIVGQPNVGKSTLFNRIINQRLAIVEDKPGVTRDRNYAQAEWMGHKFDLIDTGGITWEGGKIEDEIRAQAEIAI
EEADVIVMLTNVVNHVTDLDERIARLLYRTKKPVILAVNKADNPEQRNDIYDFYSLGLGDPIPVSSSHGTGIGDLLDEIV
NDFPAEKDSEADDVISFSMIGRPNVGKSSLVNKLLGEDRVIVANEEGTTRDAVDTPFTKDGIKFKVVDTAGIRRRGKVYE
KTEKYSVLRAMSAIERSDVVLLVLDASTGIREQDKHVAGYAHEAGRGIIIVVNKWDLPEKNSTSAKEFEREIRSEFQYLD
YAPILFVSAKTGQRIDQIPSMVKEVYDNQNQRIQSSVLNDLLLEASKLVPTPMIKGKRLRVYYMTQVSTNPPTFVVFVND
PELMHFSYERFLINQLRQNFDFTGTPIKILPRKRK
>ProteinCenter:sp_incl_isoforms|Q5FM62 Energy-coupling factor transporter ATP-binding protein EcfA2 [OS=Lactobacillus acidophilus NCFM]
MSIKFKKVDYIYSPETPMEKKGLDNVSFELADNSFVALIGHTGSGKSTLMQHFNALLKPSAGVINIVGYHITPETSNKNL
KRLRKKVSLVFQFPEVQLFENTVLEDIEFGPKNFGATEEEAKNKALKWMKKVGISEELASKSPFELSGGQMRRVAIAGVM
AIEPQILCLDEPAAGLDPKSRHDMMQLFLDYQKAGHTVILVTHNMDDVAEYANDVLVMEKGKLIKHDTPENIFADRKWLK
KHNLSEPVTGIFASELNNYKFLKNPLTIDQLIDGIKNNLEGEFYE
>ProteinCenter:sp_incl_isoforms|Q5FJY2 Formate--tetrahydrofolate ligase 1 [OS=Lactobacillus acidophilus NCFM]
MKSDIEIAQETKELPIEEIAAKVNLKKEDLEPYGQDKAKINWKAINRIRKNDKLGKLILVTSISPTPAGEGKSTITIGLG
DAIHNQLHKNTLIALREPSMGPVFGLKGGATGGGRAQIIPMEDINLHFTGDMHALTAAIDTLAALVDNYIYQDNSLNIDP
ERILLKRGLDVNDRALRKITVGQGSKFNGIEHKASFAITVANELMAILCLANDINDLKARIGDMLVGYTQDDQPVYVKQL
GFQGAIAALLSNALKPNLVQTLEHTPALVHGGPFANIAHGANSVMATNLALHLSDYVLTEAGFGSDLGGQKFMDFVSKHL
DKTPDAAVVVATVRALKYQALGSTDKLDEENLDALKTGFKNLERHMNNMRSYNVPVIVLINRFDTDTDKELELLKELVEK
QGIKAEVVTYHNEGSKGGSRAAQEVINLADSGKAELISTYNEDDDIKSKIKKIATKIYHADGVEYTDKAEEQIKELAKIG
KDKLPVIIAKTQYSFSDDKKKLGAPGGFNLHVKGVSLKNGARFIVVTTGNVLDMPGLPKHPAALDIDVDNDGKISGLF
>ProteinCenter:sp_incl_isoforms|Q5FL65 Glycogen synthase [OS=Lactobacillus acidophilus NCFM]
MRVLFTGAECAPFFKTGGLGDVLGSLPNQLAKEGVDVGVVLPLYQDLPEKYRKNLKYQGNFIVPVGWRNQYCGIFTLKLN
GVNYFFIDNEYYFKRPGIYGYYDDGERYAYFQQAVIMMMERFDFIPDVLHCNDYHTAFIPFLLHEKWGFVDAYKGIKTIL
TIHNLEFQGKYNAKTLPDFFGMNYDWFDSGIVRMDNDVNWMKTGILYADRVTTVSPSYAREIQTVEFGQGLDAILRMCSH
KLTGILNGIDFEKYNPKTDPVIKKNYDVYHLHHKSKDKIALQKELDLPIKPNIPLIGMVSRLTAQKGCQLLLDELDNILQ
FNVQIVILGNGDPYYEHRLMEIAERYPDKLKVILAFDVKLAQRIYAGADSFLMPSAFEPCGLSQLIALRYGTLPIVHEIG
GLADTVWVYDETTNEGTGFGFKEFSGYQMVQAIKKMLALYQQKNNWLKIQKIAMKSDFSWKNSADKYKWMYGELIG
>ProteinCenter:sp_incl_isoforms|Q5FKK7 L-lactate dehydrogenase 2 [OS=Lactobacillus acidophilus NCFM]
MSRKVFLVGDGAVGSTFANDLLQNTTVDELAIFDVAKDRPVGDSMDLEDITPFTGQTNIHPAEYSDAKDADVCVITAGVP
RKPGETRLDLVNKNVKILKTIVDPVVESGFKGVFVVSANPVDILTTLTQKISGFPKDRVIGTGTSLDSMRLRVELAKKLN
VPVAKVNSMVLGEHGDTSFENFDESTVDNKPLRDYSEINDNVLSEIESDVRKKGGKIITNKGATFYGVAMMLTQIVSAIL
DNRSICLPLSAPINGEYGIKHDLYLGTPTIINGNGIEKVIETKLSDVEKAKMINSADKMQEVLSGVEM
>ProteinCenter:sp_incl_isoforms|Q5FKZ1 Thymidine kinase [OS=Lactobacillus acidophilus NCFM]
MAQLFFRYGAMSSGKTIEILKVAHNYEAQGRKIALMTSGLDNRSGVGTVASRIGIHRKAIPITEEMDLFEYIKEMNNHDL
ADGDGKLACVLIDEAQFLKRHHVLECAKIVDEFNIPVMTFGLKNDFQNHLFEGSENLLIFADKIEEMKTICHYCGHKATM
NLRINNGKPVYEGEQVQIGGDESYYPVCRYHYFHPNVVR
>ProteinCenter:sp_incl_isoforms|Q5FHQ5 tRNA modification GTPase MnmE [OS=Lactobacillus acidophilus NCFM]
MAQVLTEFDTIAAISTPIGEGGISIVRMSGEDAIKIANEVFKGADLAQVPTHTIHYGHIIDPDTGKTIDESMVTVLRAPK
TFTCEDIVEINCHGGIVVTNHILQLLLKHGARMADPGEFTKRAFVNGRIDLTQAESVMDIVRAKTDKARQVAVSQLEGGL
LHKIRTMRQEILDTLANVEVNIDYPEYDADTVTANQMADTAKSVIEKIDRLLKTAQEGKILRNGLATAIVGQPNVGKSSL
LNYLTQSDKAIVTDVAGTTRDTLEEYVSVKGVPLELIDTAGIHHTDDKVEKIGVERSKKALERADLVLLLIDASKELTAE
DKSLINETDSKKRIIILNKSDLGQKITVEQMKKLTGSEVISTSILKEDNMDELEELINKLFFAGIENSNDQVMVTNQRQT
SLLHKAKSELEDVIQAVDDGIPVDIAQIDFTGAWDTLGEITGESAPDELITQLFSQFCLGK
>ProteinCenter:sp_incl_isoforms|Q5FIF8 N-acetylmuramic acid 6-phosphate etherase [OS=Lactobacillus acidophilus NCFM]
MEIKNLTTEQRNPASIHIDTVSTVEMVKIMNEEDQKVALAVGNQDEQIARAIDEAANRYKKGGRLIYLGAGTSGRLGVLD
AAELVPTYGIKPERAIGLIAGGPGAMYKAVEGAEDDTNLGAEDLKDLNLNSQDIVLGLAASGRTPYVIGGLEYANQIGAF
TISIACVKDSEIGKHAEVAIEAVVGPEIVTGSTRMKSGTAQKMILNMISTGVMIRQGKVFENVMIDVMPTNSKLVDRASR
IISAVTDATQEEALQTLKKAENNVPLAITMIKTESNKDEAQKLLEQYNGNVSEVIKNN
>ProteinCenter:sp_incl_isoforms|Q5FLX5 DNA mismatch repair protein MutS [OS=Lactobacillus acidophilus NCFM]
MMEQYYEIKKQYPDAFLFYRVGDFYELFEEDAVKGAQILELTLTHRSNKTKNPIPMAGVPHMAVDTYVNTLVEKGYKVAL
CEQLEDPKKAKGMVKRGIIQLVTPGTMMSEGPNDAKDSNYLTSVVTTEKGFGVAYSDLSTGEVYATHLKSFEAVSNELLS
LRTREVVYNGPLTEQNKEFMHKANITVSSPTPIEGEHAEISYVGQNLTNSAEKKATEQLVGYLLSTQKRSLAHLQVAKSY
EVNQYLQMSHTVQNNLELVASAKTGKKMGSLFWVLDKTHTAMGGRLLKQWLARPLLNVDEINHREEMVQALFDGYFTREN
AIDALKGVYDLERLTGRIAFGNVNARELLQLSRSLEAVPTILDALDQSDSDVLKEFAQKIDPLKGVAELITTTIVKDPPL
LTTEGGLIREGVDKQLDRYRDAMNNGKKWLAQMEADERQKTGIENLKVGYNKVFGYYIQVSNGNKNKVPLDRYTRKQTLT
NAERYITPELKEHENLILEAQTRSTDLEYDLFVRLREEVKKYIPALQKLGSQLAALDVFCGFASVAEQNNYCRPSFHTDN
QDIDVVNGRHPVVEKVMTAGSYIPNSVEMDSSTNIYLITGPNMSGKSTYMRQMALIAIMAQVGSFVPADSADLPIFDQIF
TRIGAADDLISGQSTFMVEMSEANDALQYATKRSLVLFDEIGRGTATYDGMALAGAIVKYLHDKVGAKAFFATHYHELTD
LDETLDHLKNIHVGATEENGKLIFLHKILPGPADQSYGIHVAQLAGLPKSVLREATKLLKRLEAQGSEIAPASQQLDLFA
QPEVNDSEEVQAEQAVITDTEQNILDDISNLYLADKTPLQIMQLVADWQKDLKDDK
>ProteinCenter:sp_incl_isoforms|Q5FIW0 Transcriptional repressor NrdR [OS=Lactobacillus acidophilus NCFM]
MECPNCHQNASRVIDSRPSDENRAIRRRRECENCGFRFTTFERIETAPLLVVKNDGTREPFSRKKILHGVMAAGQKRPIS
SEQFEHLVDQVENKVRKQGVSEISSKKIGQYVMDDLADLDDVAYIRFASIYREFKDMSSFMKTMEDMMAKKEKGN
>ProteinCenter:sp_incl_isoforms|Q5FKH5 GTPase Obg [OS=Lactobacillus acidophilus NCFM]
MPTFVDQTKIEVQAGKGGDGMVAFRHEKYVPNGGPAGGDGGRGGSIIFVADSGLRTLMDFRYRRKFKADNGENGRIKSQY
GRGAKDLYLKVPVGTTVYDFNTGELIGDLVEKGQELVVAKGGRGGRGNIHFATSVNTAPEIAENGEPGEDRVLRLELKLL
ADVGLVGFPSVGKSTLLSVTTKAKPKIAAYQFTTLTPNLGMVILPDGRDFSMADLPGLIEGASQGVGLGIQFLRHVERTK
VILHLVSMDPNNGREAIEDYHTIRQELKSYATDLSDKRELIVASQMDIPGADKKLAQFRKDLEKESNDEPVYAISSVTHA
GVSKLMNDTATLVEEVEKERVEEPKVVQKTKEYKYKAPQRNEFMVEKVGEHEFVVKGEQLERLVQMTNLDHQDGIMRLAR
RLKRLGVDDALREKGAVNGDDVAIGKFVFEFVQ
>ProteinCenter:sp_incl_isoforms|Q5FME6 CTP synthase [OS=Lactobacillus acidophilus NCFM]
MTKYIFVTGGVVSSLGKGITASSLGRLLKNRGLKVTMQKFDPYINIDPGTMNPYQHGEVYVTDDGTEADLDLGHYERIVD
VRTSKYSNVTTGKIYQEVLEKERRGDYHGATVQVIPHITNMIKKKIMRAALTTDSDVIISEIGGTVGDIESTPFMEAIRQ
MRREVGEDNVMYIHCTLVPLLHAAHEMKTKPTQHSVAELRSIGIQPNMLVLRAEQPIDQEHKDKISDFTDVPVDRIIESI
DAPSLFDVPLEFQKQGMDQKVCDFLHLESPKPEADMEAWKKLDERAKNLEHKTKITLVGKYVELEDAYISVTDALQHAGY
LYNTKIEVDKVQAEDITEDNIAEIMKDSDGLIVPGGFGTRGLEGMITAIKYARENDIPFLGICLGMQMASVEFARNVLNL
EDANSAEAEPNCKNNIIDIMADKRDEENIGGTLRLGLYPATLKEGTKTREAYDNQDVIQERHRHRFEFNNKYREAFEKAG
MVFSGVSPDNRLVEIIELPKKKFFIAAQYHPEFLSRPQRPEGLFKSFIGAASGLPAQKF
>ProteinCenter:sp_incl_isoforms|Q5FIV8 Formamidopyrimidine-DNA glycosylase [OS=Lactobacillus acidophilus NCFM]
MPEMPEVETVRRTLLPLIKGKTIEKVVLWYPTIVATDHDEFLKELPGKKIIGIDRYAKYLLIRLSDNLTIVSHLRMEGKY
HLTTEDAPKDKHDHVEFVFTDKTALRYNDVRKFGRMQLIITGTERQVTGIKKLGPEPNTSEFSQQYLIDNLKKKHKNIKN
VLLDQTTVAGLGNIYVDETLWQSKIHPLSIANKIPAKKVAGLWENINQTIALAIEKRGTTVHSYLDANGEVGGYQEMLQV
YGHVGEECPRCGNIFEKIKVSGRGTTFCPHCQVIYK
>ProteinCenter:sp_incl_isoforms|Q5FIU5 Formate--tetrahydrofolate ligase 2 [OS=Lactobacillus acidophilus NCFM]
MPTDIEIADAAKMQPITEIAQKLGLSSDDIEQYGHYKAKINLPVKEVEGKKHKLILVTGINPTSAGEGKSTVLVGLGDAL
NQLGHQTTIAMREPSMGPVFGIKGGATGGGYSQVVPMEDINLHFTGDMHALTSANNTLAALIDNYIMRDNVLGLDPRRII
WKRVEDVNDRVLRNVVTGLGGIMQGVPRETGFDITAASEMMAILCLSESLHNLKKRIGRIVVGYTYEKKPVTVDQLGFTG
AITLLLKDAIKPNLVQTLDHTPAIIHGGPFANIAHGCNSVLATQIALKTSDYTVTECGFGADLGAEKFLDIKRPVLGETP
NAVVIVATARALKLNGGADKDELTKEDIPALEKGMANLRRHVENMQKYNLPIVVAINHFNSDTEAEIKTIQDACAEMGVK
AIEVDAWAKGGQGTQDLAKEVVKLADEELEFHELYKNSDSIEDKLSAIATKIYGAKRVVLSKKAKRQIKTFNEQGWNDLP
VCIAKTQYSFTDDQTKLGAPTDFDFHIRDLVPKLGAGFIVALSGTMMTMPGLAKHPAAENMDIDDNGQIAGLF
>ProteinCenter:sp_incl_isoforms|Q5FL04 Glucose-6-phosphate isomerase [OS=Lactobacillus acidophilus NCFM]
MSLIKFDSSKLTPFIHENELSEMQAMVNAANEELRDGTGAGSDFRGWLNLPVDYDKEEFDRIKKAAKKIQSDSDVLICIG
IGGSYLGAQAAIEFLNSNFYGKEDNGMPTVVFCGNSLSGSYLYDLIEWVGDKDFSINVISKSGTTTEPSVAFRIFKDKLI
KKYGKEEAAKRIYATTDRQKGALKTEADAEGYEEFVVPDDIGGRYSVLTAVGLLPIAASGADIDELMKGAADARADYTDT
DLSKATPYQYAAIRNILYRKGYTTEIVENYEPSLRMFGEWCKQLMGESEGKDQKGIWPSSANFTTDLHSLGQYIQEGLRN
LFETVIRVENPRHDVKIPGDEKNLDQLNFLEGKSLNYVNDRAYEGVVLAHTDGGVPVMTINIPDQTAHTLGYMIYFFELA
IAISGYLNGINPFNQPGVEAYKRNMFGLLNKPGYENLHDDLAKRL
>ProteinCenter:sp_incl_isoforms|Q5FL68 1,4-alpha-glucan branching enzyme GlgB [OS=Lactobacillus acidophilus NCFM]
MVTIVEVKQHIKKFAAGNELYLQEVLGCHYENDIYTFRVWAPNAQKVWLVGDFNDWDKSLEMSQTLDGVWEIKTSLPKEG
QLYKFLVKQADGREVMKIDPMAFELEPRPGSAAVIVKLPNKKWLDGAWMGRNKRSNHFARPINIYEVHASSWKRHTDGSL
YTLKDLQKELIPYVKEQGFNYIEFLPLTAHPLDASWGYQTIGYYALERTYGTPRELQDFVEACHKENIGVLADWVPGHFC
INDDALAYYDGTPCYEFSEKWRAENKGWGALNFDLGKPEVQSFLLSSALFWLEFYHLDGLRVDAVSNMIYRDYDRSDGEW
KTDKFGGNRNLEGIEFLQKLNRTIKGKHPECLMIAEESSAQVKITGRIEDGGLGFDFKWNMGWMNDILRFYEMDPLFRKF
NFNLATFSFMYRMSENFILPLSHDEVVHGKRSLMNKMFGDRDKQFAQLRNLLTLQMTYPGKKLLFMGSEFGQYLEWRYND
GLDWAELKDELNAKMKHFDQDLNSFYLNEPALWQLEQREDSVQIIDADNKDESVLSFIRQGKTRHDFLIVILNFTPVDRK
KITIGVPYAGKYCEVFNSARKEYGGSWNQEKQNLKTQNNSFKNFNYQVQLDIPGFSAVILKPVDVHIKRRINRKTKTK
>ProteinCenter:sp_incl_isoforms|Q5FHY0 Aspartate--ammonia ligase [OS=Lactobacillus acidophilus NCFM]
MKLILPKDYHPTLTVRDTEAAIVYIRETFQDKLASILGVQRMSAPMFVEKASGLNDNLNGVERPVGFDMKAIPDSEIEVV
HSLAKWKRLALKRYGFGMHEGLYTNMNAIRRDEDLDNFHSIYVDQWDWEKIIAKEERNTDTLEVTVMKIFKAIKATEKLV
TARYPGSTYRLGDHVSFITTQELEDRWPELSPEERENKIAKEEKAVFIMKIGDKLKRSGKPHDGRAPDYDDWQLNGDLIF
WYEPLQSKIEVSSMGIRVSEESLREQLKKAHCEDREKLPFHKMLLEGKLPYTIGGGIGQSRLCMLLLGKAHIGEVQASIW
PEEMIEKCESDHIHLL
>ProteinCenter:sp_incl_isoforms|Q5FKY2 ATP synthase subunit alpha [OS=Lactobacillus acidophilus NCFM]
MSIKAEEISSLIKQQLEHYDDKLDINEVGVVTYVGDGIARAHGLDDVLSGELLKFDNGSFGIAQNLESNDVGIIILGQFD
NIREGDRVQRTGRIMEVPVGDALIGRVVNPLGQPVDGLGEIKSDKTRPIEAKAPGVMDRQSVNQPLQTGIKAIDALVPIG
RGQRELIIGDRKTGKTSLAIDTILNQKGQDVICIYVAIGQKESTVRTQVETLKRFGAMDYTIVVEAGPSEPAPMLYIAPY
AGTAMGEEFMYNGKDVLIVFDDLSKQAVAYRELSLLLRRPPGREAYPGDVFYLHSRLLERSAKLSDKLGGGSLTALPIIQ
TEAGDISAYIPTNVISITDGQIFLQSDLFFAGTRPAIDAGNSVSRVGGNAQIKAMKKVAGTLRTDLTAYRELESFAQFGS
DLDQATQAKLNRGQRTVEVLKQPLHDPIPVEKQVLILYALTHGYLDAIPVEDISRFQNELFDNFDSSHADLLKTIRETGK
LPDDKELSAAIEEFSESFTPSEK
>ProteinCenter:sp_incl_isoforms|Q5FL55 ATP-dependent Clp protease proteolytic subunit [OS=Lactobacillus acidophilus NCFM]
MLVPTVIEQTARGERAYDIYSRLLKDRIIMLSGEINDQMANSIIAQLLFLDAQDNTKDISLYINSPGGVITSGLAIMDTM
NFIKSDVSTIAIGMAASMASILLTSGTKGKRFALPNSTVLIHQPLGGAQGQQTDIQIAANEILKSRKKINEILHETTGQP
LEKIQKDTERDNYLTAEEAKEYGLIDEIMVNKKSN
>ProteinCenter:sp_incl_isoforms|Q5FIW3 Threonine--tRNA ligase [OS=Lactobacillus acidophilus NCFM]
MSFSVTLPDGSKKEFDKAVSVKEVASSIATSLGKAAVGAKVNGQVKPLDYEIDSDVEIAIITDKDEEGLDILRATAAFAF
EAVAKKKYPELRLGQHVADEGGFYVDTDKKDQIKVTELPELEKAMEKLIKSGQPIEHVVMDKSELEEMFKDDPFKSDLLK
KIDSDKVDAYKLGDFVDFGFDALLPNTGKIKHFKLLSVAGAYWLGKSSNPMLQRIFGTAFFKEAALKEDLKRRAEIKERD
HRTIGRDLDLFFVDPKVGAGLPYWMPKGATIRRVVERYIIDREVADGYKHVYTPVLMNLDAYKTSGHWAHYRDDMFPPMD
MGDGEMLELRPMNCPSHIQIYKHHIRSYRDLPLRVAELGMMHRYEKSGALSGLQRVREMTLNDGHTFVELDQVQSEFAKI
LKLIMDVYRDFDITDYYFRLSYRDPKNTDKYFANDEMWERSQKMLKGAMDDLGLDYVEAEGEAAFYGPKLDIQTKTALGN
DETMSTIQLDFMLPERFGLTYVGKDGEEHRPVMVHRGIVGTMERFIAYLTEIYKGAFPTWLAPVQAEIIPVNNEAHGEYA
EKVRQELAKRGFRVEVDDRNEKMGYKIRESQTQKVPYTLVLGDEEMKNGSVNVRRYGTDEEISKSLDDFINEIDADVKSY
SREN
>ProteinCenter:sp_incl_isoforms|Q5FM60 tRNA pseudouridine synthase A [OS=Lactobacillus acidophilus NCFM]
MLTRYKMTMAYDGHLFHGFQLQPDQRTVQGTVEDALKKMTKGKRIIVQGSGRTDAGVHAIGQVIHFDYPGKEIPANRMIL
ALNSMMPTDIVFTDCQIVDEDFHARYSIKGKWYRYRLSLDYFVNPFKRFYTGHFPYQLDLEKMRIAAQDLLGKHDFTSFA
ASGGQIKDKVRTIYYINITKDEKENEIVFDFIGSGFLYNMVRIMVAALLEIGNERRPLHDLRRVIAAKDRQEVRQTAQGS
GLYLYHVFYDEIPQKYRQDQYL
>ProteinCenter:sp_incl_isoforms|Q5FI75 Uncharacterized protein LBA1794 [OS=Lactobacillus acidophilus NCFM]
MNSKDYESTEFYSYKFKNFSTMIIIPMALLVFILIIGSFFAIRQSTVTSTGIVEPQSTLDIANKNYHEGQIIKRNRSKWM
VHLDDKKENIVHLLPIIKAKKSVNIVTYFPGNKIGAIKKGQPLHFQLSNANGTTDRLVGEVKEVGIYPVNLHGNNVYEVI
CKAKLDKDVKYGMEGNAPIITGKSTYFEYFKDKILN
>ProteinCenter:sp_incl_isoforms|Q5FJT6 Endoribonuclease YbeY [OS=Lactobacillus acidophilus NCFM]
MDPIDITYNDEVGFLDDEKRDWKTWIMKLLLLAKKEIGKDNNLEMSINFVNEDRSHEINLKYRDKDRPTDVISFAIEDGE
DSIDLAAFKDDPDFQEDIGDLFMCPSVISRHSKEYGTGFDREFGYTIVHGFLHLNGYDHIEPDEAKEMFGIQGKVLEDYG
LPLYPDQLDEGRGK
>ProteinCenter:sp_incl_isoforms|Q5FMB3 Holo-[acyl-carrier-protein] synthase [OS=Lactobacillus acidophilus NCFM]
MIKGVGIDSIEVERVKKIIDKGDLFAKKVLTPNEFAQYQKLEGKRKVEYLGGRFSLKESFSKAMGTGLGKSVGFQDIETL
WDDLGHPVMTSTKFDGNIFPSITHDNHEIITFVVLEEK
>ProteinCenter:sp_incl_isoforms|Q5FM81 Small ribosomal subunit protein uS17 [OS=Lactobacillus acidophilus NCFM]
MSETNERNRRHVYQGRVVSDKMDKTITVVVDTYKNHPVYNKRFRYSKKYYAQDENNEAKVGDTVRIMETRPLSRKKRFRL
VKIVKKSV
>ProteinCenter:sp_incl_isoforms|Q5FMX8 Adenosylcobalamin-dependent ribonucleoside-triphosphate reductase [OS=Lactobacillus acidophilus NCFM]
MSSTRIELDQDFIDQVKHEIKPHWGELGWVTYKRTYARWLPEKNRSENWDETVKRVIEGNVNLDPRLQGTPSEEVINELT
NEAKQLFRLTYGLSATPSGRNLWISGTDYQKRTGDSLNNCWFIAIRPQEYGDSHIVPTYIDKREKAVSMPFSFLFDQLMK
GGGVGFSVVNSNIKQIPKVDNKIDLTVVINKSSKSHDASIKVGAVDKDEWEKQNPDHDDIIYYRLPDTREGWVLANARLI
DMHFNNTNPDQKTKLVLDISDIRPYGAKIHGFGGTASGPMPLVEMFIDINNVINARVGKNLTAVDATDICNLIGKTVVAG
NVRRSAELALGSNDDQDFIKMKQDKEKLYHHRWASNNSVAINSKFNNYGPIADGILHNGEPGIVNLDLSRNYGRIVDGYQ
PGIDDDVEGTNPCGEISLANGEPCNLFEVFPYTAEKQGWNLKEAFTLATRFAKRVTFSHYDWEVSRKIIQKNRRIGVSMS
GIQDWLLNDLGHRVVTGFEDAVDEQSGEKIKKPIYDPKGIEMVDSLYKAVITADKAYSEELGVNPSIKHTTVKPSGTVAK
LAGVSEGMHFHYAGYLIQRIRFQASDPLLPALKECGYHTEPDIYTKNTICVEFPLRAAHADSKNFASAGTVSIEEQFATQ
AFLQTYWSDNAVSCTITFQSDENDEIAPLLRQYRHTIKSTSLLPYYGGSLKQAPKEPINKKTYEERAALITDDVEEVFTK
QNDDQKGLELVGQTDCEGGACPIK
>ProteinCenter:sp_incl_isoforms|Q5FIS5 tRNA (guanine-N(7)-)-methyltransferase [OS=Lactobacillus acidophilus NCFM]
MRLRNKPWAVKLVNDHPESVLQNPNPDEKIYWEKRFGNDHPIEIEVGSGKGHFITTLAEQHPEKNFVALELQTTAAGIIL
RTKLKKGLDNLQILRGDAADINCFFDKNTTDVIYLNFSDPWPKSRHEKRRLTYKSFLNKYQQVLKPEGHIEFKTDNSGLF
AYSVQSMNNYGMFFDFVSVDLHHEKPEIVEKNIETEYEHKFAAKGNPIYALHAHFETK
>ProteinCenter:sp_incl_isoforms|Q5FM79 Large ribosomal subunit protein uL24 [OS=Lactobacillus acidophilus NCFM]
MFVKTGDKVKVIAGKDKGKEGTVLSVNVKKNRVVVKGVNKIKKHQKPSQTNANGGVVESEGSIHASNVKVISKKEDK
>ProteinCenter:sp_incl_isoforms|Q5FIZ7 Large ribosomal subunit protein bL33 [OS=Lactobacillus acidophilus NCFM]
MADNIILECTECGDRSYLSKKNKRKHPERLSLKKYCPVERRATLHRETK
>ProteinCenter:sp_incl_isoforms|Q5FMT8 Ribosomal RNA large subunit methyltransferase H [OS=Lactobacillus acidophilus NCFM]
MNIKIVCVGKLKEKYFKDAIAEYQKRLSRFAKVTIVQVPDEKAPEKFSEAEDEKVKEIEGQRILSKIKDKEYVYVTAIKG
KQRSSEEFAKEIQDLGTYGHSDITFVIGGSLGTSDAVNKRADDLISFGKLTMPHQLMRVVLIEQIYRAFMINSGSPYHK
>ProteinCenter:sp_incl_isoforms|Q5FJH3 DNA-directed RNA polymerase subunit omega [OS=Lactobacillus acidophilus NCFM]
MRITYPSIDKLLSRVDSRYSLSVLAAKRAHELEAGDPPTLEHFKCDKAVGKALEEIAAGKVTVDPAHAEVNLED
>ProteinCenter:sp_incl_isoforms|Q5FKT3 DNA-directed RNA polymerase subunit epsilon [OS=Lactobacillus acidophilus NCFM]
MIYKVLYQKDKIVNPRRETTQTLYMEADNMVEARTMVEDNTPYNIELIQELTGNSLTYEKEHADFKLTKFDKK
>ProteinCenter:sp_incl_isoforms|Q5FM59 Large ribosomal subunit protein uL13 [OS=Lactobacillus acidophilus NCFM]
MRTTPLAKSSEIERKWYIIDATDVSLGRLSAAVATILRGKNKPQYTPNVDCGDNVIVVNASKIKLTGKKASDKFYYHHSS
WRGGLKAVSYGELLANNPVKMVEISVKGMLPKNTLGHQEFLKMHVYAGEDHKHEAQKPEKLDINKLI
>ProteinCenter:sp_incl_isoforms|Q5FM22 Large ribosomal subunit protein uL1 [OS=Lactobacillus acidophilus NCFM]
MPKHGKKYLDAAKKVDSNKLYSVAEAMKLVKETSYANFDATIDVAYNLSVDPKQADQQIRGSIVLPNGTGKTQTVVVFAE
GPQAEQAKAAGADFVGSDDLVEKIQGGWLDFDVVVATPMMMAKVGRLGRVLGPKGLMPNPKTGTVTMDIEKAVKNVKAGQ
VEYRVDRQAAIHTPIGKVSFTEDQLVENFDALRDVILRARPASAKGQYIKSVAVSATFGPGIKLDPLNLD
>ProteinCenter:sp_incl_isoforms|Q5FJK8 Large ribosomal subunit protein bL19 [OS=Lactobacillus acidophilus NCFM]
MDPLIQELTKEQIRDDIPAFRAGDTVTVHVRVVEGTHERIQLFEGVVIKKKGTGIGATYTVRKIASGVGVERTFPVNDPR
VAKVEVKRHGRVRRAKLYYLRERHGKSARIAEARR
>ProteinCenter:sp_incl_isoforms|Q5FM88 Large ribosomal subunit protein uL23 [OS=Lactobacillus acidophilus NCFM]
MDARDIILRPVITEKSTNLMDDKKYTFDVLLTATKTQVRNAVEEIFDVKVKSVNIMNVRGKDKRVGRYTGKTARRRKAIV
ALTDDSNDIKIFQENTEDNK
>ProteinCenter:sp_incl_isoforms|Q5FIW9 Large ribosomal subunit protein bL20 [OS=Lactobacillus acidophilus NCFM]
MPRVKGGTVTRQRRKKIMKLAKGYRGAKHMQFKAASTQLFVSYKYAFRDRRRRKSDFRKLWIARINAAARQNDISYSKLM
HGLKLAGVDMNRKMLADIAYNDSKTFAQLADTAKKALN
>ProteinCenter:sp_incl_isoforms|Q5FM85 Large ribosomal subunit protein uL22 [OS=Lactobacillus acidophilus NCFM]
MAEQISSAKAEARTVRIAPRKARLVIDLIRGKSVAEALAILEFTPRAASPIVEKVLRSAIANAEHNYDLESANLYVSEAY
VNEGATLKRFRPRAKGMASPINKRTSHVVVVVSEKND
>ProteinCenter:sp_incl_isoforms|Q5FKH3 Ribonuclease Z [OS=Lactobacillus acidophilus NCFM]
MELQFLGTGAGQPSKQRNVSSVALKLLDELNEIWLFDVGEATQHQILRTNIRLRKVTKIFISHNHGDHIFGLPGLLSTRS
FQGDVGPLTIYGPAGIEDFVKISLKVSRTKISYPIHYVELSEPGLICEDRGFKVYTDRLDHRIPSFGFRVVEDSHPGELL
IDKLAEYNIPNGPILGKLKNGEQVALADGTILDGKDFLGPEKPGRIITIIYDTRSTSSIAHLAKDADVLVHESTFAGDES
KMAHNYYHSTSVQAAKIARQENVKQLCLNHISARYMGAKAKKLENQAKKVFPNTILVNDFDRVNIPMKGSKK
>ProteinCenter:sp_incl_isoforms|Q5FM65 DNA-directed RNA polymerase subunit alpha [OS=Lactobacillus acidophilus NCFM]
MIEFEKPNITVVEQEDSYGKFVVEPLERGFGTTLGNSLRRVLLTSIPGTGLVYVQIDGVLHEFSTVPGVREDVTKIILNL
KKLELKSLSDEQKVIELDVEGPATVTADDLKVDADVQVLNPDQYICTIAEGGHLHMELAVKNGRGYVAASDNKSDDMPIG
VIPVDSLFSPIKKVNYQVESTRVGKRDDFDKLTFEIWTDGSIKPNDALSFAAKILVEHFKVFESADANTKFSEVMVEKED
DKKEKKLEMTIEELDLSVRSYNCLKRAGINTLQELTDKTESDMMRVRNLGRKSLEEVKNKLTDLGLSLRQED
>ProteinCenter:sp_incl_isoforms|Q5FHQ6 tRNA uridine 5-carboxymethylaminomethyl modification enzyme MnmG [OS=Lactobacillus acidophilus NCFM]
MIKTYDSNEYDVIVVGAGHAGCEAALASAHMGQKTLLVTIGLDMVAFMPCNPSVGGPAKGTVVREIDALGGQMGKNIDAT
YIQMRMLNTGKGPAVRALRAQADKWQYHEYMKDTIENTPNLTLRQAIVDELVVEDGVCKGVITNTGAKYHAKSVVLTTGT
AARGKIIIGELMYSSGPNNTTPSIKLSENLEKLGFKLRRFKTGTPPRVNGNTIDYSKTEEEPGDKVPRHFSYESKDENYL
QNQISCWMTYTNPVTHEVIRDNLDRAPMFTGVIKGVGPRYCPSIEDKVVRFADKDRHQIFLEPEGKTTKEVYVGDFSTSM
PEEVQLKMVHSVAGLEHAEMMRPGYAIEYDVVEPWQLKHTLETKNVKHLFTAGQMNGTSGYEEAAGQGLIAGINAALSAQ
GKSGFTLGRNDAYIGVLIDDLVTKGTNEPYRLLTSRAEYRLILRHDNADLRLTEYGHKLGLISDDRYQAFEEKKQAIKDT
QARLHEITVHVTDEVQDFLKSIGQEPMKAGVKADVFLRRPHVTINDIERLTGQKIDGDRYVKEQVEIGIKYAGYIKKEET
RIARLKRQEAKKIPADIDYNMIEGLATEARQKFEKIRPETLAQAERISGVNPADLAILSVYIQNGRYSRVNK
>ProteinCenter:sp_incl_isoforms|Q5FJN7 Ribosome-binding factor A [OS=Lactobacillus acidophilus NCFM]
MKHRVGRVEGEILRELTKILRKDIRDPRLSEVTITAVECTNDLSYATIYYSLLTEDAEKEKEVQEGLDKAKGMMRHLLGQ
TLTVYKVPELIFKRDNSVKYGSKIDRLIAEVKKQDAERASK
>ProteinCenter:sp_incl_isoforms|Q5FM87 Large ribosomal subunit protein uL2 [OS=Lactobacillus acidophilus NCFM]
MAIKIYKPTTNGRRHMTSSDFAEITKTKPEKTLLESQSHTAGRNSYGRITVRHRGGGHKQKYRIIDFKRNKDNVKAVVNA
IEYDPNRTANIALLHYTDGIKAYILAPKGLKVGDIVESGDSVDIKPGNALALKNIPTGTSIHNIELKPGKGGQLVRSAGA
SAQVLGFDGNYTLVRLQSGEVRKILSSCRATIGVVGNEQHSLIQLGKAGRKRWLGKRPQSRGSVMNPNDHPHGGGEGKAP
VGRPQPMTPWGKKARGIKTRDVKKASEKLIIRHRKGSK
>ProteinCenter:sp_incl_isoforms|Q5FJG0 Large ribosomal subunit protein bL27 [OS=Lactobacillus acidophilus NCFM]
MNILGMKLFAHHKGGGSTANGRNSAGRRLGAKAGDGQEIHAGSIIYRQRGTKIHPGKNVGQGGDDTLFALVNGVVKFERL
GKYKKQVSVYPAEEAK
>ProteinCenter:sp_incl_isoforms|Q5FLW0 Large-conductance mechanosensitive channel [OS=Lactobacillus acidophilus NCFM]
MLTEFKQFIARGNVIDLAVGVIIGAAFTAIVQSLVKNLINPLIGIFVGKIDLSNLVFKAGDATFKYGSFINSVINFLIIS
FVVFLIVKAVNKITKKEEEEKPDTPTETDYLKEIRDLLKEKETK
>ProteinCenter:sp_incl_isoforms|Q5FME5 UDP-N-acetylglucosamine 1-carboxyvinyltransferase [OS=Lactobacillus acidophilus NCFM]
MKQMIIHGGKPLQGDVWIGGAKNSTVALIPASILSRTPVVLEGVPRIADVINLMDLLDEMDVRCEFKETTLRIDPTDIKM
SPLPAGKIKSLRASYYFMGALLGRFGKAVVGFPGGDDIGPRPIDQHIKGFEALGASVKNENDQIIITAPEDGLHGAKIHL
KMPSVGATMNIIMASVTAQGQTIIENAAKEPEIIDLATFLNNMGAVIRGAGTDVIRIEGVEMLKAQIPHTIIPDRIEAGT
YVSLAACIGNGIRIHNIIEEHLDSYLAKVEEMGVVIDADEDSLYVYPAGDLKMVQVKTDVYPGFATDLQQPITPLLLTAK
SGEGVVIDNIYPQRIGHIAQLQKMGANIKVADNIILAHPTEQLHGAEVIAGEIRAGACLMIAGLMAHGTTVIDKAGNILR
GYDRIQEKLRQLGADVTIKDNPDVPGILDNI
>ProteinCenter:sp_incl_isoforms|Q5FIS8 UDP-N-acetylmuramate--L-alanine ligase [OS=Lactobacillus acidophilus NCFM]
MLDKNKQIWFIGIKGTGMASLALLLHDLGYNVAGSDIEKYTFTEVPLEKVGIDIKSFNPDNIKSNEEQVIVKGNAFKEDN
PEVKACLDKGVKWQSYPDTVEEIVQMHTSIGISGTHGKTSTTSLLAHVLGEVAPTSYLIGDGRGKGVDDSRFFVYEADEY
RRHFLAYHPDYQIMTNIDFDHPDYFKDQDDYTSAFQSAADQTKKALFVWGDDKRLQSLKTDIPKYTYGFKDTDDFQAVDI
KKTTTGSSFNVLAHGKDLGRFEIHLFGDHSILNATAVIAVAYTEKVPMDAIREGLLTFKGAKRRFSEKDFGDIAVIDDYA
HHPTEMRATIQAARQKFPDKKLVVVFQPHTFSRTKKYQKDFEEILRDVDKAYITPIYASAREANGDITSEDLVKNIPGSE
VIDLDNIADLTKNKNSVIVFMGAGDIPKYEDAFEKLL
>ProteinCenter:sp_incl_isoforms|Q5FKV3 UDP-N-acetylmuramoylalanine--D-glutamate ligase [OS=Lactobacillus acidophilus NCFM]
MKDIKTYDNKNILVLGLGKSGFAVSELLLKLGANLTLNDKADLDKNEKAQELKAKGVRVIGGYHPVDLLEEEHFDYLVKN
PGIPYENPMVKKAEELDIPIITEPEVALSCSDAPYVCITGSNGKTTTVMLTQRILDHHLQKTGHHAYAVGNIGVPISEVV
PKATKDDILVVEISSFQLLGVTDIKPKVAAIVDIYNNVHLDYHKTFENYVDAKLNVTRTQNSDDYFIANFDQKDILAKEK
EVSPAKMQTFSETDHNADYFIGDEYLESQDEKIMKIADIKLPGVHNLQNSLVAIAIAKLMGADNEDIAAVLSTFTGAKHR
LQYVTTLDGRKIYNDSKSTNIEAATVAIPAFKEPEVLIAGGLDRGFTFDDLVPLFKKHVKSIVLYGETKYLLADAARKAG
IKEIVIVNTLQEAVPRAYELTEPGDVILFSPACASWDQFRTFEERGDYFVRFVEELKTK
>ProteinCenter:sp_incl_isoforms|Q5FLY5 Redox-sensing transcriptional repressor Rex [OS=Lactobacillus acidophilus NCFM]
MEKIKIPKATAKRLPLYYRYLLILNEEGKDKVSSTELSEAVQVDSASIRRDFSYFGALGKRGYGYDVKNLLSFFKKILNQ
DTLTNVALIGVGNLGRALLNYNFKRSNNIRISCAFDINKEITGRILSGVPVYDMEDLKQQLSDQQISIAILTVPSTAAQR
TTDEMVDAGVKGIMNFTPIRLSAPADVRVQNVDLATELQTLIYFLDSEKEN
>ProteinCenter:sp_incl_isoforms|Q5FM64 Large ribosomal subunit protein bL17 [OS=Lactobacillus acidophilus NCFM]
MAYRKLGRDSAHRKAMLREMTTQLIMNERIVTTETRAKEVRKTAEKMITLGKRGDLASRRKAAAFVRNEVADIHEEKDAV
VVKSALQKLFSDVAPRYKDRNGGYTRIMKLAVPRKGDAAPMVILELV
>ProteinCenter:sp_incl_isoforms|Q5FHQ2 Large ribosomal subunit protein bL34 [OS=Lactobacillus acidophilus NCFM]
MTTKRTYQPKKRHRSRVHGFMKRMSTSNGRKVLARRRAKGRKVLSA
>ProteinCenter:sp_incl_isoforms|Q5FM89 Large ribosomal subunit protein uL4 [OS=Lactobacillus acidophilus NCFM]
MANLKVMDQNGKDSGEVTLNDKVFGIEPNDNVVFEAIIRQRAGKRQGTSKVKNRSAVRGGGKKPWRQKGTGRARQGSIRA
PQWRGGGTVFGPTPRSYAYTMPRKQRRLAIKSVLSQKLIDNDLIVLDKLTMSAPKTKELVSMLNSLNADGKVLIVSDDNN
VQLSARNLAKVKVVPVNGLNVEDAVNYGKLILTQDAVKKIEEVLA
>ProteinCenter:sp_incl_isoforms|P35829 S-layer protein [OS=Lactobacillus acidophilus NCFM]
MKKNLRIVSAAAAALLAVAPVAASAVSTVSAATTINASSSAINTNTNAKYDVDVTPSVSAVAANTANNTPAIAGNLTGTI
SASYNGKTYTANLKADTENATITAAGSTTAVKPAELAAGVAYTVTVNDVSFNFGSENAGKTVTLGSANSNVKFTGTNSDN
QTETNVSTLKVKLDQNGVASLTNVSIANVYAINTTDNSNVNFYDVTSGATVTNGAVSVNADNQGQVNVANVVAAINSKYF
AAQYADKKLNTRTANTEDAIKAALKDQKIDVNSVGYFKAPHTFTVNVKATSNTNGKSATLPVVVTVPNVAEPTVASVSKR
IMHNAYYYDKDAKRVGTDSVKRYNSVSVLPNTTTINGKTYYQVVENGKAVDKYINAANIDGTKRTLKHNAYVYASSKKRA
NKVVLKKGEVVTTYGASYTFKNGQKYYKIGDNTDKTYVKVANFR
>ProteinCenter:sp_incl_isoforms|Q5FM35 Glutamate--tRNA ligase [OS=Lactobacillus acidophilus NCFM]
MAKEKIRVRYAPSPTGHLHIGNARTALFNYLFARHNKGTMVLRIEDSDQKRNVKGGSKSQMENLHWLGIDWDEGPDKGGD
YGPYRQSERKDIYQKYIDQLLEEGKAYYSYKTEEELEEQREEQRAMGVAPHYTYEYEGMTADEIKQAQEEAKAKGLKPVV
RIHIPEMETYSWDDIVKGHLEFESDTIGGDFVIQKRDGMPTYNFAVVVDDHLMKITHVLRGDDHVSNTPKQLVVYEALGW
EPPKFGHMTLIINSETGKKLSKRDESVLQFIEQYRDLGYLPDAMFNFITLLGWSPKGENEIFTKREFIKQFDPARLSKSP
AAFDQKKLEWINNQYIKKADRDTLLDLSLNNLQEAGLVDEHPTPEKMEWIRQLVNIYAVQMSYTKQIVDMAKIFFEDAKE
LSDEEIEEIKNDDGRAVIEEFKKQLDLIPRFTAVQIMGAIQATRKATGIKGRKLFMPVRIATTRSMVGPGIGEAMELLGK
DRVVKHIDLTLKQMSDNNL
>ProteinCenter:sp_incl_isoforms|Q5FN07 Small ribosomal subunit protein bS18 [OS=Lactobacillus acidophilus NCFM]
MAQQRRGGRRRRKVDYIAANHIDYVDYKDVDLLKRFISERGKILPRRVTGTSAKNQRKVANAIKRARIMGLLPFVAED
>ProteinCenter:sp_incl_isoforms|Q5FKV7 Ribosomal RNA small subunit methyltransferase H [OS=Lactobacillus acidophilus NCFM]
MKFKHTSVLLHETIDNLKPKNDGLYVDATFGGGGHAKYLLSKIDTGTLIGFDQDEYAIKSAELNFANLLKPDSEPKLQLV
HDNFSNLEENLVKLGYTDGIDGIYYDLGVSSPQFDQADRGFSYRYNARLDMRMNQDQDLDAYQLVNTLSQKELADILYQY
GDEKFSRQIAHKIVEKRKEKPIVTTFELVDIIKDAIPAYARRTGGHPAKKSFQALRVAVNHELDVLQASLEEAIKVLRPG
GRISVITFQSHEDKIVKKIFKKYSEVEVPRGMPFIPDDMKPTLKLVNRKPIVASDSELENNNRSHSAKLRVAEKL
>ProteinCenter:sp_incl_isoforms|Q5FJ41 Beta-galactosidase LacZ [OS=Lactobacillus acidophilus NCFM]
MTQLSRFLYGGDYNPDQWPEETWSKDIHVFKKADINSATINIFSWALLEPREGKYNFSKLDKVVQQLSDANFDIVMGTAT
AAMPAWMFKKYPDIARVDYQDRRHVFGQRHNFCPNSSNYQRLAGELVKQLVERYKDNKHIVVWHINNEYGGNCYCENCQN
AFRKWLKNKYKTVEGLNKAWNMNVWSHTIYDWDEIVVPNELGDVWGIEGSETIVAGLSIDYLRFQSESMQNLFKMEKKII
KKYDPETPVTTNFHGLPNKMVDYQKWAKGQDIISYDSYPTYDAPAYKAAFLYDLMRSLKHQPFMLMESAPSQVNWQPYSP
LKRPGQMEATEFQAVAHGADTVQFFQLKQAVGGSEKFHSAVIAHSQRTDTRVFKELADLGKKLKNAGPTILGSKTKAKVA
IVFDWSNFWSYEYVDGITQDLNYVDSILDYYRQFYERNIPTDIIGVDDDFSNYDLVVAPVLYMVKHGLDKKINDYVENGG
NFVTTYMSGMVNSSDNVYLGGYPGPLKEVTGIWVEESDAVVPGQKIKVLMNGKDYDTGLICNLIHPNDAKILATYASEFY
AGTPAVTENQYGKGRAWYIGTRLEHQGLTQLFNHIIFETGVESLVCDSHKLEITKRVTEDGKELYFVLNMSNEERTLPSK
FTGYEDILTGEKAHKDMKGWDVQVLRN
>ProteinCenter:sp_incl_isoforms|Q5FKR0 N-acetyldiaminopimelate deacetylase [OS=Lactobacillus acidophilus NCFM]
MTVLSEKELIQIRRHLHEIPELALQEKETHDYLLKVIKNLKQDHLTIVVPKTLPTAILGLVKGINPKKTIGYRTDIDALP
VQEKTGLPFTSKHSGIMHACGHDIHMTVALGLLSYFSENQPKDNLLFFFQPAEESESGGKQAYEKGLFQGKFKPDEFYGL
HDNPELPAGSIGCRMGTLFAGTTEINIDVIGKSGHAAFPQNANDTVVAAANLIMQIQTIISRSIDPIQSGVITLGKVNAG
VIRNVIAGHTRIEGTIRGLTQKMILQIDRRLQDVCDGIAHSYNVEVNLELNQGGYWPVENDPKITKNFISYMKKNPKVNF
IETEPKMTGEDFGFLLAKFPGTMFWLGVGDPSSQLHSSTLNPDEKSIQSGIDAIKGFLIDRMG
>ProteinCenter:sp_incl_isoforms|Q5FKI6 D-aminoacyl-tRNA deacylase [OS=Lactobacillus acidophilus NCFM]
MRVVIQRVNHAQVDIDGKTVGNIGKGFLLLVGIKNGDDLSVIKKAADKIAKMRIFEDEEGKTNLSLKDVNGEILSVSQFT
LMANTKKGNRPSFVEAMRPPMSKELWEDFNKELENDGFHVETGEFGADMKVSLENDGPFTIVLDL
>ProteinCenter:sp_incl_isoforms|Q5FKH0 Large ribosomal subunit protein bL32 [OS=Lactobacillus acidophilus NCFM]
MAVPARHTSKQKKRSRRGHIKLSVPAMHYDATTGEYRLSHRVSPKGYYKGRQVVNNNDNGNN
>ProteinCenter:sp_incl_isoforms|Q5FLX2 Holliday junction branch migration complex subunit RuvB [OS=Lactobacillus acidophilus NCFM]
MVILFSEEVKLVAENDDAVTSGHVENPEEEQMELSLRPQTLDQYLGQKRVKKEMSIYIKAARQRDEALDHVLLYGPPGLG
KTTLAFVIANELGVHLKSTSGPAIEKAGDLVALLSDLDPGDVLFIDEIHRLAKPVEEVLYSAMEDYYIDIVIGEGQTTHA
VHVPLPPFTLIGATTLAGQLSAPLRDRFGIVEHMQYYTVDELEKIVQRSSDVFHTSIAPEAAHELARRSRGTPRVANRLL
KRVRDFAEVKGEKTISLATTSDALKQLQVDSEGLDQTDRKLLRTMIEGYNGGPVGIRTLAANIGEDMETIESLYEPYLLQ
NGFILLTPRGRMVTDKAYLQLGLPIPNDN
