# Supplementary material for: Comparative and pharmacological investigation of bEVs from eight Lactobacillales strains
Source: Sci Rep. 2025 Jul 26;15:27263. doi: 10.1038/s41598-025-12873-z (PMC12297607; doi:10.1038/s41598-025-12873-z)
Supplement: Supplementary file 2 — Supplementary Material 2 [file 41598_2025_12873_MOESM2_ESM.zip › Limosilactobacillus fermentum (sp_incl_isoforms TaxID=1613_and_subtaxonomies).fasta]

>ProteinCenter:sp_incl_isoforms|P26931 Urease subunit gamma [OS=Limosilactobacillus fermentum]
MRLTKREQEKMMISLAGMIAEKRKDRGLKLNQPEAVALITSRLLEGARDGKTVGELMNEGATWLTKDDVMEGIPEMIPMI
QVEATFPDGTKLITVTDPIR
>ProteinCenter:sp_incl_isoforms|P26929 Urease subunit alpha [OS=Limosilactobacillus fermentum]
MSFDMDHEQFASFYGPTTGDSVRLGDTDLFAKIEKDLTVHGQESLFGGGKVLRDGMGVSATETRAENPMVADLIISDAII
IDWTGIYKADIGIRDGKILAIGKGGNPDVMDNVDFIVGASTEAISGEGMIVTAGGIDLHVHYITPSIAQAALDNGITTLF
GGGTGPANGTRSATCNPGAWYTHRMLQAVDNAPINYGLMAKGSGSRPELIGEQIEAGCAAIKTHEDWGATAAGIENSIAA
ANKYDVQYAVHTDSLNEGGFVENTINAFNGNTVHTFHTEGAGGGHAPDIMVVAGQDNVLPSSTTPTNPYCKNTLDELFYM
TMVCHNLNPKIPDDVAFAESRIRKQTEAAEDVLQDMGALSMMTSDAQAMGRVGEVAMRCWQLASKMKKVRGPLDGDSKYD
DNNRIKRYVAKYTINPAICNGISDYVGSIEVGKYADLNIWDPKYFGTKPDMVIKNGMITYGIAGDPSSSLPTPEPVLERF
LYGAEGRAVNHTCVTYVSQYAYDHGIKEQLGLNKTILPVHNTRSLTKANMKLNNYTPKTIEIDPQTYDVKIDGKLITCDA
APTLPLTQRYYLY
>ProteinCenter:sp_incl_isoforms|Q6YNI5 Nucleoside deoxyribosyltransferase [OS=Limosilactobacillus fermentum]
MKNTDPVANTKIYLATSFFNEEQRARIPQALAQLEANPTVGVVHQPFDFQYKDARVDSDPAGVFGSLEWQIATYNNDLNA
VGTSDVCVALYDMDQIDEGICMEIGMFVALHKPIVLLPFTKKDKSAYEANLMLARGVTTWLEPNDFSPLKDFNFNHPMAQ
PFPPFKVF
>ProteinCenter:sp_incl_isoforms|Q83XM3 Glucose-6-phosphate isomerase [OS=Limosilactobacillus fermentum]
METLSFDSSALKKFVHPNELGEMQAMVTAADSELRNGTGAGADFRDWLHLPTDYDKDEFARIEAAAKKIQADSEVLVVIG
IGGSYLGARMAVDFLHHSFYQAQTAADRKQPLVLFAGNSLSSSYIADLIDVIGDRDFSVNVISKSGTTTEPSIAFRVFRQ
LLEDKYGVDGANARIYATTDRQRGALKTEADAEGWGTFVIPDGVGGRFSVLTAVGLLPIAVSGADIDQLMAGAAKAEATY
VNPDLTQNEAYQYAAYRNILYRKGYTTELLENYEPNMTMLAEWWKQLAGESEGKDQKGIYPSSANFTTDLHSLGQYIQEG
RRNLMETVVKLAEPNHNVKVPSAKSDFDGLKYLEGKEIDWVNTQAYRAVVAAHTTGGVPVMTVNIAKEDEFTLGYLIYFF
EVAIAISGYLNGINPFNQPGVEAYKTNMFGLLGKPGFEEIGEQLKKEMDD
>ProteinCenter:sp_incl_isoforms|Q9X525 Urease accessory protein UreE [OS=Limosilactobacillus fermentum]
MVLTEVYRNVDDIPNIGSYHIETAMVKSDDLMKNILRVKTDHGNEYGIRLDNEDQILENGSAFKLGDKQLLVLSVIADEM
IEITPRDINEMGLVAHFLGNLHKPVQIKDGKISLLLDKVVIKMLDKHDINYELKKVQLDQPLEYLDLTK
>ProteinCenter:sp_incl_isoforms|P26930 Urease subunit beta [OS=Limosilactobacillus fermentum]
MVPGEYKLQPDKVPYNVGYDDISLKVKNVGDRPVQVGSEYHFYEANEQGLQFDRSQAWGKHLDIPAGTAIRLEAGEERTV
KLIDFGGKRRVFGFNNKVNGWLDVDKKADTYNGYPLEKSYPEEK
>ProteinCenter:sp_incl_isoforms|Q03469 Glutamate racemase [OS=Limosilactobacillus fermentum]
MDNRPIGVMDSGLGGLSVVRVIQQKLPNEEVIFVGDQGHFPYGTKDQAEVRQLALSIGAFLLKHDVKMMVVACNTATAAA
LPALQAALPIPVIGVIEPGARAALAQDKKGPIGVIATTATTTAGAYPATIERLAPGTPVIAKATQPMVEIVEHGQTGTAK
AQEVVSEQLMTFKEHPVKTLIMGCTHFPFLAPEISKAVGPTVALVDPAKETVATAKSWLEQHQAMGNHAHPNYHLYSTGN
LPDLRAGVNKWLLSGHFDLGTAQIEEGD
>ProteinCenter:sp_incl_isoforms|B2GB35 Glutamate racemase [OS=Limosilactobacillus fermentum IFO 3956]
MDNRPIGVMDSGLGGLSVVRVIQQKLPNEEVIFVGDQGHFPYGTKDQAEVRQLALSIGAFLLKHDVKMMVVACNTATAAA
LPALQAALPIPVIGVIEPGARAALAQDKKGPIGVIATTATTTAGAYPATIERLAPGTPVIAKATQPMVEIVEHGQTGTAK
AQEVVSEQLMTFKEHPVKTLIMGCTHFPFLAPEISKAVGPTVALVDPAKETVATAKSWLEQHQAMGNHAHPNYHLYSTGN
LPDLRAGVNKWLLSGHFDLGTAQIEEGD
>ProteinCenter:sp_incl_isoforms|B2GEY4 ATP-dependent helicase/nuclease subunit A [OS=Limosilactobacillus fermentum IFO 3956]
MVFTPSKEQEPAINDRQKDILVSASAGSGKTAVLVERVIQLMETGLSKDAKPSERPNIDDILMVTFTTDAAKNMRDRIRR
RLVGATDEHMKAQVARLALANISTIHSFCEQLIKRYYYVIDLDPQFRLIDDAEQQLLKEQAWQATLDDWVANPDQVGALH
QLIDNFGAGNLESVVQALDTEADAQPHPSDWLAGLSGLYQFEEGADPRQSAFFKRLLEPLVGPQLKELRDQWAALGEVGP
ARFAEQVEEDLAKLATTVDDQGHLLGSWDSLAQTLNKKNFAPKLRKRKDDDDPELLDELGVQRGGLRDQLGDLHDTYFFQ
SAADLVKYGQKAGALIEILTRVATDFRCHYQIIKQDRRLLDFSDLEHYAYAILTGENINPKVTWSDEEARAKRQAAAQVQ
AELQRHYKEIMIDEYQDTNRLQDDLLRLLHKSGQNHRFMVGDMKQSIYRFRQADPTLFKDYYDQFSADGQSSEALDLSDN
YRSRHEVTDLVNLIFEQLMDQQLGEMVYDDKASLKPKADWGADRDQASPATPELLLFDGGVKKTTANPTGEDAIVVRQPE
DKVASEVWLIGQRIRELLAKETILDPETKRVRPITPGDIAILSRAKRIHSVIAEQFAKLNLPVMVHGVENYFKATEIRVV
MSLLKVIDNPYQDVPLAAVLRSPLIQVAPEVAAKFGLSQGENRIGFTEPELAYLKVNSTSKDFFGVVQQNYYAWRDQEVE
AVENHDALTEEELAERVAGDPAGLATKEELGVNCGLIYLKLARFFELRDHLRRVAQRRPLVDLIWTIYQATGYLDYVGGM
SGGPQRQANLHALYERASGYEESGFKGLYQFIHFIEQMQKKNDDLGEATTALAGDAINVMTIHKSKGLQFPIVFLVETTH
QFQADRDPVTIEPQAGLGFTYVDSTANETMRVKHPLVQQAALKEKKKRQDRAEEMRLLYVALTRAEQRLFITGYVKDADL
TKKMDKWNRAFDSASPLLTTTTRLKGQSMLDWIMMTLVRTANFPTLREGVEAAATPLRGLTKAAYQIKLQNADQVQAALN
TPLDLHPNATAEQATPAAATSRQFKADLERVLNFTYPDQVATQTTAFQAVSTVREAFARQDPTNLEMGRLEIDRDQIKEA
GAYLAPEERAFENPAFITGASDQEPTGTAIGTATHLVFQKLPLTEPLDEGAVRALIKSLTESGLIDNPQVAAGIDVAGVV
SFYQTGLGQVITAHPEQVHREVPFSMLLSAHDLFSGIGATDDSEVLIHGIIDGYVQHDDQIDLFDYKTDRISQAHPEEDL
QELADKYSGQLVLYADALTKMTGVPLEKIHRHLYFTRAKRVVTLSAPPSSHEPKEEA
>ProteinCenter:sp_incl_isoforms|B2GEY3 ATP-dependent helicase/deoxyribonuclease subunit B [OS=Limosilactobacillus fermentum IFO 3956]
MATLQFVLGSASFDHQQVMLDRLAAQYQQAPNDTYLYLVPNHVKFTTEVAVLKGLKKRLKQTGNYAQANVAVLSFSRLGW
FLCKDDPDYQKPRLSNVGMAMVVAKIIRELKAESPDLLKMFRGESERQGFATEVTKQLVELQNANIQPADLAPDQETGII
KRALASQAGGGRASQSTVFTDKMTVLYEIYRRFEAAVTTHVTAPDRSAMLLNHLEAADLSTTHVYLDRFAGEFSAQEQLI
VDALIQRAADTTVSLILDRDYRGRELPSQNNLYYRSAKQYQDLLNLATQQVGVDVLDPIVLNQPNQRRVSDALVGVEEWM
EADARFALPDRLPAPTDQVGFFTAPTRVAELNRVATKIRQLVATGQYRYRDFLVVTRHLDGYQTMLEPIFSRHQIPVFND
NQRPMATSPLATFTAALFKVLKDYYQEADVMELLKTGLLVPETPEELQQEGRAKRNPNTFMTAVYRTENYCLKFGKGGRS
WFDERPWRLEGEQPESDALKRQNAQINWVKNYIKDELAPALADLQTATTGRELATKFYQFLLDQGVRHQLYSWAHQAQES
GQLTQLRDVQQIWQTFGTLLDEYVTILGDQVAPTEQPGQLVAEFADLMNAGFNAGRYAQIPSTLDQVLVSESGMIQDNQR
KVLFIMGATDDVMPEVKASEGLLSDPDRELLKRGLNDDQFLPISGTDQINNEPFLNYLSMLSVTERLYMSAPLMSSDDSE
LTLSPYLKGLARHFNQWDDQNNAPTTDLPDRPNPRASEDDVWSFVAAPAVTMGNLIEVERLSKDTGRKLTSAWRDVARAL
TRYDEGLTGRLNDIRDGQYAKNEAVPLQPELAARLYTTNRQGQVTNQLTASISQLEKFYQNPYDYFLRYGLHLKKRDELE
VSSDKSGTLNHDALAFFVQSVIDEPDLQLADLVKEEHQGRQAELIDQAFEQAMNQQEELRELAANNSRVNLQLQVAKQLI
TTMAKTLCLQATQTDAQPVAVEKAFGQADWTGESQAAELPALTFDLTGAGLGEGAKVSLRGRIDRLDELKLGEQTYQLVV
DYKSYNKAFDLVDAYAGQALQMLAYLNALQAANPGKQLLGSLYLRLYVPTVDAGKEGTAEELKEHLYQGITINDDAVLAA
LDHGLGEKGATLLSIKKKSKKDTSRFKVSADDQFSAKAGSNLVSPTDLKRLMDHNAELIKEAAVQILQGQNEIRPYRRQV
GTTAETGLAFSDFLDVSRFDQALDDYKEIELTDADVEAKFEQEEE
>ProteinCenter:sp_incl_isoforms|B2GE78 Argininosuccinate lyase [OS=Limosilactobacillus fermentum IFO 3956]
MAVKRMWGGRFEATGAKWVEEFGASISFDQQMAAEDLEGSLAHVTMLKETKILPAADADQIITGLKKLQDQLEAGELTFT
VENEDIHMNLEALLTEEIGPVAGKLHTARSRNDQVATDLHLYVKHRLPHVIQAIKDLQKVLVEKAAANVETIMPGYTHLQ
HAQPISYGHYLMAYFQMLQRDVERFEFNQQHTDLMPLGAAALAGTTFPIDRELTAKLLDFQAPYANSLDAVSDRDFVLEF
LANAAILMTHLSRLCEEIIMWCSYEFGYLELSDQYSTGSSIMPQKKNPDMAELVRGKTGRVNGHLLGLLTTIKGLPLAYN
KDLQEDKEGLFDAVKTIMPSLKVVAGMLETAHVNKEKMAQATERDFSNATELADYLATKGIPFRQAHAIVGQLVLEGLKT
GTTLQEIPLAKYQEIDPAIGEDVYHDLQSKVAVERRNSLGGTGFDQVKAQIEAAKQLLSK
>ProteinCenter:sp_incl_isoforms|B2GC09 2,3,4,5-tetrahydropyridine-2,6-dicarboxylate N-acetyltransferase [OS=Limosilactobacillus fermentum IFO 3956]
MAQLDAQAIINYIGTAPKKTPVKVYVKGTDLKALTFPAEVEAFVEQTTGVLFGDWQVLKPFLAEHEADFAAVRVENAARN
SAVPLLDLKEVNARIEPGATIRDQVLIGDNAVIMMGAVINIGAEIGEGTMIDMGAILGGRALVGKHCHIGAGTVLAGVVE
PASAEPVRIDDDVLIGANAVVIEGVHVGEGAVVAAGAVVTQDVAPHTVVAGVPARYIKDVDEQTDSKTGLEDDLRKL
>ProteinCenter:sp_incl_isoforms|B2GBA3 Peptide deformylase [OS=Limosilactobacillus fermentum IFO 3956]
MILMKDIVRDDQEGTVLRDYAAKVSFPLTEEEQQLAKDLMEYLEISQDEELAEKYGLRAGVGLAAPQVNVSKQMAAVLVP
SDDEEDDTPIFKDVIINPVIISESVQMGALTEGEGCLSVDRDIAGYVPRHDRITLKYQDVQGETHKVRLKHYPAIVCQHE
IDHLHGVLFYDHINKDNPFEAPEGTVFFG
>ProteinCenter:sp_incl_isoforms|B2GEU8 Chromosomal replication initiator protein DnaA [OS=Limosilactobacillus fermentum IFO 3956]
MTELDSLWEAIQNSFRKSKGDTTYKNLIAPAKPLDFANGRLRIQLPSQYHRDFWEQLTDQVVEIVYQRTGQEIRPDYVLA
TDPTPLAQTPPRPQSTFKEETPLNPEYTFQTFIEGRSNMMAYASAFAASESPGDQYNPLLIYGGVGLGKTHLMQAIANNM
KFHNPSVRIKYVTSENFMNDFVNSIKSGTQEEFRREYRDLDALLVDDIQFFASKGETQTEFFNTFNVLYDNKKQIVLTSD
KDPREIPNLTERLVSRFMWGVPVEITSPALETRIAILKSKAEEEHLDVPNDVLNFVAQRINTNVRELEGALMRIRVFSEL
HQQPITLKLATEALQGMVANTETTVTIDLIQKRVATYYNINQSDITGKKRTKNIVVPRQIAMYLSRELTDNSLPKIGKEF
GGKDHTTVLHAIDKIERQVQEDARLQGDLVKLKNDLQA
>ProteinCenter:sp_incl_isoforms|B2GD90 Transcription elongation factor GreA [OS=Limosilactobacillus fermentum IFO 3956]
MAEEKSFPMTADGKAKLEQELEDLRLVRRPEVINRIKIARSYGDLSENSEYESAKDEQAFVEGRISQIETMLQYAVIIDN
EDVAADEVSMGREITFQELPDEEPESYTIVGESESDPLSGKISNESPMAKGLLGHKVGDTVEIEIPNGSMKVKILSVK
>ProteinCenter:sp_incl_isoforms|B2GFE2 Bifunctional protein GlmU [OS=Limosilactobacillus fermentum IFO 3956]
MVNKNAIILAAGKGTRMKSKLHKVLHQVCGKTMVEHVLTQLQAADIQNIVTVVGYGADTVKDALGDQVRYALQKQQLGTG
HAVMQTEDLLGELAGQTLVVSGDTPLFTAATFNHLFQYHEQRHAAVTILTSKAPDPTGYGRIVRNEIGIVERIVEQKDAS
VEEQAIHEINTGVYCFDNQKLFAALKRLTNDNAQGEYYLTDVIGILKEEGEIVTAYQMEDFDESMGVNDRSALAKATKIM
QKRINTQLMKDGVTLVDPETAYIDTDVQIGQDTVIEGNVVIKGRTTIGADCLIGAGSRIEDSTLHDDVTIMSSTLERSEV
HSGADVGPNSHLRPEAELGENVHVGNFCEVKKAYIGAGTKVGHLSYIGDATLGKNINVGCGVVFVNYDGTNKLHTNVGDH
AFIGSNSNIVAPVNIAADSFVAAGSTITDSTEQFDMAIARARQVNKPGYAKKLPW
>ProteinCenter:sp_incl_isoforms|B2GAE1 Thymidylate kinase [OS=Limosilactobacillus fermentum IFO 3956]
MSGRFISFEGPDGAGKTSVLTAIRTGLVNQLGDQVVYTREPGGNPIAEQVRAVLLDKQNGAMDDWTEALLYAASRRQHVV
ETLKPALEAGKLILCDRYLDSSIAYQGGGRELGIDRIWELNQYAIDGLLPDLTIFLDLPVETGLARIEKGRAETINRLDE
QTTNFHRRVRQAYLTLAERFPERIVKVNADQELARVIEDVRSAIHARYADLFTN
>ProteinCenter:sp_incl_isoforms|B2GDC4 UDP-N-acetylmuramate--L-alanine ligase [OS=Limosilactobacillus fermentum IFO 3956]
MEKKTYYFVGIKGTGMAALARLLKDLGNEVLGSDIEKETFTQQPLADAGIPVLSFDPANLKEGMIVVQGNAFSDDHEEIV
RAKEMGLKIQSYPETVEQVVANHTSIGVAGAHGKTSTTGLLAHVLSNVEQTSYLIGDGVGVGVADARFFVFEADEYRDHF
LAYHPDYAIMTNVDFDHPDYFKDLADVKDSFETYGRQVKKGLFAWGEDKSLRDLNVDVPVYYYGTAPDDDFRAANIVRTP
DGSTYDAYYKDQKLGTFTIHLYGEHSVLNSLAVVAVAYMEKIDLEKIKAELANFSGVKRRFAEEDIADMKVIDDYAHHPS
EIKATIDAARQKFPQKELVVVFQPHTYSRLAAYLTEFGQSLSRADKVFVTPIFGSIREQNGSVSAKDLEDLIPGSEDIDQ
ASITKLLAYHDAVVVFMGAGDIEKYEDDYKARLKERG
>ProteinCenter:sp_incl_isoforms|B2GB18 DNA mismatch repair protein MutL [OS=Limosilactobacillus fermentum IFO 3956]
MGKIHELDSVLADQIAAGEVIERPASIVKELAENSLDANSHRIDIIVEEAGLKSVRVIDDGQGIEADDVARAFLRHATSK
IADKGDLFKVTTMGFRGEALPSIASVADVLLTTATGGAAGSQIHIKGGEILAHGQASARPGTDILVSDLFYNTPARLKYL
KSPHTELARIVDIVNRLALANPTVAFSLTHDGKEVFRSAGNGNLKQVVAAIYGVQAGRKMVEVKGEDPNFKVSGLVSLPE
LTRAGRQYMTIMINHRYVRNFQLTKALVAGYRSKLMVGRYPLAVINIDLDPVLVDVNVHPAKREVRLSMEPQLVDLLERV
VSQAIDQQNLIPDVGDRADELLTREQTVHAPRSAAPRVSERASDEPPAWQPSPTSGEPVIISRRSELASPAVQAFDRRYQ
NEEVATPFGAQADAKVSQAQPAVEQVSLDIDDRGDVASERFPDLTYLGQLHGTYLLAQASDGLYIVDQHAAQERINYEYY
REEIGKVSADQQNFLTPLVLNYSLADALKIQQHQAVLAACGLKLEPFGQNSFMLASHPTWFVAGQEEDTAREMIDWVLAS
GKLSVKDFRAKAAIMMSCKRAIKANHRLDERQAKALLARLPQCENPFNCPHGRPVTIHFTTTDLEKLFKRIQESHQPFAD
DFDDHED
>ProteinCenter:sp_incl_isoforms|B2GDB8 Transcriptional repressor NrdR [OS=Limosilactobacillus fermentum IFO 3956]
MLCPHCHHNGSRVIDSRPAEDGMSIRRRRECVNCGFRFTTFERYEETPLLVVKKDGTREEFNRQKILNGLVRSAEKRPVS
MDKLTKIADHVEARVRRLGENEVSSQVIGEFVMNELKPVDEIAYIRFASVYRQFKDVDAFFKEIESMKKEER
>ProteinCenter:sp_incl_isoforms|B2GBN8 Ribosome-binding factor A [OS=Limosilactobacillus fermentum IFO 3956]
MPNKQFRVERLAQQIQREVDDILLKRVRDPRVNGVTVTGVDVTGDLQQATIYYTILSKLASDAEKTQTGLDKATGLVRSE
LGSRLNIFKAPEIKFVRDPSIEYGSRIDELLNELHKNNEL
>ProteinCenter:sp_incl_isoforms|B2GD08 Dihydroorotase [OS=Limosilactobacillus fermentum IFO 3956]
MKTLIKNGTVYNDGRLVKEDVLVEDGIIRAIGKDLHEYLDDDYDELDAGNLLVSPGLVDVHVHYREPGQTEKETIKTGSA
AAAHGGFTTVGAMPNVDPVPDTPAKVAQMVAKNKQDGLVHIAQYSAITTDRTSDEVVDMAGVKQAGAFAVSNDGNGVQAA
GTMYRAMQAAKAVGLPLAAHVEDESLLFGGVMTEGDRSRYLGLPGAPEVVESAQVARDLALAKATGVHYHVCHVSTKDSL
AMIHFAKQNGVRVTCEATPHHLLLSDQCIDGHDSNYKMNPPLRHEADRRALVAALNDGTVDMIATDHAPHTEEDKGRDFC
CAANGITGSETAFALLYTKLVKTGLLKLERLLDLMATNPAEAFNLTEAGHLEVGKPADIAVFDLNHPYVIDQRDYLSKGI
NSPFTGMTVYGQTVMTMVDGQVVYQRKEN
>ProteinCenter:sp_incl_isoforms|B2GAB9 Large ribosomal subunit protein bL33A [OS=Limosilactobacillus fermentum IFO 3956]
MVKKVALECSECGRRNYSVPARPNHEERLELKKFCKHCGKVTVHRETR
>ProteinCenter:sp_incl_isoforms|B2GB92 tRNA-specific 2-thiouridylase MnmA [OS=Limosilactobacillus fermentum IFO 3956]
MTDNSHTRVVVGMSGGVDSSVTALLLKQQGYDVVGVFMKNWDDTDENGVCTATEDYKDVAKVATQIGIPYYSVNFEKEYW
DRVFTYFIDEFKKGRTPNPDVICNKEIKFKAFIEYANQLGADYVATGHYADLKRDEAGNMHLMRAKDQTKDQTYFLSQLD
HAQLDKVLFPLAGYTKKEVRQLAKDAGLVVADKKDSVGICFIGEDGHFREFLSQYLPAQQGEMQTVDGKVVGTHAGLMYY
TIGQRKGLGLGGTKENNDPWFVIGKDITKNVLYVGQGYENEHLYATHMEASDIHWVDDVVSRYGMEFHCTAKFRYRQKDE
GVTVKLSDDGQMVTVTSDDPARAITPGQAVVFYDGDECLGSAIIDRAYNQERQLQYV
>ProteinCenter:sp_incl_isoforms|B2GER9 NAD(P)H-hydrate epimerase [OS=Limosilactobacillus fermentum IFO 3956]
MTEQAITAAQMRAKDQFTINQIGIPSLVLMERASLAVRDAILTHYPAANKIVVVAGQGNNGGDGLAIARLLHVAGRGVAI
LTIGNSAHASSEHQTQAHICDYYQIPVASDPALLKDADLIIDAIFGIGIDRPVEGAYATVIKQVNAAHAPVVAVDVPSGI
NTDTGAVMGVAVKADLTVTFSYNKTGLVTDQGQAYAGRVIVADDMGTY
>ProteinCenter:sp_incl_isoforms|B2GAC5 Large ribosomal subunit protein uL10 [OS=Limosilactobacillus fermentum IFO 3956]
MSEAAIAKKAEEVKSVNAQLLAAESAIVVDYRGLTVEEVTDLRKQLRDANIKMSVIKNKILERAVEGTDYEDLKATFVGP
TAVAFSDEDPIAPAKILKKFADDHDALEIKGGIIEKKVQTLDAINEYATMPGREDLLSMLASALQDPMRKIARAVKAVAD
KGDEEAA
>ProteinCenter:sp_incl_isoforms|B2GD48 Large ribosomal subunit protein bL28 [OS=Limosilactobacillus fermentum IFO 3956]
MAKDFITGKRTQFGNKRSHALNSSRRSWKPNLQKATILVNGKPKKVYVSARTLKSGKVTRVN
>ProteinCenter:sp_incl_isoforms|B2GEW8 Ribosomal RNA large subunit methyltransferase H [OS=Limosilactobacillus fermentum IFO 3956]
MNIKIIGVGKVKEKYFKAGIAEYAKRMERYAKFEIVEVPDEKAPETLSQAEMDAVMAKEGERILAKIKDREYVYALAIKG
KERSSEEFAKEINQLATYGHSDITFVIGGSLGLSPAVLKRANTQISFGRFTLPHKLMRLVLAEQIYRAFTIINGLPYHK
>ProteinCenter:sp_incl_isoforms|B2GEV6 Small ribosomal subunit protein bS18 [OS=Limosilactobacillus fermentum IFO 3956]
MAQQRRGGRRRRKVDFIAANHIEYIDYKDTDLLRRFISERGKILPRRVTGTSAKNQRRLTIAIKRARIMGLLPFVAED
>ProteinCenter:sp_incl_isoforms|B2GB73 Ribosomal RNA small subunit methyltransferase H [OS=Limosilactobacillus fermentum IFO 3956]
MAEFNHVTVLLHEAVAGLAIQPAGVYVDATLGGGGHSGEILKQLTSGHLYSFDQDETAIHYNQANLGPAIEEGKLTLMQT
NFRNLKQALADQGVTAIDGIVYDLGVSSPQFDDAKRGFSYQHDAPLDMRMNQDQPLSAYQVVNEWSYQELVRILYRYGEE
KFAKQIARAIERARQKQPIQTTMELANIVKEAIPAAARRHGGHPAKKSFQAIRIAVNDELGALEDSLEQALALLKVGGRI
SVITFQSLEDRLVKTMFKEATSLPDLPPGLPVIPADAQPDFKLINKKPVLPTEDELKVNHRAHSAKLRVIERLK
>ProteinCenter:sp_incl_isoforms|B2GBP8 Probable D-serine dehydratase [OS=Limosilactobacillus fermentum IFO 3956]
MTENIEQLLHKFPLLNNMRQYEAIDWINPEFGEKAEIPFTQAEVFDVAARFKRFAPYLATVFPETQKTNGQLISPLIKID
KMQSRLASLNDAEIPGNVYLKADSMLPISGSIKSRGGIYEVLKFAEHVATTETNLTYSDDYAILATPEYHKLFADYGIMV
GSTGNLGLSIGMAAASFGFKTTVHMSVDARQWKKDMLRANGVTVVEHNDSVSVAIAQGREEAAKDPHTYFIDDEGSKDLF
LGYSAVGIEIQKQLADDGIFPDADHPVFVYLPAGVGGSPSGVSFGLQIMMPEGIYPVFAEPTHVPSVTMGMMTHLYDKIA
VTDLGIDGKTLADGLAVPRSSKIAGRVMRTLLYGAHTFSDDDIYRYLAMLADTQGIYVEPSAAAGFTAIVPTVNEFKNKA
ALKNATHVVWATGGKLVPDDEMQKYYDKGRELLDEPQQILAR
>ProteinCenter:sp_incl_isoforms|B2GDX2 Small ribosomal subunit protein uS7 [OS=Limosilactobacillus fermentum IFO 3956]
MPRKGHVAKPEVLPDPIYNSKLVTSLINHLMLDGKRGTASKILYQALDQIKEQTGNDPIEVFEQAMENIKPALEVKARRI
GGSNYQVPIEVRPDRQRTLALRWLVQYARLRGEHTMVERLSGEIIDASNNTGASIKKKEDTLRMAEANRAFAHYRW
>ProteinCenter:sp_incl_isoforms|B2GB82 Cell division protein SepF [OS=Limosilactobacillus fermentum IFO 3956]
MASKFFSNLFGVVDDEPETADYYEDQQPAQQAPAPVPTPAPTRSNKVVSINNARVAPQPNSSSKIELVEPRVYGDGKEIV
NHLLNGNAVIVNFDQMDAKVAFRIVEYMKGATYAISGKIERIDAEIFLCTPQNFEISGKLAPTLSSDGLDDRGDRY
>ProteinCenter:sp_incl_isoforms|B2GDV5 Small ribosomal subunit protein uS8 [OS=Limosilactobacillus fermentum IFO 3956]
MSMSDPIADFLTRIRNANMAHHDSVEAPASKMKKDIAEILKQEGFIRDVEYVEDNKQGIIRVFLKYGQDGERVISGLKRI
SKPGLRSYVKADAVPKVLNGLGIAIISTSNGVVTDKVARAKKVGGEVVAYIW
>ProteinCenter:sp_incl_isoforms|B2GB19 Holliday junction branch migration complex subunit RuvA [OS=Limosilactobacillus fermentum IFO 3956]
MFEYLTGLITMVSPDFIVVDVNGVGYRVAVANPYAYQEDDQQAVQVFIYQAVKEDAITLFGFATQAEKRLFTQLIGVSGI
GPKSALAILATPDHQGLIDAIQNGDDKYLSKFPGIGKKTASRIIIELKDKVVAVQDEVQLDFTAPGPLGPSAALQDALAA
LESLGYTTKQVERVQKQLEGLQGELSTNDYLSQGLKLLSR
>ProteinCenter:sp_incl_isoforms|B2GAB3 Glutamate--tRNA ligase [OS=Limosilactobacillus fermentum IFO 3956]
MSKNEIRVRYAPSPTGHLHIGNARTALFNYLFARHNHGKFIIRIEDTDTKRNIADGERSQLDNLKWMGLDWDEGPDKGGD
FGPYRQSERKDIYAQYIQELMDKGLAYKSYMTEEELEAQREAQKAAHQMPHYEYEYAGMSDDQIKAAQEAAEEKGLKPVI
RFRVPKDEVFEWEDLVKGPMSFEAQSIGGDFVIQKRDGMPTYNFAVVIDDHLMKISHVFRGDDHVSNTPKQMAIYQALGW
KVPEFGHMSLIINNETGKKLSKRDESVLQFIEQYRDLGYLPEAMDNFIILLGWSPVGEDEIFSLKEFVKMYDEKRLSKSP
AAFDRKKLQWINNQYMKLSSADEVFHVAMPQLLDAGLIEKNANPYKMEWMRRLVELFKREISYAREIVDYVKPFVNGPED
ISEEAKAEMQEDTALVVIKAFRDRVAAMDFMDATGVLAAIKDVQKSTKVKGRKLWMPLRIAVTHETHGPELPESIELFGQ
EKTLAHLDEMIAQLEENK
>ProteinCenter:sp_incl_isoforms|B2GDF8 Leucine--tRNA ligase [OS=Limosilactobacillus fermentum IFO 3956]
MAYDHKAIEKKWQRYWKQHKTFKATLDKDQKKYYALDMFPYPSGQGLHVGHPEGYTATDVMSRLKRMQGFNVLHPMGWDA
FGLPAEQYALKTGHNPADFTNQNVDHFRDQIQSLGFSYDWDREVNTTDPNYYKWTQWIFEQLYKKGLAYEDEIMVNWAPD
FMGGTVVANEEVVDGKTERGGYPVYRVPMRQWVLKITAYADRLIDDLDLVDWPESVKEMQRNWIGRSEGASVKFKVVGHD
GVEIEVFTTRADTLFGASYVVLAPENELVDQLTTPEQKAAVDAYKEEVSRRSDLERTELSKEKTGVFTGAYVINPVNGEQ
LPIWTADYVLNSYGTGAVMAVPSGDQRDFEFATKFNLPITPVVEGFNGEEAYTEDGAHVNSGFLDGLNIKEAKAKMVEWL
EEHDCGGKKVNYRLRDWIFSRQRYWGEPIPVIHWDDGTTSLVPEDELPLRLPETDNIEPSGTGESPLANIEDWVNVYDEN
GRHGKRETNTMPQWAGSSWYWLRYTDPTNDKEFASKEALDYWSPVDLYVGGAEHAVLHLLYARFWHKVLYDLGLVPTKEP
FMKLVNQGMILGSNHEKMSKSKGNVVNPDDIVDQYGADTLRLYEMFMGPLEESVPWDEKGLHGSNKWVQRVWRLLMDDNN
HLRDRVSTYNDGKLTKVYNQTVKKVTDDFERMHFNTAISQLMVFVNEAYKVDDLPLEYMKGFVKMIAPLMPHLAEELWSQ
FNESETITYQPWPTYDEKALVEDEVEMIVQVNGKVRAKIKMAKDADNKDVEDAALANEHVHSFVDGKDVKKVIVIPNRIV
NIVVK
>ProteinCenter:sp_incl_isoforms|B2GBV7 Hydroxyethylthiazole kinase [OS=Limosilactobacillus fermentum IFO 3956]
MQNAIATIKETNPIVLTVANNVTPADVANGLNALGASPMMSQTPEEADDMVNIAQAAAINLGTLNPHQRGEMEAVMEAAK
KYHKPTVLDPVACGATMYRLRVVTELLHQYHFTVIRGNAGEIATLAGVEWQSHGIDAGEGNADLEKVARLAAEKLGSVIV
LSGEVDIVTDSTRLARLPYGSPAFKTHVGTGDMLSSLIGAFLATNDDAFDAAVDAVTTFTLCGQAVEDQRPGNWYPGLLN
NLDAVTDQQLAAWQ
>ProteinCenter:sp_incl_isoforms|B2GBC3 Trigger factor [OS=Limosilactobacillus fermentum IFO 3956]
MSVKWERDSDAPKGTLTFDIDTETIQKGIDHAFTRTQKRISVPGFRKGHVPRTIFNQMYGEESLYQDALNDVLPDAYEAA
IKEAGIEPVDQPQVNVESMEKGQPWTLTATVAVKPEVTLGDYKGMEVPEQDTSVSDADVDSELENKRQQQAELVLKEDEA
AADGDTVVIDYEGSVDGEKFDGGSADNYSLVLGSGSFIPGFEDQLVGHKAGEDVDVNVTFPEDYHAKDLAGKDALFKVKI
HEVKEKQLPELDDEFAKDVDEDVETLAELKDKVKKQLQDQKEAAAKAAIEDAAIEAAVANAETEEIPQAMLDDDTNRQLQ
QYLAGMQQQGINPQMYFQITNTTEDDLRKQFADDAAKRVKTNLVLEAVVKDANLNATDEDVQNEIADLAKQYGMDEEAVS
KALTRDMLEHDIEIKKAVDLIADSAKQTAKAADKD
>ProteinCenter:sp_incl_isoforms|B2GD71 Large ribosomal subunit protein bL27 [OS=Limosilactobacillus fermentum IFO 3956]
MIMDLQFFSHHKGGGSTANGRNSAGRRLGTKAADGSVVTAGSILYRQRGTHINPGENVGRGNDDTLFALVDGVVKFERLG
RDKRKVSVYPVAE
>ProteinCenter:sp_incl_isoforms|B2GAN2 UDP-N-acetylenolpyruvoylglucosamine reductase [OS=Limosilactobacillus fermentum IFO 3956]
MQMENLITTFPEIEIKEHEPLAHYTNTKTGGPADWLAFPVDVAQVQQLVDYCHQTGLALTVIGNASNLIVRDGGIEGLVM
ILTRMQTVKVEGTMVTAAAGASYIEVTKIARDHSLTGLEFAAGIPGSIGGAIFMNAGAYGGETKTVVDHVTVMERDGQIH
QLSNEEMDFGYRHSAVQASGAIVLDATFALKLGDQNAITAQMEDLNARRAAKQPLELPSCGSVFKRPTGYFAGKLIHDAG
LQGYTSGGAQVSTKHAGFIVNVNHGTATDYLNVIHHVQETVQEKFGVQLETEVRIIGRQS
>ProteinCenter:sp_incl_isoforms|B2GB17 DNA mismatch repair protein MutS [OS=Limosilactobacillus fermentum IFO 3956]
MASKQTPMMEQYQRVKDQYPDAFLFYRLGDFYEMFNEDAVKGAQLLELTLTSRSKSKDNSIPMCGVPHRAVDNYVDILID
KGYKVAICEQMEDPKTTKGMVKREVTRLVTPGTTMDLAGDAARQNNYLTALKQEQGGYNLAYADLSTGELKVTKVSNEAA
AINELVNLQTREVVTEPEVSASLLDQLTKRNILRSTQGQVVNQAEVAYLSQDLTDAGQRDVVALLVSYLLTTQKRSLAHL
QRAVAYQLSSFMKIDHRSKVNLELTTNLRSGKRQGTLAWLLDETKTAMGSRLLKQWLDRPLLDQAKIERRYDRVQELLDH
YFERQNLQEELIKVYDLERLAGRVAYGSVNGRDLIQLKTSLEQVPKIKYILQTLDVPAFDDLEQALDPLEDVAGLIDRAI
APEPPISVTDGGVIRDGYNHQLDEYRGAMQNGKQWIADLQEQERRATGINNLKIGYNHVFGYYIEVTKANIDKLPADRYE
RKQTLVNAERFATPELKEKESLILGAQDKSTALEYELFVKVREAVKEQIDRLQKLAANLAALDVIQAFAKVAEDYHFVRP
SLNHDHQLQIEDGRHPVVEKFMGHQEYVPNDVLMGGDTSILLITGPNMSGKSTYMRQLALTAVMAQMGCFVPAKRAQLPI
FDQIFTRIGAADDLVSGESTFMVEMMEANNALQNATADSLILFDEIGRGTATYDGMALAQAIIEFVHNRVGAKTLFSTHY
HELTALEGELDHLQNVHVGATEENGELVFLHKVTPGPADKSYGIHVAKLAGMPTPLLTRANQILTSLEGQETAAVPSRGV
EPPAPVIEPTPAKEQTPVKEQTTPLVEESSGQLELFATAPVEKKDGKADKLARQVKNLDLMSMTPMDVMNQVYKWQQNLK

>ProteinCenter:sp_incl_isoforms|B2GA64 Holo-[acyl-carrier-protein] synthase [OS=Limosilactobacillus fermentum IFO 3956]
MIAGIGIDVAEIDRIKRAVEKTPSFINKVLTKGEQAQLATLKNQRYYEYIAGRFSLKEAYSKALGTGIGRHVSFLDVEII
DNELGQPVVVSHPFDGPAHASVSHTGQLVFTEVILEKGE
>ProteinCenter:sp_incl_isoforms|B2GA65 Alanine racemase [OS=Limosilactobacillus fermentum IFO 3956]
MVSARLRKTDLVVDLKALGANVQRQREQLAPGSRILAVVKANAYGNGMVPVASALARAGVEGFCVALLDEAIELRDSGIQ
ELVLVLGITPVEYAPLAAAQGISLTVGSLEWLKNYQRLAKEEGIKQPLKVHLALDTGMGRIGFTTPEDFKEALQLVAAPC
FEFEGIFTHFATADEEDATYFERQRARFDDFMAVVTKRPPFVHVANSATGLWHQKSIVANTIRMGISMYGANPSGVGIKE
SFPLEPVTSLVTHATYVKQLKAGESVSYGATYTAKEDEWVATLPVGYADGYPRRMQGFYVLVDGQRCEVLGRVCMDQMMV
RLPKEYPVGTEAVLMGRSLDQEITVTDVAEYAHTINYEILTGMGARLHRRYLG
>ProteinCenter:sp_incl_isoforms|B2GC35 GTPase Der [OS=Limosilactobacillus fermentum IFO 3956]
MANPVVAIVGRPNVGKSTLFNRIAGERIAIVEDTPGVTRDRLYAHGEWLGKNFSMIDTGGIEMSDQPLLTQIRQQAEIAI
EEADVIIMVVNVENGVTDADEQVAQILYRSNKPVVLAVNKVDNPERRLDVYDFYRLGLGEPYPVSSVHGVGLGDMLDAVI
ENFAEKDAEEEDDRIRFSFIGRPNVGKSSLVNAILGENRVIVSDMAGTTRDAINTQFTAKDGREFTMVDTAGIKKKGKLY
ENTERYALMRSMRAIDDSDVVLVVLNAEEGIRELDKHIAGYAHEAGRAVIIVVNKWDTIPDRDQRTMTDFTNLIRHEFQY
LSYAPIVFVSAKTKQRLSRLPEMIEEAYDHQHRRIQSAVLNDVLMDALAANPTPSSNGRRLRVYYATQVAVAPPTFVIFV
NDPDLMHFSYARYLENRIRAAFDFTGTPIRLIKRRRK
>ProteinCenter:sp_incl_isoforms|B2GAV5 D-alanine--D-alanine ligase [OS=Limosilactobacillus fermentum IFO 3956]
MTEKKLHVALLFGGNSSEHDVSKRSAHNIYDGMDKDKYDVSIFMFTKDGILLDNEASQRIFDGEPEDQVVQEAYQKMDLD
APLAPIAALSTVKEIDFFYPVIHGNLGEDGTVQGLFRLLKKPYIGSGIASSAMSFDKDLTKRILNQAGIRNTKYLLVTPQ
NKDQYSWSRIKEELGDLVFVKPAKQGSSVGIHKVDTEEEYETAMKDAFTYDYKVLVEAGIKNPREIEISILGNENPIASK
LGGIRVPEGDEFYDYENKFVDASGVVFDLPVIVDDDLAKEITDMALKAYEALGMKGMARIDFLVDEDGVPYLGEPNTLPG
FTNISLYPQMWNISGISYSELIDRLIQLGIEEFEYEGQLRYDFKALGVEKVGEKRYN
>ProteinCenter:sp_incl_isoforms|B2GBL9 Elongation factor Ts [OS=Limosilactobacillus fermentum IFO 3956]
MAEISAKQVMELRKKSGAGIMDAKKALVASEGDMDKAMDYLREKGIAKAAKKSDRIAAEGLTDIVVKGNTAAIVELNSET
DFVAASDPFKAVLKDVANLIVDNKPADVEAALELKTANGTLNDDLIATTQKTGEKVSLRRFTIVEKNDNENFGAYLHQGG
RIAALTVVEGADEATAKDVAMHVAAVNPEFLDRSEVSDERLEHERGIFKEETLNEGKPANIVDKIVEGRLNKFLSQICLA
DQDFVKDPDLTVEKYVDSKDGKLKSFIRYEVGEGIEKKQTNLAEEIKEQLNK
>ProteinCenter:sp_incl_isoforms|B2GAH9 Co-chaperonin GroES [OS=Limosilactobacillus fermentum IFO 3956]
MLKPLGDRIVLKAQEEEQTVGGIVLASNAKNKPTTGVVVAVGQGRTLDNGQVVAVAVKEGDKVLFDKYAGNEVEYDGETY
LVVHEKDLVAVVD
>ProteinCenter:sp_incl_isoforms|B2GAT4 Serine hydroxymethyltransferase [OS=Limosilactobacillus fermentum IFO 3956]
MEYAGKDAQLWAAIGREEQRQEGTIELIASENIVSKEVAAAQGSVLTNKYAEGYPGKRYYGGCQFIDQVEQLAIDHAKEL
FGAAYANVQPHSGSQANMAVYQALLKPGDTILGMGMDAGGHLTHGSKVNFSGKLYHTYGYELSPETEELDYDAILAQAKE
IQPQLIVAGASAYSQIIDWDKFRQIADEVGAYLMVDMAHIAGLVATGYHPNPVPVADVVTTTTHKTLRGPRGGMILSKSE
ELGKKLNSAVFPGTQGGPLEHVIAGKAQAFYEDLQPAFKDYIGQVVKNAAAMAEVFNESETIRVVTGGTANHLLVLDLTK
TGLTGKDAQALLDSVMITTNKEAIPNDQRSPFVTSGLRVGTPAITSRGFKEDDAKQVASLIIKALDNADDQTILAEVKEA
VHALTQAHPVD
>ProteinCenter:sp_incl_isoforms|B2GE54 S-ribosylhomocysteine lyase [OS=Limosilactobacillus fermentum IFO 3956]
MAKVESFTLDHTKVKAPYVRLITVEEGPKGDKIANYDLRLVQPNENAIPTAGLHTIEHLLAGLLRDRLDGVIDCSPFGCR
TGFHLITWGEHSTTDVAKALKSSLEEIAYHTEWEDVQGTTIESCGNYRDHSLFSAKEWSKTILDQGISDQPFERHVVE
>ProteinCenter:sp_incl_isoforms|B2GCM0 Cyclic pyranopterin monophosphate synthase [OS=Limosilactobacillus fermentum IFO 3956]
MSDPLTHFNDQNRAKMVDVTAKQVTARTATATGTIRMQPATLDRIHAGTMKKGDVLAVAQVAGIMAAKQTSNLIPMCHLI
PLTGVDIHFTDNNQDTITATATVKTKHVTGVEIEALLAVQTTLLTIYDMCKAIDRGMVIDNVHLVEKDGGKSGHFQFGEA
PESQA
>ProteinCenter:sp_incl_isoforms|B2GAG0 tRNA N6-adenosine threonylcarbamoyltransferase [OS=Limosilactobacillus fermentum IFO 3956]
MVKRNLILAFESSCDETSVSVIEDGHRVLSNIVATQIASHQRFGGVVPEVASRHHIEQITKCTKEALEQAGVSYQDLTAV
AVTYGPGLVGSLLIGVTAAKTIAWAHQLPLVPVNHMAGHLYAARFVSDFTYPMLGLLVSGGHTELVYMKEEHDYQIIGET
RDDAAGEAYDKVGRVMGINYPAGKTVDQWAAKGHDTFHFPRAMEKEDNFDFSFSGLKSAFINTVHNADQRGEVLDKYDLA
ASFQQSVVDVLVAKTIRALDEFPVKQLILAGGVAANQGLRKQLSAGLQAKHPEVQLLQAPLKYCGDNAAMIGAAGYVNYL
HGDRADGSLNAVPGLSFAHLKEEN
>ProteinCenter:sp_incl_isoforms|B2GBC9 UvrABC system protein C [OS=Limosilactobacillus fermentum IFO 3956]
MASEYLEHKLALLPDQPGCYLMKNANAQIIYVGKAKNLKNRVRSYFKSSHTGKVAAMVEEVADFETIVTSSNKESFLLEI
TLIQKHQPYYNIKLKRGTGYPYIKITNERDPIIKITGQVKKDGAYYFGPYPNVYAAEETVHFIQKVFPLRRCHGYQGRPC
LYYHLGQCLGCCFKEVPEEEYAVQTKRIKSFLNGNTAQVKKQLTARMERAAGQLEFERAAEIRDQLHYIEVTVEKQKIIS
NDKTPRDLFNFYLDKGWLSIQVFFIRQARLMKREKRLFPVVDTAEEEMTSFILQFYNRRNKLLPKEILLPEGLPNQEIEE
ILGVPVRTPQRGEKRDLLDMAKENAILSLNEKFRLLEMDRQKTTGAMKEITDELGLPTGHVIEAFDHSHIQGADPVSAMV
VFVNGEPAKKLYRKYKLTTVVDHADEAASTREVIFRRYSRLLKEEKPMPDMIMMDGGPIQMEAAKDVLENQLGLNIPVIG
MVKNDKHQTADLLYGDDAHHVNLDPRSQGFYLVQRIQDEVHRFAITYHRKVHTKHSLSSRLDEIHGVGPRTRNKLLKAFG
SINKIAVAPVEEIRALGINQTTAQLIKVSLQGQAEVKKGSSHD
>ProteinCenter:sp_incl_isoforms|B2GDT2 Xanthine phosphoribosyltransferase [OS=Limosilactobacillus fermentum IFO 3956]
MKELEEKIRQFGTVLPGNVLKVDAFLNHQVDPVLMQHIGQEFAARFKDAKITKVWTVESSGIAPAVMTGLALGVPVIFAR
KHKSLTLNSGMYTADVYSYTKKTTNRISISKRYVDKTDRVLLIDDFLANGQAVEGMLQIADQAGVEVVGAGIVIEKCFQP
GSAELAAKGVRVESLAKVSSLADGQVSFKQTEGED
>ProteinCenter:sp_incl_isoforms|B2GAL2 Probable cell division protein WhiA [OS=Limosilactobacillus fermentum IFO 3956]
MSYASEVKKELTGITVHEKNARAELMALIRMNGSIGLANHAMILNVQTESPAIARRIYSLIKQLYKVESDILVRKKMKLK
KNNTYVVRLRHHVQEILGDLAILDGFQIKERVPLDLLTDDLMIRSYLRGAFLAGGSVNNPETSRYHLEIYSLYEEHNEMI
AEMINRYDLNARTTNRRSGYIVYLKEAEKIANFLQLIGATTSMLEFENIRIVRDMRNSVNRLVNCENANMDKVANAANRQ
VENIMLIEATVGLSSLPEKLRAIAETRLAHQEVSLKELGTLVPGGPISKSGVNHRLRKLNAYADELRQGKAI
>ProteinCenter:sp_incl_isoforms|B2GDU6 Large ribosomal subunit protein bL36 [OS=Limosilactobacillus fermentum IFO 3956]
MKVRPSVKRMCDSCKIVKRRGRVMVICINPKHKQRQGK
>ProteinCenter:sp_incl_isoforms|B2GEV8 Large ribosomal subunit protein bL9 [OS=Limosilactobacillus fermentum IFO 3956]
MKVIFTEDVKGRGKRGEIKNVPDGYAQNFLIPRGKAKEANKAAMSELAGQERSREKHEAEELAAAKELKKVLEDDKTVVE
LTGKAGTDGRMFGSVSTKQIATALEKQYQIKLDKRKMELAAPIRALGYVNVPVKLHHDVEATLRVHIAEK
>ProteinCenter:sp_incl_isoforms|B2GC51 Ribonuclease HII [OS=Limosilactobacillus fermentum IFO 3956]
MSKQSVAQVRALLSSITDPQDPRLAEFKDDPRKGVQAALNQFAKRLEKRAEARAAFLNRFRYENQLWQAGHQYVAGIDEV
GRGPLAGPVVTCAVVLDSQFDLVGVTDSKQLSRHEREQLYLRILDEAVEVSLAVSPAQEIDRLNIYAATQTAMIRSVKAL
HHQPSHLIVDAVPLDIPVPQTTLIKGDQKSISVAAASIVAKEYRDHLMAIYDRLYPGYGFKDNMGYGTAAHLAGLEQLGA
CPIHRRTFRPVPDYVN
>ProteinCenter:sp_incl_isoforms|B2GB29 Ribonuclease HIII [OS=Limosilactobacillus fermentum IFO 3956]
MNIVINVDTPTFEQMKSTYQAPGTLPAGAAFHAKLKGVTVTGYTKSHKVMFQGALANQEAARWQPNDAPAPSRSTPAPAG
LPAGFATWSVLGSDEVGVGSYFGPLTTAAVFVAADQVASLTQLGVADSKKLTDPEIIRLAKQIMATCPVTYLNLMPAAYN
ARMKKYNQAQLKALCHNYVLAKTLERLATKPQAILIDQFVSERTYFNYLQGQPQIVSHHVYFQTKGEQAHVAVAAASIVA
RYQSLKAMDTLSEQAGITLPIGAGHAVDLIAAKLIRKGLDLNQFAKVHFANTQKARQLARQ
>ProteinCenter:sp_incl_isoforms|B2GAN5 Phosphoglucosamine mutase [OS=Limosilactobacillus fermentum IFO 3956]
MKLKYFGTDGVRGVANRDLSPELAFRVGRAGGYVLTRHSQRKRPQVLVSRDTRISGEMLENALVAGLLSVGIEVFRLGVV
TTPGVAYLVRAQEADAGVMITASHNPIQYNGIKYFGGDGFKLSDELEYEIEQLLDAEEDILPRPSDDGLGTVEDYREGAL
KYTSFLEQTISTDLDGLKVVIDGANGATSSFIANLFADVNADFIPLHVSPNGLNTNLNCGSTHPADLQKAVVENQADLGI
AFDGDGDRCIAVDNEGNLVDGDKIMYICGKSMEANGRLKKDTVVTTVMSNLGMYKALESHGMKSVKTKVGDRYVVEEMLK
NGYNLGGEQSGHIIFLDHNTTGDGMLTALQLLQVVKTSGKSLKELAADVVTYPQELVNITVEDKEAALNNQELKNAIAKV
EEKMAGDGRILVRPSGTEPLLRIMAEAPTKELVHAYVSQIADVARQVLPGAK
>ProteinCenter:sp_incl_isoforms|B2GBQ9 ATP phosphoribosyltransferase regulatory subunit [OS=Limosilactobacillus fermentum IFO 3956]
MQDYKLPAGLRDNFGPQATQKESVRHYLTGLFQRHHYTLIETSLLEYRDVFGPYELQAESLYRILEADGQDLVLRPDLTL
PIARFLVTTNVSLPTSFAYVGEQFRRNRQLTGLYNQSTQAGIELVGFQSRRAELECLTVISELNRDLFNGRLLVELGQAR
LADLVLADLPANERQKEAIKAALFNKNVPDYEAAIAPFKRERHYPFLAEWTWLFGKADVVEKMVAPLWVNPAAREAMQEV
LDLAKLVAQLGDQELLVDFSTAAPQAYYTGVTFKAYADQTSTYLVSGGRYDNLLANFQEKSEPAIGLGIDVTLIAQLLER
SAPRDQAKPTLVFCQLADWPTFAKRYGGDPAYEACLADSLVAARTQAAATGQQLKVMNEEGDLIDA
>ProteinCenter:sp_incl_isoforms|B2GDW9 Large ribosomal subunit protein uL3 [OS=Limosilactobacillus fermentum IFO 3956]
MTKGILGKKVGMTQVFTDNGELVPVTVIDVTPNVVMQVKTLENDGYSAVQLGFDDKREVLSNKPEQGHAAKANTTPKRFI
GEIRDAELGDDIKVGDKVAADIFAEGETVDVTGTTKGHGYQGNIHKDGQRRGPMAHGSRYHRRPGSLGAIINHVFKGKKL
PGRMGNNTRTVQHLRIVKVDTENNVLLIKGNVPGANKSFVTIKNSVKANTKKSLSKQSNK
>ProteinCenter:sp_incl_isoforms|B2GDV4 Large ribosomal subunit protein uL6 [OS=Limosilactobacillus fermentum IFO 3956]
MSRIGYKEIDLPAGVEVSQEGNVVTVKGPKGTLSREISPLITMSVEGNVVKFERSGEDNKVRALHGTTRANVNNMVEGVV
NGFKKTLKLVGVGYRAQFKGDKLILTVGYSNPVEMTKPAEVEIAVPDNTTIEISGIDKQEVGDFAAEVRAVRSPEPYKGK
GIRYENEHIVRNEGKTGK
>ProteinCenter:sp_incl_isoforms|B2GE56 Aspartate--ammonia ligase [OS=Limosilactobacillus fermentum IFO 3956]
MSLIVPENYDPKLSIRETEEAIRYIRETFQDEIGKELNLQRMSAPMFVEQSTGLNDNLNGVEAPVSFTMKDLPGETIEIV
HSLAKWKRFALKKYGFGLHEGLYTNMNAIRKDEDLDNFHSIYVDQWDWEKVIAKEERTEATLKATVRQVFKVIKHMEHEV
WYKFPQAVYHLPDEIHFVTTQGLEDRWPELSPMEREDKIAKELGCVFVMKIGDKLQRSGEPHDGRAPDYDDWSLNGDIIF
WYEPLQTKLEVSSMGIRVDERAMKEQLEKAHATDRAELPFHRDLLAGKMPYTIGGGIGQSRLCMLLLGKAHVGEVQASIW
PEEMKEACAKAKIQLL
>ProteinCenter:sp_incl_isoforms|B2GC39 CCA-adding enzyme [OS=Limosilactobacillus fermentum IFO 3956]
MKIETLPAEFEPARPILSRIEEAGFEAYFVGGCVRDTILNLPIHDIDIATSAYPAEIKQIFSRTVDTGIEHGTVMILDHG
TGYETTTFRTESGYQDFRRPDSVTFVRSLKEDLQRRDFTINALALKEDGTVVDLFDGLGDLKRHLIKAVGDPAERFHEDA
LRMMRAARFAAKLGFQIEPGTLAGMSQNAALLEKIAVERIQVEFEKLLLGKAVQNGLAAMLDTKLYLHCPGLKEGGQGLQ
YLAQQPLTLNNATQAWGALAICLGLDKNQLRPFLKGWKLSNGLITAVSRAVPLVEKLTTKTAGASDLYQAGQQAVADAVV
IANSLGGQVDPQAVQAAYQALPIKESGELALNGGDLIKAGVKPGPAMGKALTTLTKQVVEGQLANDYQTLLKAAGELLKA

>ProteinCenter:sp_incl_isoforms|B2GBC2 Elongation factor Tu [OS=Limosilactobacillus fermentum IFO 3956]
MAEKEHYERTKPHVNIGTIGHVDHGKTTLTAAITKVLAAKGLAKAEDYSDIDAAPEEKERGITINTAHVEYETEKRHYAH
IDAPGHADYVKNMITGAAQMDGAILVVAATDGPMPQTREHILLARQVGVEYIVVFLNKTDLVDDDELVDLVEMEVRDLLS
EYDFPGDDVPVVRGSALKALEGDPEQEQVVLHLLDVVDEYIPTPKRPTDKPFMMPVEDVFTITGRGTVASGRIDRGTVKI
GDEVEIVGLKEDVIKSTVTGVEMFHKTLDLGEAGDNVGILLRGVSHDQIERGQVLAEPGSIQTHKQFKGEVYVMTKEEGG
RHTPFFSNYRPQFYFHTTDVTGTIELPDGVEMVMPGDNVTFTVELQKPVALEKGLKFTIREGGHTVGAGVVSEVLD
>ProteinCenter:sp_incl_isoforms|B2GBY9 Small ribosomal subunit protein bS21 [OS=Limosilactobacillus fermentum IFO 3956]
MSKTIVRKNESLDDALRRFKRTVSRNGTLQEYRKREFYEKPSVKRKLKSEAARKRKNKRRRY
>ProteinCenter:sp_incl_isoforms|B2GEV4 Small ribosomal subunit protein bS6 [OS=Limosilactobacillus fermentum IFO 3956]
METRKYEITYIIRPDIEESAKSELVARFDKILADNGATVVDSADWDTRRFAYQIGKYTEGTYHIVNVTADSDASLNEFDR
LAKFSDDILRHMIVKRG
>ProteinCenter:sp_incl_isoforms|B2GCD0 UPF0210 protein LAF_0976 [OS=Limosilactobacillus fermentum IFO 3956]
MEIEKIQETIRMIADENLDVRTITMGISLLDCIDSDSDRACQKIYDKITTKAQDLVKVGRQIEAEFGLPIVNKRVTVTPI
ALIAAASGDADYVKYAKTLDRAAHAVGIDFIGGFSALTQKGYQSGDRVLINSLPQALAETELVCASVNVGSTRSGINMDA
VKDMGTVIKRASELDLMANAKLVVFCNAVEDNPFMAGGFHGVSEPDVVINAGVSGPGVVKAALEKVKGQPMDVVAETIKQ
TAFKVTRMGQLVGTIAAQRLGVPFGIVDLSLAPTPAIGDSVAQILEEIGLEQVGTHGTTAALAMLNDAVKKGGIMACSHV
GGLSGAFIPVSEDAGMIDAVNAHTLSLDKLEAMTAVCSVGLDMIAIPGDTPAETISAMIADEAAIGMINNKTTAVRVIPV
AGKQVGETVEFGGLLGHAPIMGVNKASSAAMIHRGGQLPAPVHSFKN
>ProteinCenter:sp_incl_isoforms|B2GB28 UPF0473 protein LAF_0524 [OS=Limosilactobacillus fermentum IFO 3956]
MSEQTPRDDGEIFTLVDEAGNEELYKEAMRFQSPETGKWYICLYPLDEENDEEVGIQAFAFEEPTSEEDELELLPIENDA
EWEMVQEVLNTFIDDDGNFNA
>ProteinCenter:sp_incl_isoforms|B2GAF4 Arginine deiminase [OS=Limosilactobacillus fermentum IFO 3956]
MTSPIHVTSEIGKLKTVMLHRPGREIENITPDYMERLLFDDIPYLPIAQEEHDFFAQTLRDQGIEVLYFEKLAAEALASD
DVRKEFLNRMIAESGYVAGTTHDALYDYLYQMTPQEMVDKIIEGVRGTDIDIAQPDLQSVSENTDWPFLMDPMPNAYFTR
DPQASIGDGISINKMTFPARQRESLITEYIINHHPRFAGQVEVWRDRNHESHIEGGDELVLSDHVLAIGVSQRTTADAIE
DIARNLFKDSNYDTVIAISIPHNHAMMHLDTVFTMINHDQFTVHPAILDDKGEVDNWVLHPGKDGEITIEHHTDIKAVLK
QALNKPEIDLIPTGNGDPIVAPREQWNDGSNTLAIAPGEVVTYNRNYVSNALLKEHGILVHEVRSSELSRGRGGPRCMSC
PIVREDL
>ProteinCenter:sp_incl_isoforms|B2GAU3 ATP synthase subunit alpha [OS=Limosilactobacillus fermentum IFO 3956]
MSIKTEEISSLIKKQLANYQDQISVEETGTVTYVGDGVARADGLENAMAGELLEFENGVYGMAQNLESNDVGIVILGDDT
AIREGDTVKRTGRIMEVPVGDALLGRVVDPLGRSIDGLGDIKTDKTRPIERKAPGVMERKSVSQPLQTGIKVIDALVPIG
RGQRELIIGDRKTGKTSIAIDTIINQKDQDMICIYVAIGQKESTVRSQVETLRKFGALDYTIVVSASASNPAPLLYIAPY
AGAAMGEEFMFGGRDVLIIYDDLSKQADAYRELSLILRRPPGREAYPGDIFYTHSRLLERAARLSDDLGGGSMTALPVIQ
TQAGDVSAYIPTNVISITDGQIFLDADSFYAGQRPAIDAGTSVSRVGGDAQIKAMKKVSGTLRLDIASYNELAAFAQFGS
DLDAATKARLDRGERTMEVLKQGLHAPQPVEQQVVTLYALAHNYLDDVPVDDVLRFESELATFMRSNHQDLYDSIKQSGQ
LPDGDGLDKALDAFKAGFQTSDQKQDASVAQN
>ProteinCenter:sp_incl_isoforms|B2GC10 N-acetyldiaminopimelate deacetylase [OS=Limosilactobacillus fermentum IFO 3956]
MLGTEELIQIRHHLHQIPELALQETETHAYLMEVIGKMEQDHLEILEPEDLPTAILVRVNGTAPVRTIGYRTDIDALPVQ
EETGLPYASTHSGVMHACGHDVHMTVALGVLDYFASHQPKDNLLFFFQPAEESEAGGQRAYELGLFEGKWRPDEFYGLHD
NPALKTGVIGCRLGTLFAGTTEVDIDVLGKDGHAAFPQEANDAVVAAAALIMQVQTIISRSINPVEAGVITLGKLEAGTI
RNVIAGHARIEGTIRGLTQEMIETIDRRLQDVCEGIAKSFGVTVNLALNQGGYLPVENDPALTKRFINFMQNNPAVDYVE
TAPAMTGEDFGYLLSKFPGTMFWLGVEDDAQLHQATLTPNEGAIQKGIDALTSFITYRSQAEED
>ProteinCenter:sp_incl_isoforms|B2GBW6 D-aminoacyl-tRNA deacylase [OS=Limosilactobacillus fermentum IFO 3956]
MRVVLQRVKEASVTIEGQVVGQIGQGYLLLVGFGPDDTEETLDYMVHKITNLRVFESEPGKMNLGLKDVDGAILSVSQFT
LYADVKHGNRPGFSNAAKPSLAEPLYQRFNEKLAATGIPVATGQFGADMQVALVNDGPVTIWYEK
>ProteinCenter:sp_incl_isoforms|B2GBQ5 Chaperone protein DnaK [OS=Limosilactobacillus fermentum IFO 3956]
MASNKIIGIDLGTTNSAVAVMEGNEPKIITNPEGGRTTPSVVSFKNGEVQVGEVAKRQAITNPNTVKSIKSHMGEAGYTV
DIEGKKYTPQEISAMILQYIKKYAEDYIGDTVTEAVITVPAYFNDAQRQATKDAGKIAGLDVKRIINEPTASSLAYGLDK
KDRDEKILVYDLGGGTFDVSILELGDGVFQVLSTNGDTHLGGDDFDQKIMDWLIDGFKQENGIDLSQDKMALQRLKDAAE
KAKKDVSGVQEAQISLPFITSGDNGPLHLEKTLTRAQFNQLTNDLVERTKQPVLNALKDAELSFSDIDEVILNGGSTRIP
AVQEMVKSLTGKEPNHSINPDEAVALGAAIQGGVLTGDVKDVVLLDVTPLSLGIETMGGVFTKLIDRNTTIPTSKSQVFS
TAADNQPAVDIHVLQGERPMAADNKTLGNFQLTDIPPAPRGVPQIKVTFDIDKNGIVNVSAEDQGTHKKQNITIKSNSGL
SDEEIERMKKDAEANAEADKKKKEEADLRNETDQLLFQTDKTLEELKGKVSDDEIKKAQDAKDALQKAKDDNNLEDMKAK
KDDLNKIVQDLTVKLYQQAQQENQANGGQPTGDQGDGKKDDDNTVDGDFEEVNPDDKK
>ProteinCenter:sp_incl_isoforms|B2GDX1 Elongation factor G [OS=Limosilactobacillus fermentum IFO 3956]
MANKREYPLEKTRNIGIMAHIDAGKTTATERILYYTGKIHKIGETHDGASQMDWMEEEKERGITITSAATTAVWKDTRIN
IIDTPGHVDFTVEVERALRVLDGAVTVLDAQAGVEPQTETVWRQADDFNVPRLVFANKMDKMGANFDYSVKTIKERLNVT
PLPIQMPIGAEDEFAGVIDLVKMVAYIYDEDKLGENWDTVEIPADMKDEAESRHDAMIETLADVNDDIMEKYLEGAEISV
DEIKAAIRQATLDQELFPVMAGSAYKDKGIQMMLDAVLDYLPSPVDVKPFVAHDEEGNAIELTAGDDKPFAALAFKIATD
PFVGRLTFLRVYTGSLKSGSYVLNATKGKRERIGRLLQMHSNQQNEISEVFSGDIAAAIGLKNTTTGDSLTDPDHPLQLE
SMDFPEPVIQVSVEPKSKADQDKMDKGLQKLAEEDPTFKAETNPETGETLIAGMGELHLDIIVERLRREFNAEVTVGKPQ
VSYREAFTKQVSAQGKFVRQSGGKGQYGDVWIEFTPLEEGAGFEFEDAIVGGVVPREYIPAVEQGLKEAMENGVLAGYPL
VDLHAKLYDGSYHEVDSSEAAFKVAASLALRNAAPKGGAVILEPIMKVDIVAPEDNLGDVMGHVTARRGSIDGMEERGNA
QLVHSFVPLSEMFGYATTLRSATQGRGTFTMTFDHYSAVPKSIQEEIIEKNGGK
>ProteinCenter:sp_incl_isoforms|B2GAU2 ATP synthase subunit delta [OS=Limosilactobacillus fermentum IFO 3956]
MSRLDQKTVANRYARAIFELAQEDGQLDQTYQELVSVRQVFLDNPSLAPLLAGVDLGIKEKQALVDQVKEGASKYVANLL
QMAFDYRRMSDMVAIVDEFERRYDEKHKRVHAEVVTAVQLDETRRNQLRDNLAARLGAQEIVLNEKVDPTILGGVVVKTA
NQTLDGSIKTKIEQIRRLIVK
>ProteinCenter:sp_incl_isoforms|B2GD06 Carbamoyl-phosphate synthase large chain [OS=Limosilactobacillus fermentum IFO 3956]
MPKRTDIHKIMVIGSGPIIIGQAAEFDYSGTQACLALKEEGYETVLVNSNPATIMTDKGIADHVYIEPLTVAALTRILRQ
EAPDVLLPTLGGQIGLNLAVALSKTGILDELGIELLGTKLASIDQAEDREKFKELMQELGEPVPASLTVSTVEQALAFAK
TVGYPVIVRPAFTMGGTGGGLANNEAELAEIAKNGLELSPATQCLIEKSIAGYKEIEFEVMRDAADNTMVVCCMENFDPV
GIHTGDSIVFAPSQTLADREYQRLRDCALKLISALKIEGGCNVQLALDPNSYDYNVIEVNPRVSRSSALASKATGYPIAK
LAAKIAVGLTLDEIKNPVTKTTYAEFEPALDYVVVKIPRWPFDKFTKADRRLGSQMKATGEVMAIGRTAEEALLKAVASL
EIDQKDLLSKEAAAASDRQLEDKLVHAQDDRLFYIAEAFRRGYSLADLHELTRINHYFLDIVAGLVEEEGRIKAAGLDKE
VIYEAKRDGFADTTLATLLGQNPAAIRAFRKANGIVPVYKMVDTCAAEFDSATPYFYSTYETENESRRSAKPSVLVIGSG
PIRIGQGVEFDYATVHCVRALQKLGYEAIVINSNPETVSTDFSVSDKLYFEPLTLENVLNVTDLEQPVGAIVQFGGQTAI
NLASGLEANGVKILGTTVADLDAAEDRELFDQVIKDLNLRQPIGMTATTRQGVLDAAKEIGYPVLVRPSYVLGGKAMEIV
YGQAELEDYLNQNADVTGSHPILVDAYLEGAECEVDAICDGERVLLPGIMEHIEHAGVHSGDSMAVYPPQSLSGAVKVQI
EEATKKLAVALKCVGIMNIQFIIHDGQAYVLEVNPRASRTVPFLSKVTGIEMAQLATKVILGHSLAEQGYRSGLAPESQM
IHVKAPVFSFSKLGDVDSYLGPEMKSTGEVMGSDTTYEKALYKAFAGAGMEVPDNGAVLLTIEDNDKAQILPLAKRFLAI
GYRILATSGTAAFLEENGLHPTVVAKLHEQGQPAILDVIKDKHVDLVINTMGHDDEKNSDGFIIRQTAIEHHVPLLTALD
TVNALLRSLEMTSFKTTEL
>ProteinCenter:sp_incl_isoforms|B2GBB0 Phosphopantetheine adenylyltransferase [OS=Limosilactobacillus fermentum IFO 3956]
MKVAIFPGSFDPLTLGHLDLIKRGSALFDHLAVAVMTNTSKDAWFTVDERVAQVKEAVAGLDNVSVITATGLTVDLMNKI
GADYLMRGVRNVDDFRYEKDIAAMNHYLDDQVETIIFLADPKYQYLSSSLLKEVAMSGGNIAALLPANINEALQARLEKR
QMKRVKKENEEAR
>ProteinCenter:sp_incl_isoforms|B2GES0 Elongation factor P [OS=Limosilactobacillus fermentum IFO 3956]
MIQTIDLKKGMVFEKDGKLLKVLAINHHKPGKGNTLMQMDIQDVRSGSIVHTTMRPSEKVEQVMVNKKNAQYLYDEGNTS
VFMDLETYEQYEIDQSQISEEKKYLTENMQVQMNFVDSELVGVELPATVTLEVVETQPEIKGATIDGGGKPATMNTGLVV
TVPSFVKNGDKIIVNTSDGAYKSRA
>ProteinCenter:sp_incl_isoforms|B2GF64 Formate--tetrahydrofolate ligase [OS=Limosilactobacillus fermentum IFO 3956]
MLTDIEIADQAQLTPINEIAAQLGLDEDAIEQYGKYKAKINLPVQATPEKKHKLVLVTSINPTPAGEGKSTVLVGLGDAL
SLLHHQTVIAMREPSMGPVFGMKGGATGGGYSQVVPMEDINLHFTGDFHALTSANNTLAALIDNYLMRGNELGLDPRRVI
WKRVEDVNDRALRDVVTGLGGIMQGVPRQTGFDITPASELMAILCLATDLSDLKARVSRIVVGYTYDKEPVTVGQLGFEE
AVTILLKDAIKPNLVQTLGHTPAIVHGGPFANIAHGCNSVLATKTALQLADYTVTEAGFGADLGAEKFLDIKRPVLGKTP
DAVVIVATVRALEYNGGASLQALKDENLTELENGLQNLNRHIANMQRYGLPLVVAINHFATDTPAEIKLIEDNCKARGVN
VVVADAWAKGGAGTLDLAKEVVALAEQEASFTPLYDYQATPKEKVETIATKVYGAGRVAFSKKALNQLKQFEKLGWNDLP
ICIAKTQYSFTDDQTQLGAPEGFTFHIREFVPKLGAGFIVALAGNMLTMPGLPKVPAAVKMTIDSEGKITGLF
>ProteinCenter:sp_incl_isoforms|B2GEP6 Galactokinase [OS=Limosilactobacillus fermentum IFO 3956]
MNQQELFDKYQDTFAAQGQDLFFSPGRINVIGEHTDYNGGHVFPCAISLGTYGVYGVRDDDQVQLFSGNMEGDVVSFAIT
DEAPEEAEDRKWANYFKGMLVYLRQKGFKIDHGFNLYVYGNLPYGAGLSSSASIEMLMGQVLKDEFNLDIDQIDLVKLGQ
KTENDFVGLNSGIMDQFAVGMGKKDNAIFLDCNTLEYKYMPLELGDYEIVIMSTNKKHSLAASAYNDRVAECGEALKRLQ
TKLDINSLGEIDEDTFDEYSYLLNDETLLKRTRHAVFENQRTIQATKAMTDGDLEKLGRLINASHVSLHFDYEVSGTELD
TLAEAAWQQPGVLGARMIGGGFAGSAIAIVKKDQAENLKQKVGEIYREKVGYDASFYDAEIVDGPHKL
>ProteinCenter:sp_incl_isoforms|B2GDU8 Adenylate kinase [OS=Limosilactobacillus fermentum IFO 3956]
MNLVLMGLPGAGKGTQAQLIVKDFDIPHISTGDIFRAAIKNQTPMGVEAKKFIDKGELVPDEVTNGIVQERLAQDDTKDG
FMLDGFPRNLAQADALNAMLVDSDRQLDAVINIHVRPEVLVERLSGRFICRNCGTTYHRLYNPTKVEGTCDVCGGHDFYQ
RDDDKPETVKNRLDVNIKLNTPLIDFYKKQGVLYTIDGEQDIDKVYQAVKEVLTNL
>ProteinCenter:sp_incl_isoforms|B2GD80 tRNA dimethylallyltransferase [OS=Limosilactobacillus fermentum IFO 3956]
MAKVVAIVGPTAVGKTALSLRVAQKFGGEVISGDSMQVYRGLDIGTAKATTEERSLVPHHLIDVKDIHDRFSVADFKVAA
EREIDQITDRGHLPLVVGGTGFYLQALVENLALGRDQFDQESAAIRDHWHQIATERGKQFVWEQLNERDPAAAAKIPVAN
LRRVIRALEVIEKTGALFSTQPQPPAKNDFLIIGLTTQRPVLYQRINQRVDQMVANGLLEEAKWLYDQGGENEQAGKGIG
YRELFPHFAGTVSRQEALEKIKLDSRHYAKRQLTWFRNQMTVHWFDLVSQQNTTEEIEALINGWLKK
>ProteinCenter:sp_incl_isoforms|B2GEF7 Ferredoxin--NADP reductase [OS=Limosilactobacillus fermentum IFO 3956]
MEERYDVTIIGGGPAGMFAAFYCGLHQLKAQLIEALPQLGGQPAALYPEKRVWDVAGKAGVTGQELADDLAAQIEVAPVD
QFLGEKVTDVVKEDDGSFTIHSAKRTSTSKSIVIAMGNGAFSPRKLALPGAEELEGKQVRYFANHKEDFKDQRVAVLGGG
DAAIDMALMLEDVAEQVYLVHRRDAFRALEHTVAQLEASTIEKLTPYLPKDLTVNADQSVTLNLKKMRADEERPLEVDKV
LVNYGFTSNNAALKDWSLDLASERGQIKVDQTMKTSVPGVYAIGDGVVYEGKVALIATGFGEAPTAITNLAKELYPDKRM
AIHSSSMGIG
>ProteinCenter:sp_incl_isoforms|B2GD55 Methionyl-tRNA formyltransferase [OS=Limosilactobacillus fermentum IFO 3956]
MKSIVFMGTPQFAVPILKALIDSEDYQVLAVVSQPDRRVGRKRELRATPVKELALENGIEVLTPEKINHSPEMDRVIELA
PDLIITAAFGQFLPDKLLAAAKVAAINVHGSLLPKYRGGAPIQYAVMNGDAETGVTIMYMVKKMDAGDIISQASLPITKQ
DDTGTMFEKLSLLGRDLLLDTLPKLLAGDITPVKQDESQVVFSPNITREQETIDFTLPADRIDDLVRGLRPAPVGNMVID
GLRTKVYDVTPLTETTDLQPGQVVRVEKHALIIAAGAGTTYQINSLKPAGKPKMDITDYLNGHQNLKPGVQAINND
>ProteinCenter:sp_incl_isoforms|B2GAJ3 Glycerol-3-phosphate dehydrogenase [NAD(P)+] [OS=Limosilactobacillus fermentum IFO 3956]
MKKVAVLGAGSWGSVLANLLVENGHQVMLWSRNQAQVDQLNQEHKNPHYMKDFTYNEGLVATSDMQAAVSGAAVILMVIP
TKGVRQVAGQLAELLNGVTPAPLLVHATKGLEQNTYKRVSEMLAEEIPAASRRGIVVLSGPSHAEDVAIKDVTAVTAACG
DLACAKEIQELFSNHYFRVYTNDDVIGAEFGAALKNIIALGSGALSGLGYHDNARAALITRGLAEIRRLGVAFGADPMTF
IGLSGVGDLVVTATSKNSRNWRAGYQLGQGQKLADVVENMGMVIEGVATTKAAYELAQKRHVQMPITAALYRVLYEDEDI
KSAIDGLMEREVTSEKE
>ProteinCenter:sp_incl_isoforms|B2GBQ4 Protein GrpE [OS=Limosilactobacillus fermentum IFO 3956]
MAKDEEKNSQASAAPNEGEVKAKQEQTSAKEPAAKAGETEKVADLQKQVEELTKQLDDQKDQNLRAQAEMQNMTKRFKKE
QAQLLKYDGQDLAKGILPVLDNLKRALEIEVEDENGQQLKKGIQMVHDHLEKALADHDIKEVEALNQPFDPTTQQAVQTV
AASGDQKPDTVVQVLQAGYVLHDRVLRPAMVIVAQ
>ProteinCenter:sp_incl_isoforms|B2GA76 33 kDa chaperonin [OS=Limosilactobacillus fermentum IFO 3956]
MEDYLVKSVAENGQFRAYAVNATALVEEAHQIHDTWSAASAALGRAMVGTLLLATSGLQGEAGMTVKIQGDGPVGFIVVD
GTAQGTVKAYMQNPHVHLPLNAKGKIDVAGAVGKTGTLSVTKMAPGDKTPYTGEVNLVSGELGDDFTYYLAQSEQIPSAV
GLSVFVQSDDHIEVAGGFLIQVLPGASDEAINHLETTLRELPLVSDLLREGKTPEQILETIFAGRDLKILEKMPVEYKCD
CSKDRFEKALASLSKDDLQEMIDNDHGAEAVCRFCGHKYHFSEEELKYLVATK
>ProteinCenter:sp_incl_isoforms|B2GA61 Protease HtpX homolog [OS=Limosilactobacillus fermentum IFO 3956]
MLYQQIAKNKRRTILVMAGFVFLVALIGAAVGYLFAGTATGGVIIALVIAVIYVSIMVGQSTDVVMSMNNAREIHSADEA
PELWHIVEDMALVARVPMPRVFIIDDPSPNAFATGNNPQHAAVAATTGLLAIMNREELESVMAHEMTHVRNYDIRLQTIA
LALTAAISLLVNFAGNFMWFGASSRRDDREEGAGGVFAIIGSILLIILAPLAATMVQMALSRQREYQADAGAVELTRNPQ
GMISALRQLQHAEPMQNVDPASAALYISDPQENARHKSLSGLFDTHPPLEARIERLEKM
>ProteinCenter:sp_incl_isoforms|B2GBL2 LexA repressor [OS=Limosilactobacillus fermentum IFO 3956]
MPRNSTNKQMAVLSFIHKQVDAHGYPPTVREICGAVGLSSTSTVHGHINRLIKKGYLKKDPSKPRALEITPAGLEVLGIT
PKQTQIPLLGVVAAGEPILAVQDATDFFPIPPSIPDHDDLFMLTIQGTSMINIGILNGDKVIVRRQETANNGDIVIAMTS
DNEATCKRFFKEQGHIRLQPENDTLAPIILDDVTILGKVVGLFRDDIF
>ProteinCenter:sp_incl_isoforms|B2GE66 5-oxoprolinase subunit A [OS=Limosilactobacillus fermentum IFO 3956]
MTRIDLNSDLGESFGRYTIGNDDQVLDLITAANVACGFHAGDPDVMAQTVALAETKGVAIGAHPGFPDLGGFGRRKLDMT
PAEVKNMVTYQVSALMGFTKDHRLHHVKPHGALYNAAAKDLALARAICEGVAQVDDQLPLYGLAGSQLLEAAKEVGLPAY
SEVFADRGYQADGSLVPRSQPNAVLTDPLAVAERALSMVQTQSVTAVTGETVPLKVDTICVHGDNQAALALVDQLRQTFT
ANGITIQAC
>ProteinCenter:sp_incl_isoforms|B2GDA5 tRNA(Met) cytidine acetate ligase [OS=Limosilactobacillus fermentum IFO 3956]
MKAVGLVVEYNPFHNGHRYHLAQAKRLTGADVVVAVMSGDFTQRGEPTILDKWSRTLAALQNGVDLVVELPVADAVQPAH
RFAMGALSLLNDLQVADVVFGAEHPDWDFAAMVKAEQDFNQAAFHQFNNTYATQFNQQLEAVTGHALTDPNDILAFAYHR
AKAAGDFGFHLQPIQRVDNHYADQQLTGAISSAGAIRQAVKGHQDVTETVPVQTASALAKLTTIPNWEQLYPLLANHLIQ
TPAPLLEQTYQVKEGLENRLKEAAERHRDFTSFLKAVKTKRYTYGRLMRVAFYLTLNLSDQDMANYHPYHRVLGFTAAGQ
AYLHQVKKELSYPLITKVNQRMKNAELALDYRAGKLYQFFGTPEQDLTRGPIRLV
>ProteinCenter:sp_incl_isoforms|B2GAH2 Acetyl-coenzyme A carboxylase carboxyl transferase subunit beta [OS=Limosilactobacillus fermentum IFO 3956]
MKLYKAKNTLSERHVQADRTADAKVPDDLWRTCPKCQRTLFAAQMDEYATCPGCGYGFRISANQRLSWLVDSAVPMDTAL
QTQDPLNFPGYEGKLKKAQEKSGLNDSVWTGRARIGDVDFNLGIMDPTFIMGSLGTITGEKITRLFEDATKNQRPVVLFT
ASGGARMQEGIMSLMQMAKVSTAIAEHDAAGLLYIVVLTDPTTGGVTASFAMEGDVILAEPRALVGFAGRRVIEQTTHTE
IPADLQDAENVLKHGFIDHIVTRQDEKTTLAWLMKYGGKQND
>ProteinCenter:sp_incl_isoforms|B2GCR2 Chorismate synthase [OS=Limosilactobacillus fermentum IFO 3956]
MLTYLTAGESHGPQGTAIIEGIPAGLAIDVDQINADLASRQGGYGRGSRQQIEHDQVEILGGVRHGLTLGSPITLVVKNR
DHAHWSSIMHPTSPATAENTLRKVERPRPGHADLVGGMKYRHRDLRNVLERSSARETAIRVAVGNVCKQLLAALGVTLVG
YVQAIGPVDTDLTKPQTVSEIKDAITQNNLRILAQDRVAELHDLIDQTRRAGDTLGGWIRVVVNGMPAGIGSYVSWDTKL
DGQLAAAVMGVNAMKGVSIGDGFEISRHPGSQGMDEISHDADGYHRLSNHLGGLEGGMTNGMPLIINAAMKPIPTLYKAL
KTVNVVTKEVEKASVERSDTTAIVPASIVIENVVAIELAKALTNSFNADNLARLQEQLAAYREELRGY
>ProteinCenter:sp_incl_isoforms|B2GAU4 ATP synthase gamma chain [OS=Limosilactobacillus fermentum IFO 3956]
MPASLAAVKRRIQSTKSTRQITSAMQMVSTAKLNQIQHHTKTYQVYAEKVQAILVSLVKSHSADSLKYEQDSSLGDLFSK
RPVKKTGILIITSDRGLVGSYNSNVIKSTLDKMKEDGLNADNTVFLTVGRTGAEFFKKRGMNVAYEFTGVSDVPTYREVH
DVVKQAIQLYQDQVYDRLYISYSHYVNRISSQDRTEQMLPISADGLRQTEQEIGNRTAGDGVPLPASEYEIEPSDGGMLD
MLVPQYAESLIYGAILDAKTSEHASSANAMRSASDNADDIISTLQLQYNRARQAAITTEITEITGGMTAQE
>ProteinCenter:sp_incl_isoforms|B2GBY7 Aspartate--tRNA ligase [OS=Limosilactobacillus fermentum IFO 3956]
MKRTNYAGRTSEEQIGQEVVVKGWVAKRRNLGGLIFIDLWDREGIVQLVFNEEEDQAAFEVANQARNQYILEARGLVRAR
AEVNPDIATGKIEIEVKEAKILAKSQTPPFEVQDDVDASEDLRLKYRYVDLRRPKMMNYLKLRSKVTSIVHNYFDNNDFL
DVETPELTRSTPEGARDYIVPSRVYPGHFYALPQSPQLFKQLLMAAGVDKYYQIAKCFRDEDLRGDRQPEFTQIDTEMSF
AEPEEIQAMAEGLIKRVMKEAVGVDVPTPFPRMEWQEAMDKYGSDKPDTRFDMLIQDVSDLVKDSSFKVFSATVADGNFV
RAIVVPGGADKYSRKDITKKEDYIKRYGAKGLAWVKVTEEGYNGPVAKFLNDDANALNERLSAKVGDLVLFVAGSFHVVC
DSLGYLRESIAKELDLIDENKFNYLWVINWPMFEYDEGFGKWIAAHHPFTMLNEDDLKYLEEGEDPHQAHAQSYDIVLNG
NEIGGGSIRIHDPEVQEKVFKALGYTKEAAQARFGFLIKALENGMPPEGGMAFGLDRWVMLLAHADSIRDVIAFPKNSKA
VEPLTAAPGTVDDEQLEVLHLNVEEAPKEAE
>ProteinCenter:sp_incl_isoforms|B2GDD5 UPF0342 protein LAF_1331 [OS=Limosilactobacillus fermentum IFO 3956]
MVVNIYDTANELERQMRQTQEFIGLKEAFDDLKADKEATDLFVKFQAKQAAAQQKQMQGQEISEDEIKEIQALAKDVTSK
DVIQALMAKEQQVDQMIQQLNQIITGPLQELYKQFGPQEG
>ProteinCenter:sp_incl_isoforms|B2GB45 Probable transcriptional regulatory protein LAF_0541 [OS=Limosilactobacillus fermentum IFO 3956]
MSGHSKWHNIQGRKNAQDAKRGKIFQKISRDLYQAAKAGDPDPDNNPQLRLVMDKARAANMPKQNIQRAIDKATGAGGAN
FEEITYEGYGPGGVAVMVFCLTDNKNRTAAAIRSAFTHSGGSLGATGSVSYMFNRQGLIEILRDGLDKDEDDMLMDALDA
GADDMQATDDKFQIFTDPSAMTSVRDALQEQGYELETAEVTMIPENKTKVPADKVGQYQHLIDELEDNDDVADVYEAAFV
EDADQGE
>ProteinCenter:sp_incl_isoforms|B2GDW1 Large ribosomal subunit protein uL29 [OS=Limosilactobacillus fermentum IFO 3956]
MKTKDYVQELNGLTTEQLLNREKELKEQLFNLRFQLATGQLENTASLKTVRKNIARVKTVLRQQELNN
>ProteinCenter:sp_incl_isoforms|B2GD28 Small ribosomal subunit protein bS16 [OS=Limosilactobacillus fermentum IFO 3956]
MSVKIRLKRMGSKKRPFYRIVVADSRSPRDGRFITSLGTYNPLTTPKQVKFDEDAVMEWLQKGAQPSDTVRNMLQKAGVM
KKYHEAKYAKK
>ProteinCenter:sp_incl_isoforms|B2GBY6 Histidine--tRNA ligase [OS=Limosilactobacillus fermentum IFO 3956]
MRYQRPKGTADILPGDSQTWQYVEGQARQIFKTYGYQEIRTPLFESYDIFSRSAGDTSDVVTKEMYDFKDKGDRHIALRP
EGTAGVVRAFVENKLYGPEFNKPYKVYYIGPMFRYERPQSGRQREFHQIGVEAFGADNPAVDVEVITMALRFFKKLGLSD
LRVAVNSLGDQESRANYRQALIDYLKPHYDELSEDSKERLEKNPLRVLDSKDERDQQFVENAPSILDYLTPAAAERFDQV
KEMLDSLGIDYVVDATMVRGLDYYNHTIFEVMVKAKSLGHGYTTICGGGRYSGLVEELGGPDEPGVGFGIGLERLILLLG
DEGVELPTEDGLDVYVVGIGEATNLESFRLVTAARDAGLVAERDYLNRKPKAQFKTAAKEGAKVTLTVGQREIEEGTVHF
KVMATGKEVSVPLADCLADFGKVYQEHVEEG
>ProteinCenter:sp_incl_isoforms|B2GA78 Lysine--tRNA ligase [OS=Limosilactobacillus fermentum IFO 3956]
MANEEHLNDQMVVRREKMQALRDQGVAPFGHRFDPDHDLSTDIRKKYENDSGELLLAQHNVVTIAGRMIGKRGSGKASFA
DLLDRGGKIQFYVRQDMVGEEAYKLFKESDLGDFWGITGDVIKTRMGELTVRAEKITFLSKALRPLPDKYHGLQDPELVY
RQRYLDLITNRESFERFQTRTKIIKAVRRYMDDNGFLEVETPILENIASGAEARPFVTHHNALNIDMYMRIATELRLKRL
IVGGMERVYELGRIFRNEGMDPYHNPEFDTMETYAAYFDFNDVMKETEGIFKAAAGVVADDLKITYQGTELDFSTSFKRL
HMVDAIKEATGIDFWQEMTVEEARKLADDNGIKYESWWKVGHIINAFFEEKVQDTLEQPIFIYGHPVEVSPLAKINEEDS
RFTDRFELYILGKEYANAFSELNDPIDQRKRFEAQAQENAEGNDEAQPIDEDFVEALEYGMPPTGGLGVGIDRMVMLMTD
AKSIRDVLLFPTMRPKK
>ProteinCenter:sp_incl_isoforms|B2GDD7 Arginine--tRNA ligase [OS=Limosilactobacillus fermentum IFO 3956]
MNERQQVASALQKVLPNLSVEDLEAKLERPKDAKNGDYAFPTFFLAKELHRAPQVIASELAEQIDQSGFERVVVAGPYIN
FFLDKASVGGEILAAVLADPANYGSTDLGHQGHVTIDLSSPNIAKPMGMGHLRSTVIGNAIANILAKVNYVPVRINHLGD
WGTQFGKLMAAYEMWGDEAEVQKDPINTLQKYYVKINTEADEHPEYDDLGREWFAKLEQGDPEAQRLWKWFREVSLQRFM
KIYNLLDIDFDSFNGEAFYNDKMDEVVTLLEDKQLLKESRGAEIIDLEKYDLNPAMIRKSDGSTLYLTRDLAAALFRKRM
YHHAQSLYVVGAEQSNHFAQLKAVLSEMGFTWSDQIHHIPFGLMSLNGKKMSTRKGNIIQLEDVLNDSIKLARQQIEEKN
PTLANADQVAEEVGVGAVIFHDLKNERTNSVDFKLEEVVKFEGETGPYVQYAHARAESILRKAGRPSFEGATLTVDGQEA
WEVAKKIGQYQETIVRAANEYDPSLIGKYALSLAKSFNQYYAHTRILEEDDQKLSRLALVQAVSDVLKSALALLGVKAPD
EM
>ProteinCenter:sp_incl_isoforms|B2GFD7 4-diphosphocytidyl-2-C-methyl-D-erythritol kinase [OS=Limosilactobacillus fermentum IFO 3956]
MIVTEKAPAKINLALDTPMRYLDGLPRWNMVMNAVDLADYVTVEIHHRPQTIKVYTNSGFLPNDQRNLAYQAAHILKTRF
HQTDGVTIRIKKKIPVAAGLGGGSSDAAAVLRALNKAWRLGLSLDELARLSLSIDSDVPFCVYSQTAHVTGHGEIVEPLP
AFPHYWVVIAKPKLSVSTPVILRQINYERLVHPQTDQLVEAIKEGKFQESFQYMGNALEAVTMEAHPEIARLKERMQKLG
ADVAQMSGTGPSVFALCHAESRAKRIYNSLRGFCPEVYQVVLL
>ProteinCenter:sp_incl_isoforms|B2GF73 Phosphoribosylformylglycinamidine synthase subunit PurQ [OS=Limosilactobacillus fermentum IFO 3956]
MKIAVIVFPGSNCDIDLYEALKTVCGADVDYVDHQQTSLAGYDAVMLPGGFSYGDYLRAGAIARFAKIMPEVKRLADEGK
PVFGTCNGFQILTEAGLLPGALKKNDSQNFVCKTTPLEVVNNQTIFTSQYQEHERINLPIAHADGSYFADQATLDELEAN
HQVVFRYAEENPNGSLNNIAGICNRAGNVLGMMPHPERAVEAILGNTDGLRVFKSLLENGTVIAEG
>ProteinCenter:sp_incl_isoforms|B2GAC6 Large ribosomal subunit protein bL12 [OS=Limosilactobacillus fermentum IFO 3956]
MAFDKDAIIASLKEASISDLNDLVKAIEEEFDVSAAAPVAVAGAAGGEAAAKDSFTVELTSAGSAKVKVIKVVKDITGLG
LKDAKALVDGAPSNVKEDVKEDEANDIKAKLEEVGASVTLK
>ProteinCenter:sp_incl_isoforms|B2GF22 Ribosomal RNA small subunit methyltransferase G [OS=Limosilactobacillus fermentum IFO 3956]
MNPEEFRQALLDHGIALTDAQMAQFARYYQLLVQTNEHLNLTAITAETEVYLKHFYDSLTGAFAYPKLQSQALTLCDIGA
GAGFPSLPLKIAFPQLEVTIVDSLNKRINFLADLCDDLGLTGVYLVHDRAETFAAKGSPYREQFDLVTARAVARLVVLGE
LCLPAAKVGGAFLAYKASAVNDELKLATGAINKLGGQVAGTTKLTLPTKPEAEERNLVVIDKVAKTPGKYPRRPGVPAKK
PLINV
>ProteinCenter:sp_incl_isoforms|B2GAL4 ATP-dependent Clp protease proteolytic subunit [OS=Limosilactobacillus fermentum IFO 3956]
MNLVPTVIEQSSRGERAYDIYSRLLKDRIIMLSGPIEDNMANSIVAQLLFLDAQDSTKDIYLYINSPGGVVTSGMAIYDT
MNFIKSDVQTIVIGMAASMASVLVSSGTKGKRFGLPHSTVMIHQPSGGAQGQQTEIQIAAEEILKTRKMINEILAKNSGQ
SFEQVEQDTERDHYLTAQEAVDYGLLDGVMDSNNLK
>ProteinCenter:sp_incl_isoforms|B2GEA0 Pantothenate kinase [OS=Limosilactobacillus fermentum IFO 3956]
MDEWINYDQFDRQTWHSFFPSEITFLTQENLDEIKSLNDQISLRDVQDIYLPLIKLIQLQYQNYQQMQLQKMTFLRKSSR
RIPYIIGIAGSVAVGKSTTARLLQILLKRLMPDRRIEMITTDGFLYPNAELKRRGIMARKGFPESYDMDRLLTFMNDVNA
GEDQVTAPTYSHSVYDVMEDHPQTIYKPDILIVEGINVLQLPTTQRLFVSDFFDFSVYVDADASLVEKWYLERFGMLLDT
AFQDPTNYYYPYAQGDRAEAFKMAKQVWKDVDLPNLNDYILPTRTRADVILHKTEHHYIDRVYLRED
>ProteinCenter:sp_incl_isoforms|B2GDG2 S-adenosylmethionine synthase [OS=Limosilactobacillus fermentum IFO 3956]
MKERHLFTSESVSEGHPDKIADQISDAILDALLEKDPDARVAVETSVTTGLALVFGEISTSAYVDIQHVVRETIKEIGYT
DGKYGFDGDNCAVIVALDEQSKDIAQGVDDSLEIREGQVDPLDQIGAGDQGLMFGFATDETPEYMPLPLILSHKLMRRIA
ILRKDKVIKYLRPDAKAEVTVEYDADGKPVRVDTVVLSTQHDPDVSLEQIQADVKEQVIKAVIPAEYLDDQTKYFINPTG
RFVIGGPQGDAGLTGRKIIVDTYGGAAHHGGGAFSGKDATKVDRSASYAARYIAKNLVAAGYAKKLEIQVAYAIGVAKPV
SISIDNFGTGTKSEEEMIAAVRQVFDLRPAGIIKMLDLQRPIYKQTAAYGHFGRTDIDLPWEKLDKVAELKKILG
>ProteinCenter:sp_incl_isoforms|B2GDW6 Large ribosomal subunit protein uL2 [OS=Limosilactobacillus fermentum IFO 3956]
MGIRKYKGTTNGRRNMNGYDFAEITKTTPEKSLLAPLKHTAGRNNAGKMTVRHRGGGTKRQYRIIDFKRIKDDVPATVKA
IEYDPNRTANIALLGYADGTKSYILAPKGLKVGMTVQSGPDADIKVGNTLPLKNIPVGTVIHNIELKPGKGGQLTRSAGT
SAQLLGKEEKYVLVRLSSGEVRMILAACRATIGSIGNDEHGLLVKGKAGRSRYAGQRPHVRGSVMNPNDHPHGGGEGKAP
VGLPSPLSPWGKKTVGKKTRSHKARSNKFIVRGRKRGPHTR
>ProteinCenter:sp_incl_isoforms|B2GD51 Small ribosomal subunit biogenesis GTPase RsgA [OS=Limosilactobacillus fermentum IFO 3956]
MKNGTIQQSLSGFYDIWSGGKLYRTRARGNFRKRGLKPVVGDQVEFEAENQREGYLLKILPRKNQLVRPMVANVDLAVVV
TAVKEPNLSTNLLDRQLVALESQGIDPVIYFSKTDLLSDQEADALMLVVKGYQMIGYPVLYQRPPFGEEALGELRKILTG
KVVTMMGQTGAGKSTLLNHLAPDLNLATGEISQALKRGRHTTRKVSLMQVGDALIADTPGFSSYEDFQMTVEELPHFFPE
MQALAPECKFRGCLHIKEPSCAVKNALKHGKIMNSRYDNYLQFHELIANQKPNYQK
>ProteinCenter:sp_incl_isoforms|B2GDS5 Aspartyl/glutamyl-tRNA(Asn/Gln) amidotransferase subunit B [OS=Limosilactobacillus fermentum IFO 3956]
MNFETTIGLEVHVELKTNSKIFSPSPVNFGAAPNANTNVIDWGYPGVLPSINKGVVRDGIMAALALHAEVTKKMHFDRKN
YFYPDNPKAYQITQSETPIAHDGWVEIEVDGKKKKIGIKEMHIEEDAGKNTHTGSYSYVDLNRQGTPLIEIVSKADIASP
EEAVAYLEALRQRIQFTGISDVKMEEGSMRVDTNISVRPYGSDQYGTKTEMKNINSFNFVKNALNFEADRHQKVLMAGGE
IVQETRRYDEATKGTVAMRTKEGSDDYRYFPEPDLPPLEVDDAWIEEIRSQMPEMPGERRRRYVNDLGLTDYDAMVLTQT
KEMADFFEEAVKDGGDAKKVANYLMNDVNSYLNNQHVDLDDTKLTPANLAGMIKLIDDGTISSKMAKKVFQGILDGQEPA
AFAKANGLVQLSDPAELQPIIDAILDDNEQSIEDFKNGKDRAFGFLIGQIMKKTQGKANPKVVNQLLGKSLNER
>ProteinCenter:sp_incl_isoforms|B2GBW0 L-lactate dehydrogenase [OS=Limosilactobacillus fermentum IFO 3956]
MSKTHQKVVLIGDGAVGSSYAFAMVQQGLAQEFAIIDLNKKRTEGDALDLEDATPFTAPKLVYGADYDTCKDADLVVITA
GAPQKPGETRLDLVDKNLKIIKSVVEPVVKSGFQGIFLVAANPVDILTYAVQKFSGFPRNKVVGSGTSLDSARLRVGLSK
LFNVSPVDVNANMMAEHGDTEFAAFSSATIGGLPLYDLAEAKGISKDDLYKLEDDVRNKAYAIINSKGATFYGVATALMR
ISRAILRDENAVLPVGAPMSGEYGLKDIYIGTPAVINANGIAEVLEVPLDEREAKAMADSAKTLEEIAKNGMAKIQG
>ProteinCenter:sp_incl_isoforms|B2GD44 Phosphate acyltransferase [OS=Limosilactobacillus fermentum IFO 3956]
MKIAVDAMGGDNAPAVVVEGVERARDRFKDIEFDLFGDPQQVRPLIKDATRINLIETTEMIEMGEEPVRAIRKKKDSSIV
RAAVAVKEGQADAFFSAGNTGAILAAGLFIVGRIKGIDRPGLTSILPIAKPGSGAKNFVYLDSGANAESKEKNLLQFAQL
GRFYAENVLGVNNPRIALLNNGTEEDKGDRLHKEVHQQLKAQGDLNFVGNVEASALLAGEADVIVSDGWTANAALKATEG
TAKMMLTLIKNGIENGGLRAKLGYLFLKPVFKKIAKLMGTSTYGGAVLLGLKAPVVKTHGSADALAVENTIAQIHTMIES
KVIEKTVSYFGQVQSEENIDKPSKN
>ProteinCenter:sp_incl_isoforms|B2GAD9 Recombination protein RecR [OS=Limosilactobacillus fermentum IFO 3956]
MQYPEPIARLIDSYMKLPGIGEKSATRLAFYTLGMSDADVDNFAKSLRAVKRDLHYCSVCGNITEDDPCPICKDKTRDQS
RVLVVERSRDIMAMERMKEYHGLYHVLHGTISPSEGTGPQDINLESLLKRLEAHKEIQEVIVATNASLDGETTAQYLAHL
IKPAGIKVTRLAHGLSAGADIDYTDEVTLFRAVQGRTEM
>ProteinCenter:sp_incl_isoforms|B2GD73 Large ribosomal subunit protein bL21 [OS=Limosilactobacillus fermentum IFO 3956]
MYAIIVTGGKQYKVEAGQAIYVEKLDAQAGDKVTFDKVVFVGGDDTKIGTPFVDGASVEGTVDKQGKEKKVVTFKYKPKK
HTHTKQGHRQPYTKVTIDAINA
>ProteinCenter:sp_incl_isoforms|B2GAC3 Large ribosomal subunit protein uL1 [OS=Limosilactobacillus fermentum IFO 3956]
MAKKRGKKYQDALKKVDSKKEYAVDDAVDLVKEIDFANFDATVEVAFNLNVDTKQADQQLRGAIVLPNGTGKDQTVIVFA
KGENAKAAQEAGADFVGDQDLVEKIQDGWLDFDVAIATPDMMPQVGRLGRVLGPKGLMPNPKTGTVTMDVAKAVSDAKAG
QVTYRTDRDGNVAVPFGKVSFDTAKLVENLKTIEDVVVKARPAAVRGTYIKHASIASTFGPSVTLDLTTF
>ProteinCenter:sp_incl_isoforms|B2GD42 Ribonuclease 3 [OS=Limosilactobacillus fermentum IFO 3956]
MITQLQDYLAKTYGIHFNNPALLAEAFTQASYVNEHPHENLKYYERIEFLGDAVLQLFVSEYIYRRYPELPQGKLTRLRA
AMVCEDSFSKFAKECHFDQYIRLGKGEEMAGARNRASLLCDIFESFIGALYLDQGRQAVEQFIQTVIFPKLDLGWFDHAV
DAKTSLQEFLQRNGDVAIEYDLLSEGGTENDPVFEVEVTVDGKKVATGQGSSKKHAEMEAAKHALEKLRMDK
>ProteinCenter:sp_incl_isoforms|B2GEU6 Ribonuclease P protein component [OS=Limosilactobacillus fermentum IFO 3956]
MKKSYRIKKESDFQRVFETHNSVANHKFVIYQMQKPNQPHFRVGISVGKKVGNAVQRGWVKRRIRQTLLEVKPELKQDVD
FLVIARKSAADLSMKEIKKNLVHALTLAHLFEEK
>ProteinCenter:sp_incl_isoforms|B2GDX6 DNA-directed RNA polymerase subunit beta' [OS=Limosilactobacillus fermentum IFO 3956]
MIDVNNFESMEIGLASPMKIRSWSYGEVTKPETINYRTLKPEKDGLFDERIFGPTKDFECACGRYKRARYNKRVCERCGV
EVTSAKVRRERMGHIELAAPASHIWYFKGIPSRMGLVLDMSPRELEEVIYFASYVVLDAGDTGLEKKQLLSEPRYRELKE
EYGNRFTAEMGAEAIQKLLADVDLAKEATELKAVLKEATGQKRTRAVRRLDILEAFLKSGNKPEWMVMDVIPVMPPDLRP
MVQLEGGRFATSDLNDLYRRVINRNNRLKRLLELNAPGIIVQNEKRMLQEAVDALIDNGRRGRPVAGPGNRPLKSLSHLL
KGKQGRFRQNLLGKRVDYSGRSVIDVGPSMKMNQMGLPVPMAMELFKPFIIHELTKRNLATNVKAAKRMIDKRDEKVFDV
LEDVIKEHPVLLNRAPTLHRLGIQAFEPILVSGKAMRLHPLVCAAYNADFDGDQMAIHVPLSDEAQAEARLLMLAAHHIL
SPRDGEPIVAPSQDMVIGNYYMTTEDKAREGEGMIFKDTNEARMAYRNGYVALQTRVGVLTSSFDKKPFTAEQRQKIMVT
SVGKLLFNNIMPEDYTYINEPTADNLQNGVPDKYFLEPGEDIHAYLENAPLVPPFKKGFLSDIIADVYKIYKVTVTSQLL
DRIKDLGYYESTISGLTVGIADVTDLKEKPEIIEKAHKQVALVTKQFRRGLITDNERYERVIGIWNDAKDEVQNKLIEHM
DIHNPINMMSDSGARGNISNFTQLAGMRGLMASPSGKIMELPILSNFREGLSVLEMFISSHGARKGMTDTALKTANSGYL
TRRLVDVAQDVIVREKDCGTDRGLEVTAITNGNEMIEPLYDRILGRYTMKSVFNPETGEKIVGKNVLLNEEMAQKIIDAG
VQKVTIRSAFTCNTEHGVCERCYGRNAATGDQVEAGEAIGTVAAQSIGEPGTQLTLRNFHTGGVAGNDDITQGLPRIQEI
VESRNPKGKATISEVTGQVVSIEENPAEQTKDVTIKGETDTRTYTLPITARIRVAEGDDIHRGRAINEGSIDPKEMIRVR
DVLSTETYLLSEVQNVYRMQGIDLLDKHVEIMIRQMMRKVRVMDPGDTDVLPGELLDISQFRDANYQTLISGGIPATARP
VILGITKAALETNSFLSAASFQETTRVLTDAAIRGKNDPLVGLKENVIIGKIIPAGTGMGAYRNIKPKEVSVNTGATDGA
ITSIREMEEQLKDQD
>ProteinCenter:sp_incl_isoforms|B2GBB8 Small ribosomal subunit protein uS15 [OS=Limosilactobacillus fermentum IFO 3956]
MAISKEKKNEIIKQFATHEGDTGSTQVQVAVLTADINELNEHLREHKHDYHSQRGLMKKIGHRRNLLAYLRRTDLPAYRE
LIKALGLRR
>ProteinCenter:sp_incl_isoforms|B2GBL8 Small ribosomal subunit protein uS2 [OS=Limosilactobacillus fermentum IFO 3956]
MPVVSMKQLLEAGVHFGHQTRRWNPKMKPFIFTERNGIYIIDLQKTVKMIDTAYNYVKDVAADGGVVLFVGTKKQAQDSI
EEEATRAGQYYVNHRWLGGTLTNWKTIQSRISRLKELKKMAEDGTFDRLPKKEVAVLTKQREKLERFLGGIEDMPRIPDV
LYIVDPHKEQIAVKEAQKLHIPIVAMVDTNTDPDDIDVIIPSNDDAIRAVRLITAKMADAVIEGKQGEDDQQVAPAEDVA
EEVSDESLQDLKNSVEGND
>ProteinCenter:sp_incl_isoforms|B2GAI7 Protein translocase subunit SecA [OS=Limosilactobacillus fermentum IFO 3956]
MANILRKWIESDRRELRRINRLANRVDSYQDQMAKLTDDELKAKTPEFRQRIQDGEDLDHLLPEAFAVAREGAKRVLGLF
PFHVQVMGGIVLHEGNIAEMKTGEGKTLTATMPVYLNALSGKGVHVITVNEYLSERDAEEMGQLYRWLGCSVGVNGAQKS
PDEKRAAYACDIMYSTNSEIGFDYLRDNMAVYKEDQVQRGLNFAIVDEVDSILIDEARTPLIISGPGTGTSKLYQQADRF
VKTLKNEDDYKIDLESKTVSLTDEGIKKAEKYFNLKNLYDPENTALTHHLDQSLRANYIMLLDKDYVVNDGEVLIVDSFT
GRVMEGRRFSDGLHQAIEAKEGVEIQEENKTMANITYQNLFRMYSKLAGMTGTARTEMEEFREIYNMETITIPTNRPVAR
VDEPDLLYPTLESKFRAVVKRIQALHEKGQPVLVGTVAVETSEYLSHLLDQQKIPHVVLNAKNHAREAEIIKNAGQVGAV
TIATNMAGRGTDIKLGPGVKELGGLAVIGTERHESRRIDNQLRGRSGRQGDPGLSQFYLSLEDELMKRFGGDRIKNFLQR
LQTDDDDEDVVIKSRFLTHQVESAQKRVEGNNYDSRKNVLQYDDVMREQREIIYRERQQVITEIDSLKWVLMPMVKRTIQ
RAIDAHTLGDKKDWKLQEIVDFAVEVLVKPDQITVGMLEGKSKDEMVDLMMDFAEQVYEEKKHQLYDDSQMLEFEKVVIL
RVVDAHWTDHIDAMDQFRQSVGLRGYGQQNPLVEYQTTGYRMFEQMVADIEYETTRLFMKSEIRQNVTR
>ProteinCenter:sp_incl_isoforms|B2GAB5 Cysteine--tRNA ligase [OS=Limosilactobacillus fermentum IFO 3956]
MLKIYNTLTRQKEEFHPQQAGIVNMYVCGPTVYNYIHIGNARSVVAFDTVRRYLEFSGYQVNYVSNFTDVDDKMIKAAKE
QGITVPELAYKYIQAYMEDTAALNVEPATTHPRATENIDGIISFIEDLIEKGYAYQSGGDVYYRARKFAHYGQLSGQSLD
DLEVGASEHVSTEEVAKKKDPLDFALWKAAKPGEIKWDSPWGAGRPGWHIECSVMSTKYLGDTLDIHAGGQDLEFPHHEN
EIAQSEAKTGHRFVNYWMHNGFVTIGRDNEKMSKSLGNFVTVHDLIKEVDPQVLRFFMSTTQYRRPIQYSQESLVEAQAN
LEHLKNTYDNLAYRLKDATSGTDGGVQRQLADFRARFVAAMDDDINVQNGIAVVYELMRFANQYVEQRLVQREPIVAIQL
MLKRLVAVFGVDLAVSATEINDEKIKELIEKRNAARAEKDFALSDQIRDQLRDQGIILEDTPQGTRYRKESN
>ProteinCenter:sp_incl_isoforms|B2GCE0 Urocanate reductase [OS=Limosilactobacillus fermentum IFO 3956]
MKAGTYKVKAKGHGSSFMPMEVTLSDDAIQRIQVDASGETSGIADEVFKRLPAKIVKGQTLNVDTVAGATISSRGVVGGV
AEAITLAGGDADEWKQRAKPEIATQAAQVEEYQTDVVVVGAGGAGLAAATRSLQHDKQVVILEKFPQLGGNTTRAGGPMN
AADPDWQRDFAALTGEKETLKRLANTPLEQIDPEYRADFERLREQIKEYIASGAQYLFDSNLLHEIQTYLGGKREDLAGH
EIHGRYQLVKTLVDNALDSVKWLADLGVKFDQTDVTMPVGALWRRGHKPVEPMGYAFIHVLGDWVTEHGATILTETRAEH
LLMENGRVVGVVAHKTDGTKVTVRAKSTFLTAGGFGANTPMVQKYNTYWEHIDDDIATTNSPAITGDGISLGQEAGAELT
GMGFIQLMPVSDPVTGELFTGLQTPPGNFIMVNQEGKRFVNEFAERDTLAAAAIAQGGLFYLIADDKIKETAYNTTQESI
DAQVEAGTLFKADTLAELAGKVGMDPATLEDTINKYNSYVDAGHDPEFGKSASHLKCEVAPFYATPRKPAIHHTMGGLAI
DKHGHVLDKAERVIAGLYSAGENAGGLHAGNRLGGNSLADIFTFGRLAADTAAQENG
>ProteinCenter:sp_incl_isoforms|B2GAM5 SsrA-binding protein [OS=Limosilactobacillus fermentum IFO 3956]
MAKKNHQGLDANLIAQNKKARHDYTVTDTFEAGLVLTGTEIKSVRARRVTLKDGYAQFHNGELWLMNVHIAEFAGGNIFN
HDPLRNRKLLLHKKELKKLQGELTAKGVTLVPLKMYLKHGYAKVLLGLAQGKHEYDKRNAIKKREQDRQIDRVMKHY
>ProteinCenter:sp_incl_isoforms|B2GE89 UPF0145 protein LAF_1635 [OS=Limosilactobacillus fermentum IFO 3956]
MLVTTTERIPGQEYEVLGECFGVTTQSRDIISNFGAGLKNLVGGEIKGYTKMLTTSRQEAIDRLKEEAAAMGADAVVMMR
FDSGSIASDMQSVVAYGTAVKFIEKIRVRPLT
>ProteinCenter:sp_incl_isoforms|B2GBS2 Phosphoserine aminotransferase [OS=Limosilactobacillus fermentum IFO 3956]
MPTYNFAAGPATLPRPVLEQVQRELLDYQGSQVSILEISHRSPVFREIYQQAKERLLQLMGLSADEYTPLFLQGGGTLQF
TMVPLNLARDHHRVAYADTGHWSARAIEEAKKLPDLTVDVVTEAGPDFAHIPAVPDLPADTYDYLHITTNNTIMGLAYQD
LPQTAVLLVGDLSSNFLGQAYDFSSFDLIYAGAQKNLAPAGVTIVVVKNDYLTEDHGLPSMLNYPALAKKESALNTPPVF
QIYFANLVLKWLKEQGGVQAMDELNRQKAGLVYDYLDQSKLFSNRVAPDSRSLTNIPFTTGKADLDQRFIKEAAAAGLVN
LKGHRLVGGMRASLYNAMPLAGAVALRDFMHQFEQEI
>ProteinCenter:sp_incl_isoforms|B2GDY8 Undecaprenyl-diphosphatase [OS=Limosilactobacillus fermentum IFO 3956]
MLEILKAVILGIVEGITEFLPISSTGHLVLVDEFIKLNEPKKFIDMFNVVIQLGAIMAVVVLYFHKLNPWSPKKSRLERS
QTWTLWKKVIIAVIPSVIIGLPLNDWMDAHLMNWLVVSIALIVYGVLFIVIENHNQNLRPRFDSLNTLPYKVAILIGCFQ
ILSLIPGTSRSGATILGAILIGTSRYVAAEFSFFLAIPTMFGASLLKLYKFFAHGGTLAGNQGLILAVGVIVSFVVAYAS
IRFLLNYIKTKDFKAFGWYRIILGVIVIAYFALLAH
>ProteinCenter:sp_incl_isoforms|B2GBZ2 Endoribonuclease YbeY [OS=Limosilactobacillus fermentum IFO 3956]
MELQLRDHTEGKLQPSQERLAEKALAQAAERLDVPEQAEMSLTFVLNPEIRELNRDYRGIDRATDVISFAIEDDDDLANL
PAEIRAELPVELGDLVISIDKVTEQALFLNHSADRELGYLLVHGFLHLNGYDHEEPADEEKMFTLQEEILDGLGLSR
>ProteinCenter:sp_incl_isoforms|B2GBR9 Elongation factor 4 [OS=Limosilactobacillus fermentum IFO 3956]
MDLAAMKERQQRIRNFSIVAHIDHGKSTLADRILEMTDTISKREMKNQILDDMPLERERGITIKLNAVALTYHAQDGQDY
IFHLIDTPGHVDFSYEVSRSLAACEGAILVVDATQGVEAQTLANTYLAIDNDLEILPVINKVDLPSADPEGTKKQIEDEI
GLDTDEAVDISAKTGVNVDQVLEKIVQDIPAPTGDLEAPLKALIFDSKYDDYRGVVLSVRVKEGTVKKGDKIEFMNSKAV
YEVAEVGINSPKPLARDFLMAGDVGYVTAAIKDIKDARVGDTITDANHPTDKPLAGYRQMQPMVYAGLYPTDNAKFNDLR
DALEKLQLNDAALTFEPESSQALGFGFRCGFLGMLHMDVIQERLEREFDLDLITTAPSVTYHVNLHDGSTRNVENPAEMP
DVTEIKSIEEPFVKASIMVPNDYVGAVMELCQRKRGQFDTMEYLSDTRVNVIYHIPLSEIIYDFFDRLKSSTRGYASLDY
EIDDYRPSDLVKIDILLNGDRVDALSFISHRDFAEERGREIASKLKKIIPRQNFEIPVQAAIGSKIIARTNIKAYRKDVT
ARIHTGDPDRRAKLLDKQKRGKKRMKAVGKVEVPQAAFMAVLQTDEEIDN
>ProteinCenter:sp_incl_isoforms|B2GCN4 GTP 3',8-cyclase [OS=Limosilactobacillus fermentum IFO 3956]
MKKLYDQYERLHDYVRISITDRCNLRCVYCMPKEGLPFFPTDRVLSQDEIVQLITNFAQLGVHKVRITGGEPLLRTDVVD
IVRRIKEIDGIEDVSITTNGLFLAKKAKALKEAGLDRLNISLDTFKPEVYKEITRGGNINQVLDGIATASALHFKKIKLN
IVLIRGQNDDELLDFINYTKDHDVNVRFIEFMPIGNSLEEWKQEYVALDSVFDLCKQAGLDYHPIDLAGNGPSDNYQVEG
YTGSFGLIHPISSKFCENCNRLRITADGYIKACLYWNEEINVRKLIYDFDAFKAGVQRALDNKPLNHEMAMKTTDRIIDK
APTWRHMSQIGG
>ProteinCenter:sp_incl_isoforms|B2GB77 UDP-N-acetylmuramoylalanine--D-glutamate ligase [OS=Limosilactobacillus fermentum IFO 3956]
MKQINDYKGKRVLVLGFGISGLNAAYLLQKLGATVVANDQQVPKDPRVVADLEGAGITAVTGSNPLSLAEEGFDLVVKNP
GIPYDTPLVAAFVKKGTPIITELELGYQVFAGHLISVTGSNGKTTTTTLIEQMVAMGNPHRVEYAGNIGVSFSKVAEELG
PDDTIVTEASSFQLLGAPTYRPHIAVITNIFANHLDYHKTRQNYIDAKLGITRNQTKDDYLVINWDKEEWQKLAKRTNAT
VVPFSRLAKSQEGAYQKGGDLYWRQERIMAAKDVVLIGPQNVENALAAIAAAKLSGVANEAIVRVLTTFTGVRHRLQYVL
DYEGRRFYNDSKSTDIEATEVALQGFEQPVILLAGGLDRGYTFERLVPYFREHVKALIVFGESKDKMKAAGEQAGVKTIV
ESTDAVTAVPEAWRLSEPGDVILLSPANASWDQFPNFEVRGDRFIEAVEQLTGKKEEN
>ProteinCenter:sp_incl_isoforms|B2GBD0 GTPase Obg [OS=Limosilactobacillus fermentum IFO 3956]
MPTFVDQIKIEVHAGHGGNGMVAFRREKYVPNGGPAGGDGGRGGSIILKVDEGLRTLMDFRYHRIFKAKNGQNGMSKQMT
GAAADDTVIAVPQGTTVRDLDTGQIVGDLVEQGQELVVAKGGRGGRGNIHFASPKNPAPEIAENGEPGEDHYLELELKML
ADVGLIGFPSVGKSTLLSVVTGAKPKIAAYEFTTLVPNLGMVMLPDGRDFAMADMPGLINGASKGVGLGLQFLRHIERTR
VLLHLVDLGNQDAELALEKFHDINKELASYDPELLKRPQIVVATKMDLPEAQEHLDEFKKLLEADDTLPETPQVFSISAV
THAGVQELMQTTANLIEETPAFDANAHDEQEAVTYKAPQEAEPDFTISRDDDGTWVLSGAKLERLFVMTNLDHEDSQLRF
ARQLRHMGVDDALREAGIQDGDLVRIEDFVFEFVQ
>ProteinCenter:sp_incl_isoforms|B2GAL8 Phosphoglycerate kinase [OS=Limosilactobacillus fermentum IFO 3956]
MAKLTVEDLDLAGKKVLMRVDFNVPIKDGVVGDDNRIVAALPTIKYVLDHQGKAILFSHLGRIKKEDDKPGLSMRPVAER
LSNLLNMPVTFVPVTEGPQLEDAIAKMEDGQVLVVQNTRYEDVKDGEYVKRESGNDPELGKYWASLGDLFINDAFGTAHR
KHASNVGIASNMPGKAAAGFLMEKEIKFLGDAVTNPVRPFVAILGGAKVSDKIGVINNLLDKADKVIVGGGMTYTFYAAK
GIKIGNSLVEEDKIDVAKEILEKAGDKLVLPVDNVVADKFANDANTKVVEGDIDDGWMALDIGPKSIEEFKKVLADAKTV
VWNGPMGVFEMSNFAKGTLEVGQFLGTLEGATTIVGGGDSTAAAKQLGISDKLTHISTGGGASLAYLEGDVLPGIAAISD
K
>ProteinCenter:sp_incl_isoforms|B2GB76 Phospho-N-acetylmuramoyl-pentapeptide-transferase [OS=Limosilactobacillus fermentum IFO 3956]
MSILVAGLTLVSAFLITFLLMPSLIRYFRAKKEGQQIREEGPTWHEKKAGTPTMGGLLFILSAALTCGWVGAWQGQLNGT
LGALLFTLIAYGLIGMWDDSIKIFNHQNEGFKPWQKFLAQVVGAMVFAVIYQHEGFQMGFGLTDWGWFYALFIIFWMVGF
SNAVNLTDGLDGLVTGLATISFAAYLVLALVQGQTEVALFCLAMIGTLLGFFPFNHKPAKIFMGDMGSLALGASLAAVAL
VLHHEWSLLIIGIVYVLETLSVILQVAYFRRTGKRLFKMTPIHHTFEMMGWSEWKIDGVFWLVGLIAGALTVATILFLG
>ProteinCenter:sp_incl_isoforms|B2GEU1 Large-conductance mechanosensitive channel [OS=Limosilactobacillus fermentum IFO 3956]
MLKEFKEFIARGNVMDLAVGVIIGAAFTAIVKSLVSNLINPLIGIFLGKIDLSNLVFSIGSAHFRYGSFLNEVINFLIIA
FVVFLMVKGINKVMPKKEEEAVKEGPSKEEEYLGQIVELLKKQDK
>ProteinCenter:sp_incl_isoforms|B2GAV0 Putative membrane protein insertion efficiency factor [OS=Limosilactobacillus fermentum IFO 3956]
MTRLVKALVIAYQRFFSARRPYRVCRFEPTCSEYMLQAIDRYHSRGILMGLARILRCQPFARGGYDPLPDHFTLKRNQPK

>ProteinCenter:sp_incl_isoforms|B2GB54 Acetate kinase [OS=Limosilactobacillus fermentum IFO 3956]
MSKTIAVNAGSSTVKFKLFDMPSEEVVAEGNIERIGMDMGHAKIKYGDGQVSEEEKPFPNHGTAVSYLLDQLINLGIVKE
YHEITAVGHRIVAGGEFFKDSVVIDDDVMQKIDELAEYAPLHNPAELQGIKAFKRVLPDAFAVAVFDTSFHSNMPEMNAL
YSVPYEWYEKYGARKYGAHGTSHRYVASRAAEMLGKPLEDLKLITCHIGAGASITAIKNGKSFDTSMGFSPLAGVTMATR
SGDVDPSLVAFVQSKLGISSEEMIELLNHKSGLLGLSELSADMRDVQAAAEHGNKQCELALEIYENRVLKYIGSYLAELG
GADAIVFTAGVGENDKEFRQAIGDKLAYFGVKVDPEKNDVRGEERDVSADDAKIKVLLIPTNEELMIVHDIERLRKQA
>ProteinCenter:sp_incl_isoforms|B2GAI0 Chaperonin GroEL [OS=Limosilactobacillus fermentum IFO 3956]
MAKELKFSEDARSAMLRGVDKLADTVKTTIGPKGRNVVLEQSYGSPTITNDGVTIAKSIELEDHFENMGAKLVSEVASKT
NDIAGDGTTTATVLTQAIVTEGMKNVTAGANPVGIRRGIEKATAAAVEGLKKMSHDVKTKDDIAQIASISAANKEVGKLI
ADAMEKVGNDGVITIEDSRGVDTSVDVVEGMSFDRGYMSQYMVTDNDKMEANLDNPYVLITDKKISNIQDILPLLQSVVQ
EGRALLIIADDITGEALPTLVLNKIRGTFNVVAVKAPGFGDRRKAQLEDIAVLTGGTVISDDLGMQLKDATIDQLGSANK
VTITKDATTIVDGSGNKEAIAERVDQIKKAIAETTSDFDKEKLQERLAKLAGGVAVVKVGAATETELKEKKYRIEDALNA
TRAAVQEGFVPGGGTALVNVIPALDEVEASATGDEATGIKIVKAALEAPVRQIAENAGLEGSVIVNQLKQEKPGVGYNAA
DDKFEDMVAAGIVDPTKVTRSALQNAASVSALLLTTEAVVADKPQPADAAPQAPVAGGMGGMM
>ProteinCenter:sp_incl_isoforms|B2GC12 4-hydroxy-tetrahydrodipicolinate reductase [OS=Limosilactobacillus fermentum IFO 3956]
MTKVLIAGFAGAMGQQAVTLVKSLPGFELSAVVGHHLTDLDPTSYGLENSTTVYADREQVETGAADIWLDFTVPAAVFEN
VSYALRHGMAPVVGTTGLSDEQVEELQQLAKQNGLGGLIAPNFGMSAVLLMKFAKEAAAYFPEVEIIEMHHEDKKDAPSG
TALATAKLISENRPAHETAPDSTESLPGARGGDYQGIKLHAVRLPGYVAHEQVLFGGSGEALTIRQDSFDRSSFMSGVKV
GLEKVGTLTELVVGLENVL
>ProteinCenter:sp_incl_isoforms|B2GDS9 DNA ligase [OS=Limosilactobacillus fermentum IFO 3956]
MSKQEAVSELTKQQAQAELTPLREQLKKWGAEYYEQDNPSVEDYVYDRAYQRLVEIEQRFPDLVVPDSPTQRVGGAAESQ
LNKVTHEIPMLSMGDVFSLAELADFNRRQQDNSDVKVDFDYNLELKIDGLSLSLVYENGRLVQGSTRGNGTIGEDVTENV
KTIKSIPQVLPEPLSLEFRGECYMPKEAFVKLNERREAEGQPVFANPRNAAAGSLRQLDPKVTAARQLDTFMYYVPDYQA
LGVTTQAQALEKMRALGFAVNPNYRVVHSQAELTAYIEEYTKKRDQLPYGIDGIVEKVNDLATQVALGNTVKVPRWEIAY
KFPPEEQATVVRDIEWTVGRTGNVTPTAVMDPVQLAGTTVSRASLHNPDYLVEKDIRLGDTVLLHKAGDIIPEISRVIIE
KRPADSKPYEVPTTCPECGADLVHLDDEVALRCVNPMCPAQIKEGLAHFASRNAMNIDGLGPKIIEQLWDKGMVKDVADL
YRLEAAQLLTLPKFGEKSISNLLTAIANSRHNSCERLLFGLGIRHVGAKVAQLLAAEFKSVDALMAADAATISAVDSIGP
IIGDAVATYFQNEQVHQLIAELKEVGVNMDYLAPTTSATESAEWAGKRVVLTGKLTKMTRGQAQEWLSARGASVTGSVSK
KTDLLIAGEKAGSKLEKAQTLGIEVWDEDRFDQAMKEEN
>ProteinCenter:sp_incl_isoforms|B2GAM0 Enolase [OS=Limosilactobacillus fermentum IFO 3956]
MSLITDIYAREVLDSRGNPTVEAEVYTEAGGVGRGIVPSGASTGEHEAVELRDGDKDRFGGKGVLKAVANVNNVIAKEIV
GMEVTDQIAIDKAMIALDGTPNKGKLGANAILAVSLATARAAADELQVPLYNYLGGFNAHVMPTPMMNVINGGAHSDNKV
DFQEFMIMPVGAPTVREAIRMGSETFHALKKALEADGKVTSVGDEGGFAPDFANNEEPFEYLIKAIEAAGYKPGKDVAIA
FDVAASELWNDEDKKYKLHWSTGEEYTTEEWIEYLSDIIAKYPVVSVEDPIDENNWDDWVTLTNKLGKKVQLVGDDFFVT
NTDYLAKGIKMGAANSILIKLNQIGTLTETVEAIEMAKEAGYTAIVSHRSGETEDTTIADLVVATNAGQIKTGSMSRTDR
LAKYNQLMRIEDNLGDVAKYKGIRSFYNLSEQAKQDIENR
>ProteinCenter:sp_incl_isoforms|B2GEZ1 Adenylosuccinate synthetase [OS=Limosilactobacillus fermentum IFO 3956]
MATVVIVGSQWGDEGKGKMTDYLSQEANVVVRSQGGDNAGHTIEFDRQKFALRLIPSGIFGENTTAVIGNGVVINPQALL
EEIKYLTDRGVDISGLKISSRAQVIMPYHLLLDECQEKAKGAAKIGTTKKGIGPTYVDKVSRIGIRVADLLEKDTFAAKL
KQNLEIKNQLFTKIYGVDPVDFDEIFNQYYEYGQQIKQYVTDTSLLVNDAIDRGDKVLFEGAQGTMLDIDEGTYPYVTSS
NPTAGGAPTGAGVGPNKIETVVGIAKAYTTRVGEGPFPTELNDEIGDYIRETGHEYGTVTGRPRRVGWFDAVAMRHARRV
NGMTYLSLNLLDVLTGLKTIKIARAYELDGQEINYYPASLAELDRCTPLYEEVPGWEEDITQVTDYEDLPANAKHFLDRI
VELSETPLATISVGPSREQTIILRDPWRG
>ProteinCenter:sp_incl_isoforms|B2GBZ5 DNA repair protein RecO [OS=Limosilactobacillus fermentum IFO 3956]
MARVNEPFEGVIMYRRDYRERDLLVKILTDRRGPLMFFVRGAKRKGFKLASDILPFTYGSYVGILADEGLSYIVSAQETH
HLTGIGADLNRNAYATYLLELVDQAFEEGRALGGWYKQVMAALNLINTGRDPQVVVNVLEVQLLNRFGIAPVWDRCVVCG
RSDLPLDYSEKMGGMLCLHHFAEDPYRFHLTPKTVAYLRLFATLNLAKVDQVHVDEATKRQLGRTLDKIYDDQLGLRLKS
KRFINEMDSWTNRLLTARKNPGTDDEKKPAGS
>ProteinCenter:sp_incl_isoforms|B2GAH8 Redox-sensing transcriptional repressor Rex [OS=Limosilactobacillus fermentum IFO 3956]
MPNRKIPRATAKRLPVYYRYLNVLLNANKHRVSSTELSEAVQVDSATIRRDFSYFGELGKRGYGYDVEKLLNFFKGILKQ
DKLTSVALVGVGSLGSALMNYNFHQSTNLRISAAFDPKESLANTVKSGIPVYPVEDMKKQIKEQQIDAVILTVPGSESQA
VTDQLVEAGVHGILNFTPVRLSVPKDVQVQNIDLTNELQTLIYFIESNKVTTDDED
>ProteinCenter:sp_incl_isoforms|B2GDW2 Large ribosomal subunit protein uL16 [OS=Limosilactobacillus fermentum IFO 3956]
MLVPKRVKHRKVQRGKMRGEAKGGKTVTFGEFGLQALDSHWISNRQIEAARIAMTRYMKRGGKVWIKIFPHLSYTSKGVG
TRMGNGKGAPEGWVAPVKRMKVMFEVAGVPEEVAREALRLAGNKLPVRTKIVKREEVGGQSNED
>ProteinCenter:sp_incl_isoforms|B2GDA3 Large ribosomal subunit protein bL32 [OS=Limosilactobacillus fermentum IFO 3956]
MAVPARKTSKTRKRNRRGHIKLTVPGLAPCPQCGELRKSHMVCPSCGYYDGKQVVENN
>ProteinCenter:sp_incl_isoforms|B2GDX3 Small ribosomal subunit protein uS12 [OS=Limosilactobacillus fermentum IFO 3956]
MPTINQLVRKGRKSHKGKSKSPALGFVYNSFKKEEIKNPSPQKRGVATRVGTMTPKKPNSALRKYARVRLSNLIEVTAYI
PGIGHNLQEHSVVLIRGGRVKDLPGVRYHIIRGTLDTAGVDGRMQSRSKYGAKKPKK
>ProteinCenter:sp_incl_isoforms|B2GBZ7 Glycine--tRNA ligase beta subunit [OS=Limosilactobacillus fermentum IFO 3956]
MAHSYLLEVGLEEMPAHVVTPSIQQLKTRVANYLTEERIDFEDIQAYSTPRRLALLISGLADKQPDVDESVKGPAKKIAQ
DADGNWTKAAIGFTRGQGATVDDIEFKEVKGVEYVYVEKHIQGKPVAEVLAGLNDVITAMNFPTLMRWGSFKLNFIRPIH
WLVSLLDDQVVPFDILNVTAGRLTRGHRFLGHDVEIKSATDYVAALKDDFVIVDAAERKATIKDQIQAIVDQHNWVIDWD
EELLEEVNNLVEWPTAFAGTFDQKYLELPEPVLITSMKDNQRFFCVRDHDGKLQPAFISVRNGNAVHLDNVIKGNERVLV
PRLEDAKFFFDEDQKMTIDQYVDRLKNVSFHDQISSMYDKMARTKALANLLGQQLGLSDQELADLARAASIYKFDLTTQM
VGEFAELQGIMGEIYAKRFGENEAVAAAVREHYMPISADGALPQTTVGTVLAIADKLDSIYSFFAVDMIPSGSNDPYALR
RQAYGIVRMLADRKWHLNLLDFQASAKQAVEQATPALGLDYAKNADAVTDFFIDRLKQLFSLDHLRHDIVDAVTDTHVTD
PAAIVEAAHVLDAHKDDADLKDQVEALTRVIRLAAKGNLSEDDVKVDPSLFENPSEGQLDQAVQALIDAKEGRSLDQQFS
ALLELEPVISLYFEENMIMDKDEAVKNNRLSLLTILADQTAAFGNLDQLIVK
>ProteinCenter:sp_incl_isoforms|B2GF13 Serine--tRNA ligase [OS=Limosilactobacillus fermentum IFO 3956]
MLDIKQIRQQPDWFKEKLATRGVQPEEIDTVLELDAKRRELLQQTETLKAKRNEASKKIGEAKRAKQSADEAIAEMRQVG
EDIKALDEQVEANDKDLFDKLAHLPNVPHEGVPVSLTEDGAEELRKVGQARQFDFEPKHHWEIGENLGILDFERAGKVSG
SRFVYYVGLGAQLERALYNFMLDEHMKEGYTEVLPPYIVNAHAMYGTGQFPKFKQDVYQVNGEDMTLIPTAEVPLTNYFA
GEVIPAEKLPVYVTALTPSFRSEAGSAGRDTRGLIRMHQFNKVEMVKYTKQDQSWEELDKMTANAENILQKLGLPYHVIT
LTTSDMSFTASETHDLELWMPAQNKYREVSSCSNCLDFQARRLHMQYRDENGKLQYVHTLNGSGLAVGRTLAAILENYQN
EDGSVTIPEVLVPYFHGITKITKENAVPFNNK
>ProteinCenter:sp_incl_isoforms|B2GD26 Ribosome maturation factor RimM [OS=Limosilactobacillus fermentum IFO 3956]
MELYTVGKIVNTHGIRGEVKVVATTDFVDQRFADGATLYLVKKDQAPVELTVEHARMHKGLVLVKFKQFNNINEVQHFRD
AELKVADQDQAELEEGQYYYHQIIGLTAETVDGRVLGKIKEILAPGANDVWVVDRKQKTDLLLPVIDDVVKEVDLAGGKV
IVELLEGLE
>ProteinCenter:sp_incl_isoforms|B2GBM5 Proline--tRNA ligase [OS=Limosilactobacillus fermentum IFO 3956]
MKQSQMLIPTQKEAPADAEVLSHKMMVRAGYIYQVSAGVWAYLPLAYRVIRKIEQIIREEMDKAGAVEMLLPGLLPADLW
KESGRYEAYGDNLFKLKDRRERDFILGPTHEETVTSILRDAIHSYKKLPLVVYQLQDKYRDEDRPRYGILRGKEFEMLDG
YSFSADQAGLDQAYDLQAKAYRNIFDRIGLDYKVILADSGTMGGKNSQEFSAPAAIGEDVIAYTDGDYAANLEKATTKFT
PTKQIGEEAELTKKATPGAHTVDEAAESLGLEASQILKSMVFLAKFEGEELKPVMVLMRGNDEVNETKVASYLGCEELLM
ASEEDTEKYLGAHPGSLGPIGVKEDVTILADQHLQGMINMALGANDDGYHYINANFNRDFKVDQFGDFRTVQEGETAPDG
LPIKFTNGIEIGHIFKLGTHYSEVFGATVLDQNGRDVPMIMGCYGIGVSRLLSAISEQNADENGLVWPQAVAPFDIHVIP
VNAKKEDQMAMAEGITANLEEAGYEVLVDDRKERAGVKFADADLIGVPIRVTVGKKAGEGIVEIKIRKTGETLEVHKEEL
ATNIAILLKQTAE
>ProteinCenter:sp_incl_isoforms|B2GAZ4 Probable tRNA sulfurtransferase [OS=Limosilactobacillus fermentum IFO 3956]
MKYDEIMVRYGELSTKGHNKKSFIDRLGSNVRKALHQYDQVKIHPNQDRLHVELNGTDAEPVMERLKQVFGIQNFSPSLR
VEKDFDSVVEAAVAIFKEQVQGPTTFKVETKRADHKFPMGTFEMNKQLGGALLKAFPTDLSVDVHHPDITLRVEIRLNGI
YLTSAKILGAGGLPVGTAGKGMMMLSGGIDSPVAAYLALKRGVSLEMVHFYSPPYTSEQALAKAKELTGKLAKYSGSIKF
IQVPFTEIQETVKEKVPEGYLMTVQRRLMLRLACALAQKRAGLAVFNGESLGQVASQTMESMLAIEDVTTMPVLRPVLSY
DKNEIIKIAEDIDTYDLSILPYEDCCTVFTPPSPKTKPNLKRARSYEARLDVEGLMQRALDGIEITEIHAGDEFLNQNQD
VFAELL
>ProteinCenter:sp_incl_isoforms|B2GDT8 tRNA pseudouridine synthase A [OS=Limosilactobacillus fermentum IFO 3956]
MHRYKITFAYDGSNFAGFQIQPGERTVQQVLERAVNKIAKKPQPPLMVFGSGRTDAGVHALGQVAHFDLPYQIPGPSLVR
ALNSSLPLDVLVKEATEVAPDFHARFDAHHKRYRYRVVGGEFTNPFKRNYTGHYKYPVDVERMQTAAQDFVGEHDFTSFV
ASGSQATSNVRRIDEVTVVRDEENDEVVFDFVGNGFLYNQVRIMVAFLLEIGNGRRPVDDVMRVMKAKNRDLARGTAPAS
GLYLVEVTYDSPANSQND
>ProteinCenter:sp_incl_isoforms|B2GBW2 Ribosomal protein L11 methyltransferase [OS=Limosilactobacillus fermentum IFO 3956]
MNWTAIVVETSTEAVDAVSYILTDTGATGVKIDDAADYQKLKPGKYGPYGEIVDPSTLPHREEGAAVTGYYPPTTFVPEK
IADIRQRVAKLADFGLNPAPARVAAEEIDNQDWATAWQKYYHPVRVTRELTIVPQWEEYTPATADEKLLVLDPGMAFGTG
THPTTQLMLQALTIALRGGESMIDVGTGSGVLSIAAKQLGAGEVWAYDIDDVAVKSAKKNLALNPIAKDVHTGVNSLLDG
IHTQVDLVVANILAEIILPLVPQAFENLKPGGKFLTSGIINTKFETVKKAIEAQGFVVDETMRIKDWYGIIAHKPAPEEA

>ProteinCenter:sp_incl_isoforms|B2GF76 Phosphoribosylformylglycinamidine cyclo-ligase [OS=Limosilactobacillus fermentum IFO 3956]
MNRYQEAGVDVNAGYELVKRIKENVKSTNRPGALGGIGAFGGLFDLGELKVKHPVLVSGTDGVGTKLLIAKAMDQHDTIG
IDVVAMCVNDVLAQGAEPLYFLDYIATGHNDPAKMADIVAGVAEGCRQAGAALIGGETAEMPDMYDQDEYDLAGTVTGVV
EKDDLLTSDQPQAGAILLGLASSGIHSNGFSLVRQILFKDHQVDLAATPAKLGGQTVGQAVLAPTKIYVKPVLPLLKDHL
VEGVAHITGGGLIENLPRMFGDDLQAQVDSSAWPSLPVFDYLKELGGLSDDDCWQTFNMGLGMILAVQPDLVDQVKSRLN
QAGEACYQVGQLVNRPAGEEKIVIK
>ProteinCenter:sp_incl_isoforms|B2GAC2 Large ribosomal subunit protein uL11 [OS=Limosilactobacillus fermentum IFO 3956]
MAKKVANVVKLQIPAGAATPAPPVGPALGQAGINIMGFTKEFNARTADQKGMLIPVVITVYEDRSFDFITKTPPAAVLLK
KAAGVEHGSGEPNTNKVATVTKDQVKEIAETKMQDLNAADVEAAMRMIEGTARSMGFVVEG
>ProteinCenter:sp_incl_isoforms|B2GDW4 Large ribosomal subunit protein uL22 [OS=Limosilactobacillus fermentum IFO 3956]
MAENVTSAKATAKMVRVSSRKVRLVLDTIRNKSVAEAFAILKFTPNGAASDVEKVLKSAVANAENNFDLDQASLVVSEAF
ANEGPTLKRFRPRAKGSASPINKRTSHITVVVAEK
>ProteinCenter:sp_incl_isoforms|B2GCV4 UPF0246 protein LAF_1150 [OS=Limosilactobacillus fermentum IFO 3956]
MKMIISPAKQMVSDDEPLVRPTPIRFPAQVTELMADLKSRTPAELQELWRCSDKLARENVARVQAFDLKRVGTPAVFAYA
GIQYQSLGAGVLTDRGLQNLGQRLYILSGLYGLLGAFDGILPYRLEMGAKGEIAGAKNLYQYWGARLYQALFASGDLVVN
LASKEYSKAITPYLTPADRWVTVLFKQEKNGRLVQQATAAKKARGSLVRYLALENEPTLATIKAFTVGGYRYRADLSTEA
EYVFVKD
>ProteinCenter:sp_incl_isoforms|B2GAU1 ATP synthase subunit b [OS=Limosilactobacillus fermentum IFO 3956]
MFIIAESNQLYLGDMLFYLVSFLIMAALVWHFAWKPVTQMMQKRADKIANDIDSAAQSREEAQKLAAKRQEELKGSRQEA
ARIVDNAKQAGESQRAEIIATAQQDAQNLKNQAQKDAEQARQDALRGAKKDIANLSIEIASKLIHKQLNADDQQALIDTY
IEGLVKHE
>ProteinCenter:sp_incl_isoforms|B2GAT9 ATP synthase subunit a [OS=Limosilactobacillus fermentum IFO 3956]
MGGDAFTFELFGLTFNWTNLISGTIVFVITFFLLFGLSRHLQMKPTGGQNVLEWIVEFTNGIVRGQMPSETSGFYSFFVF
VLFVFLFISNQLGLIIQFGWNGHEIVKSPTADPVVTMTLALCAVTLSHFAGVARQGVKGYFADYFKPFSLMFPIKLVEEF
SNFLTLGLRIFGNIYAGELLLKLLAGMAFSHGIPTMIVSLPLEIIWQGFSVFIGAIQAYVFVTLTTVYISRKVTGE
>ProteinCenter:sp_incl_isoforms|B2GBC5 Probable GTP-binding protein EngB [OS=Limosilactobacillus fermentum IFO 3956]
MQVHDVELTISAVEENQYPATALPELALVGRSNVGKSSLTNVLINRKNYAHTSGQPGKTQTLNFYEVEHKLYFVDVPGYG
YAKVSKKQREKFGKMIENYLTTREQLRGVVQLVDGRHAPTEDDRMMFQWLAYYHIPTLVVATKVDKVKPNAHNRIVKVVK
EGLGAAKDQDLILFSATTKKGAESVWQWIEERTGVSD
>ProteinCenter:sp_incl_isoforms|B2GDB3 Large ribosomal subunit protein bL20 [OS=Limosilactobacillus fermentum IFO 3956]
MRVKGGTVTRARRKRIMKLAKGYTGSKHRLFKTAKDQVMKSYTYAFRDRKVNKRNFRELWIARINAGARMNGLSYSKLMH
GLKLANIDINRKMLADLAVNDADAFKAVVDEAKKALN
>ProteinCenter:sp_incl_isoforms|B2GD87 Large ribosomal subunit protein bL33B [OS=Limosilactobacillus fermentum IFO 3956]
MRVNITLECTSCHERTYLTSKNRRNNPDRLELNKYCPREHKVVLHRETK
>ProteinCenter:sp_incl_isoforms|B2GDC8 tRNA (guanine-N(7)-)-methyltransferase [OS=Limosilactobacillus fermentum IFO 3956]
MRVKHKKWAVPLMEAHPEMMTMDPASFKGRWQERFAKPQPLQVEVGMGKGQFIIGMAKAHPEINFIGLEIESTVAAIALK
NALPEQLPNLTLVRGDGAGLDTYFEDGSIDRLYLNFSDPWPKTRHEKRRLTYKTFLANYQQVVKPGGGLEFKTDNQGLFE
YSLTSLNNFGMIFDGVWLNLHESPENEGNVETEYEQRFASLGQPIYKLKAHFPVN
>ProteinCenter:sp_incl_isoforms|B2GAM7 Uracil-DNA glycosylase [OS=Limosilactobacillus fermentum IFO 3956]
MKQLINNDWWPVLKPQFETANYQQLHNFLVDEYGHQQVYPEMHHIFEAFNWTPFSKVKVVILGQDPYHGPGQAHGCSFSV
LPGVAVPPSLQNIYKELQADLGCPPVKHGYLRSWAEQGVLLLNSVLTVRAGQAYSHQGHGWEQLTDAAIVALSKRPTPVV
FILWGRAARDKKRLIDLKRNFVVESAHPSPLSAYRGFFGSRPFSKTNQFLEMTGQAPINWQLPSTVDHL
>ProteinCenter:sp_incl_isoforms|B2GA55 Probable DNA-directed RNA polymerase subunit delta [OS=Limosilactobacillus fermentum IFO 3956]
MDLKVFDGQEKSELSMIEVAHAILAYHNEAMAFADLTNEIQQYLGKSDEEIRERLSQFYTDLNVDGSFISLGDNTWGLRA
WYPYESIDEATVGETEDEEDRPKKRRRKVNAFLAGTDDDDDVIDYDNDDPEDEDLDDDQGPDDDDDYEEDDYDEDNPVED
DDEETNIEDQLSELHGDEFGDDEEEDEEDKEDDEE
>ProteinCenter:sp_incl_isoforms|B2GDX0 Small ribosomal subunit protein uS10 [OS=Limosilactobacillus fermentum IFO 3956]
MANQKIRIRLKAYEHRVLDESADKIVESAKRTGAQVSGPIPLPTERTLYTVIRSPHKFKKSREQFEMRTHKRLIDIIDPT
PKTVDALMKLDLPSGVDIEIKL
>ProteinCenter:sp_incl_isoforms|B2GF15 Tyrosine--tRNA ligase [OS=Limosilactobacillus fermentum IFO 3956]
MNIIDELKWRGALNQATDEEGLRELTEEKKIALYCGTDPSGDSLHIGHLIPFMMLKRFQLAGHKPVILIGGGTGAIGDPS
GRKTERDLETRSKLEQNVQSLTKQMIRLFGTENFTIVNNYDWLSKFTMIDFLRDYGKLFNLNTMLNKEVVASRLDAGISF
TEFTYQILQAIDFLHLYRHNDVQLQIGGSDQWGNITSGIDLIHKVEGSDTKVFGVTIPLMLKADGTKFGKTAGGAVWLDP
EKTSPYEFYQFWLNQDDRDVVKYLKYFTFLSQEEIAGLEEKVQTEPWKREAQRRLAQEVTTFVHGQAATDQAEKISAILF
SGNIQDLTTAEVEQAFAGTPSVEVSAEPANIVDWLVDTKIEPSKRQAREDVKNGAIRVNGEKVTDLEATLDPTAKFDGKY
VVIRRGKKNYTLAKVHA
>ProteinCenter:sp_incl_isoforms|B2GBD1 Ribonuclease Z [OS=Limosilactobacillus fermentum IFO 3956]
MQIEFLGTGAGSPSKQRNVSSLALRLLEERNAIWLFDCGEATQHQILHTTIRPRKVEKIFITHLHGDHIFGLPGFLSSRS
FQGGDEPLTIYGPKGIKDFVQTALKVSESRLSYPLKFVELTGDGEVFKDQTFTVTARRLDHKIASFGYRVEEAAHPGELM
VEKVRQAGIPSGPLYGQLKRGEVVTLPDGRTVDGHDFIGAPQPGRIVAILGDTRVTDNAVKLAKGADVLVHEATFAKNEQ
RLAHNYYHSTSVQAATVAKKAGAQRLLLNHISARYVGRYANELAYQVRDIFEQTRVVNDLDVIEIPFKER
>ProteinCenter:sp_incl_isoforms|B2GB86 Isoleucine--tRNA ligase [OS=Limosilactobacillus fermentum IFO 3956]
MRVKDTLNLGKTKFPMRGRLPETEAQREALWEENKVYEQRQKLNEGKPSFVLHDGPPYANGPIHIGHAMNKISKDFIVRY
KSMTGYRAPYVPGWDTHGLPIEHQLTKAGYDRKKMSLTEFRDLCQKYALEQVEIQKKGFKRLGVAGEWDHPYLTLAKEFE
AAQIKVFGAFAKRGLLYQAKKPVYWSWSSESALAEAEVEYHDVVAKTAFFTEQVQDGKGLLDSDTYLVGWTTTPWTIPAS
EAVAVSADFEYALVQPSGSDRKYVVAASLLGDLAQKFNWTDYQVVKTFKGAEMEGMTTKHPYIDRELLVGLADYVTDDAG
TGLVHTAPGYGDDDYNFGKKYNLPIFAPMNDQGVLTAENGPEFDGVFYQDADDISLRLLEEHDALLLEEDLEHSYPFDWR
TKKPIVFRATDQWFVSIDKMRDEILKAVDEVTYYPTWGKVRLRNMLKDRGDWVISRQRVWGVPLPIFYAEDGTPIMTEET
INHVSDLFREYGSNVWFDREAKDLLPAGFTSEHSPNGKFTKETDIMDVWFDSGSSHQGVLAERDYLTYPADMYLEGSDQY
RGWFNSSLITSVVVSGHAPYKSVLSQGFTLDQSGKKMSKSLGNVIDPNKVVKQMGAEIIRLWVMSADTSADVRVSMETLQ
QISESYRKLRNTFRFLLANTSDFGPENFVAYEKREAVDQYMTVNFNHFLAGMRDEFDRYDFLNAYKHLINFVNNDLSSFY
MNVAKDVLYIEPEDSHVRRSMQATFYEILSGLTKLLTPILPHTTEEVWSYMDEPEDFVQLTEIPEARTFENGNALLEKWE
GFMELRSHVLKCLEEARNAKLIGRSLEASADLYLTASQQELLADLGTDAGLLCGVSALSVHDASEAPAEAESFSDNAAVL
VQAAKGEVCDRCRMTKEDVGSDPAYQQLCARCAKLVRENFPQTVEEGLEK
>ProteinCenter:sp_incl_isoforms|B2GDV8 Large ribosomal subunit protein uL24 [OS=Limosilactobacillus fermentum IFO 3956]
MFLKTGDKVRVITGKDKGQEGTIKKTFAKENRVIVEGVNKIKKHQKPSNMNPNGGIIDTEAPINASNVMLLDPSTNEPTR
VGFEVVDGKKVRVAKKSGKQID
>ProteinCenter:sp_incl_isoforms|B2GDW8 Large ribosomal subunit protein uL4 [OS=Limosilactobacillus fermentum IFO 3956]
MTSVALFKQDGSQNGTVELNDSVFSVEANESAEFDAILRQRASLRQGTHAVKNRSAVRGGGKKPWRQKGTGRARQGSIRA
PQFRGGGIVFGPTPRSYNYALPRKVRQLAIKSALSQKVANDKFVVVDGLNFDAPKTKEFAGVMNNLKVSERVLVVVTDED
KNAQLSARNLPKTTVVTPAGVNILNVVDAQKIIITQSALSQVEEVLA
>ProteinCenter:sp_incl_isoforms|B2GDV7 Large ribosomal subunit protein uL5 [OS=Limosilactobacillus fermentum IFO 3956]
MENRLKAKYENEVRPSLIEKFDYSSVMAAPKLEKIVLNMGVGDATQNSKNLDEAVEELGLISGQKPLITKAKKSIAGFRL
REGMAIGAKVTLRGTRMYDFLDKLVNVSLPRVRDFRGVSNKAFDGRGNYTLGVREQLIFPEIDYDNVNRVRGLDIVIVTT
ANSDEEAHELLAQLGMPFAK
>ProteinCenter:sp_incl_isoforms|B2GAL0 Nucleotide-binding protein LAF_0356 [OS=Limosilactobacillus fermentum IFO 3956]
MAEQLEVVIITGMSGAGKTVAVQSFEDLGYFVIDNMIPSVATKFVDAVKQSGEITRMAMVMDSRSRGFYDQVVPCVAQLR
GRSDLTLRLLFLEATDEELVSRYKESRRAHPLSHQDGVLPGIMRERQLLNDLKSQADLVVDTTTLTPRQLKQRITERFSP
DEAHSFYVNVMSFGFKYGLPLDADLVIDVRFLPNPYYIPDLKYQTGNDPAVQAYVMDNPLAQNFYQHLYSLIEVALPGYI
KEGKSSLTIAIGCTGGQHRSVTIANRLAADLKNNQYPVHVHHRDVDKAN
>ProteinCenter:sp_incl_isoforms|B2GB27 Putative pre-16S rRNA nuclease [OS=Limosilactobacillus fermentum IFO 3956]
MRLLGLDVGSKTVGVAESDPLGWTAQAVEIIPIDEEAEVFGLERVAELVKSRQVAGFVLGLPKNMNNTEGPRVEAARHYG
ELLEERFGLPIDYQDERLTTVQAHRMLVEEADVSRRKQKKVIDELAATLILQNYLDCHGKLCAKL
>ProteinCenter:sp_incl_isoforms|B2GAU0 ATP synthase subunit c [OS=Limosilactobacillus fermentum IFO 3956]
MGAIAAGIAAGLAAVGAGVGNGLVIGHTLDGMARQPEMSGQLRGTMFLGVGLIEALPILSIVIAFLVMNK
>ProteinCenter:sp_incl_isoforms|B2GC11 4-hydroxy-tetrahydrodipicolinate synthase [OS=Limosilactobacillus fermentum IFO 3956]
MTELTNADLLTAIVTPFTDEGTIDYPALDQLTEHLLQAGNNGFVVGGTTGETPTLSHDEKIELYTHFGRLIAGRVPVIAG
TGSNNTAETIAFTNEVAQIEGIDYALVVVPPYNKPNQRGMLAHFTAVADAVELPLIIYNIPGRTGVKMETSTVLTLAEHP
NIAGIKQCASLEEFQTLVENRPAGFAVYTGEDAQALTTKVLGGDGVISVAAHNYAPQMRAMYDALSAGNYQVAAKLQRWL
TPRMAALFMFPSPSPVKAVLAAQGLATDHCRLPICDLTAEEKEQLATALGLPSDALAGQLPTDLGEGLTND
>ProteinCenter:sp_incl_isoforms|B2GBQ6 Chaperone protein DnaJ [OS=Limosilactobacillus fermentum IFO 3956]
MAEEDLYDVLGVKKDASEAEIKRAYRKLAAKYHPDVNHEPGAEKKFKKINEAYETLSDDQKRAQYDQFGTTGSQAGGFGG
QGGFGGFGQGGFSQGGFGDFSDIFGDIFGGGRARRDPSAPQQGRDLQYTMTLDFMDAVFGKETSIKYNRSAECHTCHGSG
AKPGKSAHTCSTCHGQGYVLRQRQTMMGMMQSQEVCPTCGGKGQVIDPADQCDTCHGAGVTEERHELKVKVPQGIDDGQQ
MRLQGQGEAGKNGGPYGDLYIVFRVTPSRDFKRDGNTIYVDQDISISQATLGDHVQAKTVHGDVDLKIPAGTQSETKFRL
RGKGVPRVNGNGNGDEYVTVHVKTPKTLNKRQREAMLAFAAASGEDVKGVKAGFFDKLKDAFEDNK
>ProteinCenter:sp_incl_isoforms|B2GD67 Bifunctional protein FolD [OS=Limosilactobacillus fermentum IFO 3956]
MVELIDGKQLAKQLNEETATRVAALKKRGITPGIAVILVGDDPASAIYTRNKHRKAEKLGMKSVLKTFPADASQEEVMAC
VQELNNDPSIHAILVQSPLPKHFDEKALDNAIIPEKDVDGFHPYNVGRLYNDDPDKRYPVSCTPRGVLKMLDHYNVDLDG
KDVVVMGRSILVGKPMQSLLQNRNATVTMLSAHTKDEEFYMRHADILIVAIGHPQFVKAQDVKEGAVVIDVGINRLEDGS
LCGDVDFENVKEKASLITPVPGGVGPMTIASLMAQTVDLAEWSEE
>ProteinCenter:sp_incl_isoforms|B2GBR5 Imidazole glycerol phosphate synthase subunit HisF [OS=Limosilactobacillus fermentum IFO 3956]
MLTKRIIPCLDVTDGRVKKGVNFVNLVDVGDPVAIARRYQEQGADELVFLDITATNQGRQATVDMVAAVSRQVFMPLTVG
GGIRSVEDMRALLLAGADKVSLNSSAVADPDLISAGARLFGNQCFVTAIDVKTDPATGQKMVYTHGGTKPTGLEALAWAK
QVVSLGSGELLVTSMDKDGTQDGYDTAFYKELTAAVDVPVIASGGAGKIDDFADVFLNSGVTGALAASVFHFQQLTIAQV
KEDLIKKGVPVRWNQTLQRGS
>ProteinCenter:sp_incl_isoforms|B2GBR8 Histidinol-phosphate aminotransferase [OS=Limosilactobacillus fermentum IFO 3956]
MKAGINQIQSYVPEEPVQRVKSKYHLKRLARLSANENPYGTSPLVKEALINAINDGALNRYPDGDASELRALVGQQLNVA
GDQLVFGVGLDEIIELVARAFLTPDDQVVVAKPAFSEYALHATVEGAAVKEVPVNPATGHFDFAGALAVINEATRLVWIC
NPNNPTGVLESPQAIEDFVRQVPKDTLVFIDEAYLDFADDPAKATCLPLVKRYQNVAVLRTLSKAYGLANVRVGFAVMPV
ALAAILQKIRLPYNLNTLAQVAAVAALRDQDFVKEAAAKNTVERAKWEDFFDQQGVKYFKSQANFIYFTVKNAADLAQTL
LEKGFQVRRHLQPDWLRLTIGPAEDTTVMQALVADWLKQQA
>ProteinCenter:sp_incl_isoforms|B2GBN7 Translation initiation factor IF-2 [OS=Limosilactobacillus fermentum IFO 3956]
MAKERIYELAKELKMPSKDLVNLAKKEGMDVKTHMSSVTSDEANKLRSMAKGAGKPAAVKPAPKVQEHQSAPAKKEASRP
ANQGSQNNQNRNNRGNRNNNGNNNRHNSNNGSANANGNGGNQKRNQKRNQNNNNQGGQAANRNNNNGQGQGAHWFKKGKK
NNKKKNRNKGNQRLRDTAPKAPTQRKDRPLPDVLEYTNGMNAQDLGKILHRSPAEIIKKLFMLGVMVNQNQSLDADTIEI
LAADYGIGAKEKVQVDVADLDHFFDERINNDANLADRPPVVTVMGHVDHGKTTLLDKIRHSHVTEGEAGGITQAIGAYQV
KYNDKLITFLDTPGHAAFTEMRARGANITDITVLVVAADDGVMPQTIEAINHAKAAGTPIIVVVNKIDKPGANPDHVTEQ
LTEYGLIPEDWGGDTIYVKVSAKFGKNIDELLDMILLQAEVMELKANPGQNAAGAVVEARLDQGKGSVATLLVQQGTLHV
GDPIVVGDTFGRVRTMTNENGRRIKDATPSTPVEITGLNGVPEAGDHFVVFDDEKTARAAGEERAKRAEDEKRRRTSHVT
LDNLFDTMKKGEMKSLPIIIKADVQGSVEALAQSLQKIQVDGVRVDIIHKAVGAISESDVTLAEASNAIIIGFNVRPTPL
AKSEAETNNIDIRLHRVIYNAIEEVEDAMKGMLEPVYEEEVLGQVEVRQLYKASKIGTIAGGMVVSGKITRDAKVRLIRD
GVVIYEGELGSLKRFKDDAKEVKMGFECGLTIKNFNDVKENDVIEAYHMKEVPVK
>ProteinCenter:sp_incl_isoforms|B2GCV0 Homoserine kinase [OS=Limosilactobacillus fermentum IFO 3956]
MQIIVPASSANLGPGFDSIGVALSLLLTVDVLGPATSWQVDHQLADLPHDESNLIVQTARQLVPDLTPHHLAVQSDIPVA
HGLGSSSSAIVAGIELANQLGALHLSNEQKVAFACQLEGHPDNVAPTILGGLVIGTEVNGGFAAVKAPLPPYLFAAYIPA
YNVKTKEARAALPTTLPFKEAVAASATANTLVAALFTGDYQLVGQLIEQDRFHEQARAHLVPELTQLRELGHRCGALATY
LSGAGPTVMTLLKEADFPAFQAAITQAGLPGRLVPLTPHPTGVTVS
>ProteinCenter:sp_incl_isoforms|B2GCB8 3-isopropylmalate dehydratase large subunit [OS=Limosilactobacillus fermentum IFO 3956]
MAKTLFDKVWDKHVIAGKKGDPQLLYVDLHLIHEVTSPQPFDGLRQAGRKLRRPDKTFATIDHNVPTAPTPVTSVESVMD
QISKLQITTLQKNCRDFGVELADIGDKDQGIVHVIGPQLGLTQPGKLIVCGDSHTSTHGGLGALSFGIGTSEIEHVFSTQ
TLWQVKPKNLGVHVTGHLAPGIFAKDIVMALIAKYGTNFAEGYALEYYGPTIDEMPIENRMTLTNMIIEGGAKVAMINPD
QKTFDYLRGRERVPKDFDKAVEYWKQFKTDSPDAYDWIIELDVSDLAPYVSWGTTPSMSVPYGAKLPAVTDKNIERAYDY
MDLEPEMPVQDIPINWVFIGSCTNGRLSDLKEAARVMKGKHLAPGVQAWVVPGSRGVQKAAEKIGLDKIFTDAGCEWRDP
GCSACLAMNPDKVPAGMHCASTTNRNFEGRQGPGTRTHMASPAMVAAAGINGHFVDVRKFYQGEA
>ProteinCenter:sp_incl_isoforms|B2GCQ8 Shikimate kinase [OS=Limosilactobacillus fermentum IFO 3956]
MNLILVGFMGSGKTTVSTLLGEALQQPVYDLDDEVEKAACKPIPQIFADDGEASFRDLEHSALKEVVKRRQGILATGGGT
PVAERNQRLLEHAQAPVILLTASPAETARRLGDGEGRPLASKLTPAELADLQDARRPAYDRCADLTIRTDKLSPTAVAKL
IIAFLRIHQDQSA
>ProteinCenter:sp_incl_isoforms|B2GB14 Putative competence-damage inducible protein [OS=Limosilactobacillus fermentum IFO 3956]
MQAEIISVGTEIILGQITNTNARYLADQLRQLAIEAPWQTNVDDDPARIKQALATAKERANLIFICGGLGPTEDDRTMAA
VGDYLGRQLRLDEDYWQQIKAQLEARSISATVSPENIRQAYYLAGGTPLSNPTGLALGVYLKDGAHTYVVLPGPPHEFKP
MVDQSLLPHLKADFGKGYQTYSALLHFVGRPESLLMQELASLGLDERLVVTSYVQPDEIQVRVTLHDVAKEEATSLLEQA
IAKIARQEADYYIGRGAGVSMASQLVALLKEKGLKITGAESLTGGLFQATLCSVAGASEVFDGGFVTYAASAKEQLLGVP
VETVRQYGVVSKQTAEAMASGCQQKMGVDVGLSFTGVAGPDDLEGHPAGTVWLGLAIKGRPVESHLLRLPGQTRQFVRQQ
SVQEGMRLAYNALR
>ProteinCenter:sp_incl_isoforms|B2GBR7 Phosphoribosyl-ATP pyrophosphatase [OS=Limosilactobacillus fermentum IFO 3956]
MQDLESLYQMVAARKANPKEGSYTDYLFTKGLDKILKKVGEETTEVIVAAKNEGTAELQYETADLLYHLMVLLVEQGLTY
DDIKEELGKREGLMSDFKDRPEIKDL
>ProteinCenter:sp_incl_isoforms|B2GD68 Transcription antitermination protein NusB [OS=Limosilactobacillus fermentum IFO 3956]
MTFKRRRIREVAFQTLFAMVSDPEVDREQLYKELLPLAPQEEVPAYLEELVTGVSEHQAEFDQEIEGSLAAGWSLSRVEK
PNLIILRLALYEMKYVDDVPVAVAIDEALEMTKKFSDDKSRKFINGVLGHIGGPKTTSN
>ProteinCenter:sp_incl_isoforms|B2GB15 Protein RecA [OS=Limosilactobacillus fermentum IFO 3956]
MADQRKAALDNALRKIEKNFGKGSIMRMGDAADTKIATISSGSLAIDEALGVGGYPRGRIIEMYGPESSGKTTVALHAVA
EVQRRGGTAAYIDAENALDPQYATALGVQINDLLLSQPDTGEQGLEIADALIASGAVDIVVVDSVAALVPRAEIEGEMGD
THVGLQARLMSQALRKLSGEINKTKTIAIFINQIREKVGVMFGNPETTPGGRALKFYSTIRMEIRRGEQLKNGTDVIGNR
AKIKVVKNKVAPPFRKAEVDIMYGEGISKTGELLDMAVEKDLVNKSGAWYSYGNERIGQGRENAKQWFADHEDAMNELMN
KVRVAYGMEPDEAPATKEGEPQQETIEEASSDK
>ProteinCenter:sp_incl_isoforms|B2GAT1 Peptide chain release factor 1 [OS=Limosilactobacillus fermentum IFO 3956]
MEEIFDKLQAVADRYDELNELISDPEVIADSQRFMKLSKEEGSLRETVEKYNEYKEVTQTIKDDTEMLREESDPDLVEMT
KEELNEAKERQAQLQDELEVLLIPKDPNDDKNIIMEIRGAAGGDEASLFAADLYNMYVRYAEKQGWNVEVVDRNETEVGG
FKEIALIITGDQVYSKLKFENGAHRVQRIPATESAGRVHTSTATVGVMPEAEDVDVDLDPKDIRVDVYRSSGAGGQHINK
TSSAVRMTHLPTGIVVAMQDERSQQQNRAKAMQILKARVYDYYQQQEQSEYDAQRKNAIGTGDRSERIRTYNYPQNRVTD
HRIGLTLNKLDKIMAGDLEEIIESLIIADQAQKLEQLRNE
>ProteinCenter:sp_incl_isoforms|B2GDV0 Large ribosomal subunit protein uL15 [OS=Limosilactobacillus fermentum IFO 3956]
MQLNELKPVAGSRFKRLRKGRGLSSGHGFTSGRGTKGQKAHGKTRLGFEGGQMPLYRQKPKRGFTSMDHKDFALVSLTTL
NQFEDGAEVTPEVLVANGVIKNVKSGVKVLATGKLEKKLTVKANKFSASAVKAIEAAGGTTEVI
>ProteinCenter:sp_incl_isoforms|B2GDW7 Large ribosomal subunit protein uL23 [OS=Limosilactobacillus fermentum IFO 3956]
MEARDIILRPVITEASTAAMDNKRYTFDVDLRATKTQVKNAVEEIFDVKVVKVNIMNVKGKQKRQGRYVGYTKRRRKAIV
QLSADSNEIKLFGDDNE
>ProteinCenter:sp_incl_isoforms|B2GD23 Large ribosomal subunit protein bL19 [OS=Limosilactobacillus fermentum IFO 3956]
MRQNQLIEKVTAGQLRSDIPAFRAGDTVRVHALIVEGTRERVQIFEGVVIKRHGAGISATYTVRKISNGIGVERTFPLHS
PRVEKIEVVRYGRVRRAKLYYLRERTGKSARIAERRRDK
>ProteinCenter:sp_incl_isoforms|B2GDV1 Large ribosomal subunit protein uL30 [OS=Limosilactobacillus fermentum IFO 3956]
MAKVKVTLIRSVTHRQPTQRRTVKALGLGKLHSSVILPDNAATRGAIFKVAHLVSIEEVK
>ProteinCenter:sp_incl_isoforms|B2GEJ1 D-ribose pyranase [OS=Limosilactobacillus fermentum IFO 3956]
MKKSGILNSEVASVVAGMGHMDWLSIGDAGMPVPMGTKKIDLCVDKELPTFMQILENVLKEMKIQKIYLADEIKDQNPEQ
LENIKQALPDVEIEFMPHTDLKKNLAKTHAFIRTGEMTPYSNIILESGVTF
>ProteinCenter:sp_incl_isoforms|B2GBN3 Ribosome maturation factor RimP [OS=Limosilactobacillus fermentum IFO 3956]
MSNKTVVETVTALVEPILAEHNFELYEVEFVQEAKSWYLRVYIDKEGGITLEDCALVSDQLSEQLDSADPDPIPQAYFLE
VSSPGAERPLKKEVDYQRALDQYVNVSLYQQIDGHKVFEGYLRQLSPDELTIEYMDKTRQKQVVIPRDKVAKARLAIKF
>ProteinCenter:sp_incl_isoforms|B2GDT7 Large ribosomal subunit protein uL13 [OS=Limosilactobacillus fermentum IFO 3956]
MRTTYMAKPGQVDRKWYVVDAKGISLGRLASTVASILRGKNKPTFTPHVDTGDYVIVINAAEVKLTGKKATGKIYYRHSN
HPGGLKQRTAGDFLAKDPEKMVEQTIKGMLPHTSLGRKMGMKLHVYAGESHNQAAQKPEVLDITNLI
>ProteinCenter:sp_incl_isoforms|B2GDV9 Large ribosomal subunit protein uL14 [OS=Limosilactobacillus fermentum IFO 3956]
MIQQESRLKVADNSGAREILVIKILGGSRVKTGNIGDIIVATVKQATPGGVVKKGDVVKAVVVRTKHGLHRKDGSYIKFD
ENAAVLINNDKSPKGTRIFGPIARELRDDDYMKIISLAPEVL
>ProteinCenter:sp_incl_isoforms|B2GDU2 Large ribosomal subunit protein bL17 [OS=Limosilactobacillus fermentum IFO 3956]
MSYRKLGRTSSQRKALLRDLTTSLIVNGSITTTEPRAKEVRKTMDQMITLAKKGDLASRRKAAAFVRNVVADVKEDGDDI
KIQSALQNLFEDIAPKYADRNGGYTRILKTMPRRGDGAKMVILELV
>ProteinCenter:sp_incl_isoforms|B2GA58 Large ribosomal subunit protein bL31-B [OS=Limosilactobacillus fermentum IFO 3956]
MKQGIHPDYHLVVFEDSATGYKFISGSTATSKETVEWEDGNEYPLVRVEVTSDSHPFYTGKQKFTQADGAVDKFNKKYGF
K
>ProteinCenter:sp_incl_isoforms|B2GDU4 Small ribosomal subunit protein uS11 [OS=Limosilactobacillus fermentum IFO 3956]
MATKKGTRKRRVKKNIETGVAHIHSTFNNTLIMITDVQGNAVAWSSAGVLGFKGSRKSTPFAAQMASEAAAKQAMEHGMK
TVEVEVKGPGSGRESAIRALQTTGLEVTAIRDVTPVPHNGSRPPKRRRV
>ProteinCenter:sp_incl_isoforms|B2GDW5 Small ribosomal subunit protein uS19 [OS=Limosilactobacillus fermentum IFO 3956]
MGRSLKKGPFADASLLKKVEAQADSDKKTVIKTWSRRSTIFPSFIGYTFAVYDGRKHVPVYVQEDMVGHKLGEFVPTRTF
RGHAADDKKTGRK
>ProteinCenter:sp_incl_isoforms|B2GD65 Exodeoxyribonuclease 7 small subunit [OS=Limosilactobacillus fermentum IFO 3956]
MASQPKSFEEQLAKLQEIVTKLQQGNVSLNDSIELFKEGMTLSNDLKGQLNEAETTLAQMMDENGQLHPAEEKGDDVSNN
GVQNQGYKSQFLDGDVF
>ProteinCenter:sp_incl_isoforms|B2GDS6 Glutamyl-tRNA(Gln) amidotransferase subunit A [OS=Limosilactobacillus fermentum IFO 3956]
MTFYGKDISGLHADLVAKKVSATELTKAAFDRIKATDDQVGAFLALNEEAALKQAAELDQAGIAEDQLLAGIPLAVKDNI
VTKGLTTTAASKILENFKPVYDATVVEKLNAAGVINVGKVNLDEFAMGSSTENSAFKTTKNPWDLTRVPGGSSGGSAAAV
AAGDVLGALGSDTGGSIRIPASFTGTVGMKPTYGRVSRWGLIAFGSSFDQIGWLTQSVKDNAILMSAIAGKDDRDMTSAN
QPVPDFAAGLNDQADIKGMKIAVPREYMEGLDDDVQEVIEASLKHLESLGATIDEVSLPHTKYGVPAYYILASSEASSNL
QRFDGIRYGFRADDVKNLEDVYVKTRSQGFGDEVKLRIMLGTFSLSAGFYDAYFNKAAKVRRLIAQDFDDVLKDHDLIVG
PTGTSTAFKIGAEIADPKQMYFNDVLTVTLNMAGLPGMSIPAGFSKDNGMPIGLQMIGKRFDEATIYKAGYVFEQTTDFH
KQTPELG
>ProteinCenter:sp_incl_isoforms|B2GBR2 Imidazoleglycerol-phosphate dehydratase [OS=Limosilactobacillus fermentum IFO 3956]
MRTATIKRQTKETQIEVSLNLDQQSGIQIDTGVGYFDHMLNLLAKHGRFGLVVKATGDLEVDAHHTVEDTGIVLGETLKE
ALGDKVQIERYGDAMVPMDETLAQVVVDLSGRSYLVFDAELTNPRLGSFETEVTEDFFQALAFAAEMNLHARVLYGRNTH
HKIEALFKATGRALRQAVTINPAIEGVNSTKGVI
>ProteinCenter:sp_incl_isoforms|B2GC33 Cytidylate kinase [OS=Limosilactobacillus fermentum IFO 3956]
MVKGIQVAIDGPASAGKSTVAKLVAKRFGYIYCDTGAMYRSVTLAALERGIDLSQDDLVSELANQITITFAPGDPQKVFI
DGHEVTQAIRSTEVAQHVSTVAAIPAVRSRMVELQRQIAQEGGIVMDGRDIGTTVLPDAPVKIFMVASAHERARRRFLDN
QERGIDGGSIEELQRAIELRDQKDSTRAVSPLVKAADAYQLDTTHLTIEQVVDQIAGRIEKTLKQK
>ProteinCenter:sp_incl_isoforms|B2GCB7 3-isopropylmalate dehydratase small subunit [OS=Limosilactobacillus fermentum IFO 3956]
MDKFTVHTGTTLAIMNDNIDTDQLLPKQFLKRLTKKGYEDALFFEWRYKEDGSNNPDFILNDPERQDASILITGDSFGIG
SSREHAVWALRDWGFKAVIAGSFGPILYMNCTKNGVLPIELPKEARETLSKLTPTEQVTIDLPKQEVICGEHSWHFDINS
SWKEKFLTGEDDIDQTMRYKDQISAYEVQISPYQ
>ProteinCenter:sp_incl_isoforms|B2GB72 Transcriptional regulator MraZ [OS=Limosilactobacillus fermentum IFO 3956]
MFMGEYTHTIDDKGRLIIPAKFRSQLGDDFIITRGLDHCLYGYPLIEWQAVQQRLASLPSTNANARKLVRYFYSAACECQ
FDKQGRVNLPANLMQHAYLERDCVVIGVASHFEIWDAERWASYQDAAASDFDQLAAGFDGLSF
>ProteinCenter:sp_incl_isoforms|B2GB78 UDP-N-acetylglucosamine--N-acetylmuramyl-(pentapeptide) pyrophosphoryl-undecaprenol N-acetylglucosamine transferase [OS=Limosilactobacillus fermentum IFO 3956]
MRLMVSGGGTGGHIYPALALIERLKQVEPDTEVLYVGAKRGLETKIVPQAGYRLETMEVQGFRRSLSLENVKTVYLFLKA
VAQAKKLIKDFRPDVVLGTGGYVSGAVLYAAAKLGVPTVIHEQNSVVGVTNKFLARYVNEVAIAFEAARSQFPKSSVTMT
GNPRAQQVAQRTNSAYSWTEDGLKDGVPTIMIFGGSQGAPRINKAVVEALPSFNEQPYQVIFATGRKRYDDVMGALAGQP
IGDNVKVVPYIEDMPDKLPHVDALVSRAGATTIAEVTALGIPTILIPSPYVTANHQVKNAEALVKKGAALMILEDQLDGR
SLITQANHLMNDAAVRQKMAANSKAVGHPDASDQLIAVLKKAIADHQK
>ProteinCenter:sp_incl_isoforms|B2GF71 Phosphoribosylaminoimidazole-succinocarboxamide synthase [OS=Limosilactobacillus fermentum IFO 3956]
MEEKLLYAGKAKEMWTTEDEDQLRVVYLDQATQLNGKQKEHFAGKGAAAHAISDLVFHYLIDHGIETHFIKKLSATEDLV
EKCAMVPLEFVTRNTVAGHFASRFGLEEGTALPQPVEENFYKDDELDDPFINESAAVALKMVTPAEFDRCWAICRQVDQL
LTPLFEKAGMQLVDFKLEFGRRSRDNQIILADEFSPDNCRLWDTTTHHHLDKDVFRRNLADLTATYQEVYARLQAALKED

>ProteinCenter:sp_incl_isoforms|B2GA68 Peptidyl-tRNA hydrolase [OS=Limosilactobacillus fermentum IFO 3956]
MKMIVGLGNIGTRYDETRHNAGFMVVEQLARDFHLGAFTHEKVEAVTVTGLINGQKVMLVKPTTFMNESGRAVKPLMEYY
DIALDDLIVVSDDLDMPVGKIKLKQRGASGGHNGLKSLIDHLGTREFNRVKLGIDHPKFGSVVSHVLGRFDTEERPVFEG
AVLQAEQALIKWVQGTSFDQLMNEYN
>ProteinCenter:sp_incl_isoforms|B2GF74 Phosphoribosylformylglycinamidine synthase subunit PurL [OS=Limosilactobacillus fermentum IFO 3956]
MKQALTPEQIKEQKPYLDWSLSEREYDYISEKLLGRLPNFTETGLFSAMWSEHCSYKKSKPVLRLFPNQNDRVLQGPGEG
AGVVDIDDGQAVVFKAESHNHPSTVEPYQGAATGVGGILRDIFSMGARPIASLDSLHFGELDDPKMQMKVAGTVKGIGDY
GNCMGIPTVAGETTFDPCYSGNLLVNAMSVGLMDQKDIQKGKAAGIGNAVMYVGAKTGRDGIHGATFASADFSDENATQR
SAVQVGDPFMEKLLLEACLELIQNHPDWLVGIQDMGAAGIVSSSAEMASEGDAGMDLDLDLVPQREPNMSAYEIMLSESQ
ERMLLCVNKGHEDDVKKIFDFYGLEAVTIGRITEGRQYVLHHDGQVVCDIPVSSLTDDVLEETSEEQKPARILQAEQEAN
WQPEVTDAGATLEQLLQQSTIADKSIFFEQYDSMVRTSTVVGPGSDAGVLRVRGTKKGLAMTTDGNGRFVYLNPEVGGKM
ALAEAAANIVATGALPLAITDCLNYGDPNDPEIFWELHQSVSGMAEACRVFDTPVISGNVSLYNENNGQAIHPTPMVGMV
GLIKDLKNLVKMAAQAAGDQVYLLGQTGDDYAGSELQKMLTGDIAGTVADFDLNHVHAMMKTLLSLMEDGKVASAHDLAE
GGLGVALAETLFKTDLGMNLKLDLTKNQLFSETAGRFVVTVKKEDAAAFEAALGDDATLIGEVTNSHWLQVRLADGNLNK
NVADLEQLWKEAIPCQLKSRD
>ProteinCenter:sp_incl_isoforms|B2GEZ3 Bifunctional protein PyrR [OS=Limosilactobacillus fermentum IFO 3956]
MAHEIVDGSSMQRALTRITYEIIEQNKGVDNLVFVGIKTRGVYLAQRLAKRMEQLEGVKVPVGSLDITLYRDDRHQPDHH
VEPTVNATDVDVDINDKHVILVDDVLYTGRTVRAALDALMDLGRPKRISLAVLVDRGHRELPIRPDFVGKNIPTSNSETV
HVAVEEYDGHEDISLENRK
>ProteinCenter:sp_incl_isoforms|B2GEU7 Large ribosomal subunit protein bL34 [OS=Limosilactobacillus fermentum IFO 3956]
MKRTFQPKKRHRARVHGFRARMSTSNGRKVLARRRQKGRKALSA
>ProteinCenter:sp_incl_isoforms|B2GDB4 Large ribosomal subunit protein bL35 [OS=Limosilactobacillus fermentum IFO 3956]
MPKMKTKSAAAKRFKRTAKGGFKSGNSFTSHRFHGKTKKQRRQLRGLSMMDKSNVKRYKKMIPAK
>ProteinCenter:sp_incl_isoforms|B2GA98 NH(3)-dependent NAD(+) synthetase [OS=Limosilactobacillus fermentum IFO 3956]
MRQLQKQIIEDLKVIPTIDPQVEVRRRIDFLKDYLKQTKMATLVLGISGGQDSALAGRLAQLAVEELRKESGSEDYQFIA
VRLPYGEQADESDAMMAIDDFIHPDRVVKVNIKPATDAMVMTLEAAGTKISDFNKGNIKARERMIVQYAIAGEYHGAVVG
TDHAAEAVTGFYTKYGDGGADVTPLSQLDKRQGRALLEYLGAPEKLYQKTPTADLEEDRPALPDEQALGVTYKDIDDFLE
GREVDQAAAEKIEAWYQRTGHKRHMPVAPLDTWWKD
>ProteinCenter:sp_incl_isoforms|B2GC19 Peptidase T [OS=Limosilactobacillus fermentum IFO 3956]
MTDSKYPGLLERFIKYAKVETRSDDQSKTVPSSPKETAFLKQLAAELTELGLENVRIHPQNSYLLATIPANIDRPVPVMG
LLAHVDTADFNAENVNPQVVEDYDGQSDIPLGDSGYKLTIDEFPSLKKYAGQTLVTTDGTTLLGADDKAGVAEIITLAAY
LKEHPEIKHGQIQIGLGPDEEIGTGADHFDVKDFGADFAYTIDGGPLGELEDETFNAAQAEIDIQGKDVHTGTAKDTMVN
AIQVGIDLQNQLPVHDRPEKTADREGFYHLYKFDGTVDHARLVYLIRDHDKKLFEARKEALRAIVRDLNANLGEDRISLN
LYDQYYNLKDALKGHEDVVELAKKAMEDLGIKPDIYPVRGGTDGSTISYLGLPTPNLFAGGENMHSRFEYVSVQTMEKAV
DVLLKMIALNAEE
>ProteinCenter:sp_incl_isoforms|B2GD25 tRNA (guanine-N(1)-)-methyltransferase [OS=Limosilactobacillus fermentum IFO 3956]
MRIDILSLFPDMFDATLGQSIVGRAQDDGFVDIKVTDFRQYTTDKHRHVDDAPFGGGAGMLLQAQPIFDAMDAIEQETKD
TYPKGRVILMDPAGRRFDQDFAMELAQEEHLTFICGHYEGYDERIRQLVTDEASLGDYVLTGGELAAMVMVDATVRFVPG
VLGNMSSPMGDSFSNGLLEYPQYTRPADFRGMKVPEVLTSGNHEKIREWRMRESLKRTLERRPDLLKNAKLSREQQIILQ
DLKLDLDPDAPK
>ProteinCenter:sp_incl_isoforms|B2GD39 UPF0122 protein LAF_1235 [OS=Limosilactobacillus fermentum IFO 3956]
MELEKNERINALFAFYQPLLTAKQNDYLQLYYADDYSLGEIATEFSVSRQAVYDNIKRTEKILEGYEQKLHLYAEFEARN
QQADRIRDYVLSHYPTDQTLRDLIDGMENLEAK
>ProteinCenter:sp_incl_isoforms|B2GBV5 Thiamine-phosphate synthase [OS=Limosilactobacillus fermentum IFO 3956]
MLFKNEILRCYLIGGSQDTHHDPDEFLTKVEAAMQAGITAFQYREKGTSTLSKAETLALGQQVRELATKYGVPLFVDDDL
ELAAAIKADGIHVGQKDQRIEEVLAAVSDQLMVGYSCNTAAQVAHANQLNVDYIGTGPVFPTISKDDAGSALGVDGLADF
VEQSAHPVVAIGGISLDNVGATLTSGCAGLSMISMVLGADDVAGTVKKILELY
>ProteinCenter:sp_incl_isoforms|B2GAT5 Uracil phosphoribosyltransferase [OS=Limosilactobacillus fermentum IFO 3956]
MGKFEVLDHPLIQHKLTMIRDKRVGTKVFRETVKEISTLMAYEVSRNMPLKDVEVETPIAKTTQKELAGKKVAIIPILRA
GLGMVDGMTELIPAAKIGFIGMYRDEETLKPHEYFVKLPNDITERQLFIVDPMLATGGSAVMAIEALKKRGCQEKNMKFA
CLVAAPEGVKAVQEAFPDVDIYTAGLDERLNEDGYIVPGLGDAGDRLFGTK
>ProteinCenter:sp_incl_isoforms|B2GEV1 DNA replication and repair protein RecF [OS=Limosilactobacillus fermentum IFO 3956]
MILQELQLSHYRNYEELAVTFAPGINVLIGENAQGKTNLLEAIYLLAFTKSHRTAKDRELIGWHQKLARVSGVVERASGR
LPLEVQISTSGKRVKVNHLFQKRLSTYVGNLNVVLFAPEDLALVKGAPVNRRQFMDMEFGQMSSKYLYNVSRFNQQLAQR
NAYLRQFKYGQQSDRILLGVITDQLASVGGEVVVARQQLVKRLGKWAAELHHHISKQKEELSLQYVSQVEVDDQTTEEEA
VAQLRRLYSENEEREIEHGTSLIGPQRDDIHFIVNGQNVQRFGSQGQQRTTALAVKLAEIDLMKEQTGEYPLLLLDDVLS
ELDDDRQTHLLTAIQDKVQTFITTTSLSGVARQLIHHPTIFTIQSGTLTKEEN
>ProteinCenter:sp_incl_isoforms|B2GCY7 Holliday junction resolvase RecU [OS=Limosilactobacillus fermentum IFO 3956]
MTIRYPSGQQPPNVGRAEQPIVAPHSSSFAKRGMSLEKEINDANRYYLATEQAVIYKKPTPIQLVKVDYPKRSAAVVKEA
YFKRPSTTDYNGVYQGYYVDFDAKETRGKLSFPLKNFHQHQVDHFRRCLAQGGVCFAFIRFTTLDLTYLLPASDLIAFWD
QQGRGGRKSVPLTTIKDRGFRVKTGLTPVLDYLPALDQLIAANQAKGADHE
>ProteinCenter:sp_incl_isoforms|B2GCR0 3-phosphoshikimate 1-carboxyvinyltransferase [OS=Limosilactobacillus fermentum IFO 3956]
MQKRALTINSRGLNGELAVPGDKSISHRALMIGALSEGTTVIDHFLVGEDCLSTLRALQDLGVEIERKGEHVEVIGRGIA
GLVEPAAPLQMNNSGTSTRLLMGILAGQSFTSQLVGDASLSRRPMKRVQGPLARLGAQIGLSEAGTLPATVVGHPLQGAR
VKLEVASAQIKSAVILAALQAQGSTTVSEPLPTRDHTERLLKAFGANLTVDRAANSITVTPGARLVGQEVLVPGDPSSAA
FFLVAGAVIANSHLTVKDVCLNPTRTGLIRVLKKMGARLSIKETASGGEPLGDVTIQTSQLRAVTVTAKDVPDLIDELPL
VALLAACADGVSEISGAGELRVKETDRIQTVAELFLQLGVDVEERPDGWRIVGRPNWQVQKPNLNSHGDHRLGMLAAVAA
LRSTTPLFLIDPDAVAVSYPSFFADLAKLGGA
>ProteinCenter:sp_incl_isoforms|B2GBN0 N-acetyl-gamma-glutamyl-phosphate reductase [OS=Limosilactobacillus fermentum IFO 3956]
MKVALIGITGYGGMVLYQMLKTHPGIDQVDLYARHLAGPTPLNQLVPNLFDDQPVYPYDSQKILANDGAVFFATPAGVTK
TAARPYLTAHFPVIDLSGDYRLKNGATYEKWYHQSPAATADLKVAHYGLTDFCDATDENLIANPGCYATATLLGLAPLII
DQLIDLDTIVVDAKSGTSGAGKKPTSSTHFTQVNENAQLYNVNHHKHIPEIVQQLQAWDPAVDAIQFSTTLLPITRGILA
TIYAKPKPGVNKDQVVAAFKQTYATDPFVRYTGENLPTIKQVVGTNYCDLGVLFNERANTIMVASVIDNLIKGAGGQAIQ
NFNQRFNFAPTAGLPTAPLLP
>ProteinCenter:sp_incl_isoforms|B2GDU5 Small ribosomal subunit protein uS13 [OS=Limosilactobacillus fermentum IFO 3956]
MARIAGVDLPRDKRIVIGLTYIFGIGNTTAQKILANAGVSEDIRVRDLTPDQEEKIRAEVDQIKVEGDLRREVSLNIKRL
QEIGSYRGMRHRHGLPVRGQHTKNNARTRKGKAVAIAGKKK
>ProteinCenter:sp_incl_isoforms|B2GBB7 Small ribosomal subunit protein bS20 [OS=Limosilactobacillus fermentum IFO 3956]
MPIIKSAIERVRVNEKAAARNASQMSAMRTAIKKFDKAKLAGADNLDDLYKAAISAIDHAHSKGLIKANKAARDKSRLSA
RYAK
>ProteinCenter:sp_incl_isoforms|B2GD58 DNA-directed RNA polymerase subunit omega [OS=Limosilactobacillus fermentum IFO 3956]
MILFPSVDKLLERVDSRYSLIMLASKRAHEIDKYRIDKWRAAHPDKAGETVSLEGDKPLLLDHYDSNKSVGMALEEIEAG
LVTIDPDQHEDLQD
>ProteinCenter:sp_incl_isoforms|B2GDV6 Small ribosomal subunit protein uS14 [OS=Limosilactobacillus fermentum IFO 3956]
MAKKSMIAKSERPAKFSTQEYTRCERCGRPHSVYRKFHLCRICLRDLAHKGQIPGMKKASW
>ProteinCenter:sp_incl_isoforms|B2GAZ1 Small ribosomal subunit protein uS4 [OS=Limosilactobacillus fermentum IFO 3956]
MSRYTGPSWRLSRRLGVSLSGTGKELARRPYAPGDHGNDRRGKLSEYGTQLREKQKLRFMYGMTERQFSNLFVRAGKIKE
GTHGTNFMVLLERRLDNMVYRLGLATTRRQARQLVNHGHITVDGKRVDIPSYEVKVGQVIAVREKSKNLDVIKGAVEAVV
ARPAYVEFDADKLEGKLTRLPQREDMNADIDEALIVEFYNK
>ProteinCenter:sp_incl_isoforms|D8IIP4 Energy-coupling factor transporter transmembrane protein EcfT [OS=Limosilactobacillus fermentum CECT 5716]
MNSRVLFGSFVPVDSVLHRLDPRLKLVTCFWYVVIIFFAKGPLTYLLLVAMLGAMIGLSKVPLKMYWAGLKPLLWVIGLT
IAIQVLFSSGGHVYWHWGLMAITSGGINQALVILARFILIVLASTVLTATTPPLRLADAIESLMKPLKKIKVPVNQIAMM
ISIALRFIPTIMDEVNTIVKAQQARGVDFTSGSVYTRVKRMVPIMVPLFVGAFRRAEDLAVAMEARGYDPDQERTRYRQL
TWRRPDSIALAVVVIVSVLFFVARILL
